# Supplementary material for: Single-cell RNA transcriptomic analysis identifies Creb5 and CD11b-DCs as regulator of asthma exacerbations
Source: Mucosal Immunol. 2022 Aug 29;15(6):1363–74. doi: 10.1038/s41385-022-00556-1 (PMC9705253; doi:10.1038/s41385-022-00556-1)
Supplement: Supplementary file 1 — Supplementary tableS1 [file 41385_2022_556_MOESM1_ESM.xlsx]

## Sheet: Sheet 1
p_val	avg_logFC	pct.1	pct.2	p_val_adj	cluster	sample	gene
0	3.65878	0.694	0.329	0	0	SAL	Arpc5l
0	3.42149	0.691	0.249	0	0	SAL	Pkig
0	2.07995	0.809	0.338	0	0	SAL	Smim14
0	1.93627	0.753	0.355	0	0	SAL	Hmgn1
0	1.64079	0.604	0.161	0	0	SAL	Rasgrp3
0	1.60804	0.796	0.358	0	0	SAL	Serp1
0	1.591	0.876	0.404	0	0	SAL	H3f3a
0	1.50767	0.859	0.207	0	0	SAL	Fcrla
0	1.34152	0.888	0.221	0	0	SAL	H2-DMb2
0	1.32656	0.72	0.227	0	0	SAL	Hvcn1
0	1.25149	0.679	0.199	0	0	SAL	Pou2af1
0	1.24442	0.793	0.371	0	0	SAL	Foxp1
0	1.07778	0.856	0.214	0	0	SAL	Ighd
0	1.03355	0.913	0.219	0	0	SAL	Ms4a1
0	0.971451	0.962	0.257	0	0	SAL	Cd74
0	0.896815	0.967	0.211	0	0	SAL	Igkc
0	0.778937	0.918	0.214	0	0	SAL	Cd79b
0	0.765212	0.636	0.167	0	0	SAL	Spib
0	0.728578	0.947	0.238	0	0	SAL	Ighm
0	0.682395	0.997	0.218	0	0	SAL	Cd79a
0	0.574758	0.799	0.203	0	0	SAL	Tnfrsf13c
0	0.566929	0.67	0.206	0	0	SAL	Blnk
0	0.536915	0.836	0.193	0	0	SAL	Iglc2
0	0.39275	0.693	0.308	0	0	SAL	Pxk
0	0.369188	0.709	0.189	0	0	SAL	Fcer2a
0	0.287126	0.585	0.102	0	0	SAL	Ighv9-3
0	-0.285046	0.957	0.253	0	0	SAL	Ebf1
0	-0.326589	0.667	0.182	0	0	SAL	Gga2
0	-0.374536	0.546	0.12	0	0	SAL	Iglc1
0	-0.543394	0.633	0.145	0	0	SAL	Vpreb3
0	-0.831427	0.656	0.208	0	0	SAL	Serpinb1a
0	-0.917752	0.774	0.281	0	0	SAL	Cd55
0	-0.945093	0.745	0.289	0	0	SAL	H2-DMa
0	-0.94725	0.756	0.216	0	0	SAL	Cd19
0	-1.01684	0.842	0.274	0	0	SAL	Ralgps2
0	-1.1391	0.823	0.224	0	0	SAL	Pax5
0	-1.24666	0.862	0.329	0	0	SAL	Cd37
0	-1.29337	0.891	0.246	0	0	SAL	H2-Aa
0	-1.38088	0.602	0.166	0	0	SAL	Gm30211
0	-1.44595	0.899	0.238	0	0	SAL	Bank1
0	-1.46615	0.716	0.32	0	0	SAL	Ptp4a3
0	-1.47192	0.807	0.195	0	0	SAL	Iglc3
0	-1.51141	0.859	0.292	0	0	SAL	Mef2c
0	-1.63348	0.09	0.379	0	0	SAL	Atp1b3
0	-1.6995	0.708	0.243	0	0	SAL	Cd72
0	-2.22101	0.041	0.374	0	0	SAL	Skap1
0	-2.41788	0.665	0.186	0	0	SAL	Trim7
0	-2.4467	0.031	0.342	0	0	SAL	Lcp2
0	-2.7289	0.895	0.252	0	0	SAL	H2-Ab1
0	-2.74488	0.719	0.213	0	0	SAL	Gm31243
0	-2.81389	0.063	0.366	0	0	SAL	Arl4c
0	-2.84033	0.139	0.409	0	0	SAL	Ptprc
0	-2.84459	0.029	0.38	0	0	SAL	Selplg
0	-3.14826	0.898	0.244	0	0	SAL	H2-Eb1
0	-3.20404	0.118	0.347	0	0	SAL	Mrpl33
0	-3.25515	0.665	0.201	0	0	SAL	Cd22
0	-3.45989	0.614	0.24	0	0	SAL	Fchsd2
0	-3.77403	0.743	0.218	0	0	SAL	H2-Ob
0	-3.82216	0.045	0.38	0	0	SAL	Hcst
0	-3.87073	0.019	0.421	0	0	SAL	Fyb
0	-4.07644	0.768	0.218	0	0	SAL	Scd1
0	-4.32874	0.041	0.368	0	0	SAL	Ifngr1
0	-4.93627	0.579	0.166	0	0	SAL	Cr2
0	-5.0277	0.701	0.271	0	0	SAL	Dmxl1
0	-5.84926	0.799	0.192	0	0	SAL	Mzb1
0	-5.85086	0.634	0.222	0	0	SAL	Cd81
0	-6.16369	0.067	0.344	0	0	SAL	Zyx
0	-6.55342	0.127	0.285	0	0	SAL	Socs3
0	-6.81127	0.012	0.339	0	0	SAL	Anxa2
0	-7.04824	0.039	0.324	0	0	SAL	Spn
0	-7.19868	0.01	0.286	0	0	SAL	S100a6
0	-7.97892	0.054	0.311	0	0	SAL	Rgs10
0	-8.20058	0.078	0.354	0	0	SAL	Itgb2
0	-9.0789	0.047	0.305	0	0	SAL	H2afz
0	-9.8386	0.011	0.399	0	0	SAL	Fxyd5
0	-9.92226	0.038	0.359	0	0	SAL	Actg1
0	-10.2329	0.086	0.333	0	0	SAL	Npc2
0	-10.5599	0.033	0.394	0	0	SAL	Emb
0	-10.9586	0.062	0.335	0	0	SAL	Fosl2
0	-11.2571	0.028	0.397	0	0	SAL	Ms4a4b
0	-12.4468	0.068	0.32	0	0	SAL	Pim1
0	-12.8991	0.042	0.286	0	0	SAL	Id2
0	-13.112	0.092	0.294	0	0	SAL	Selenop
0	-13.5391	0.038	0.315	0	0	SAL	Ctsd
1.50574e-306	-6.12231	0.107	0.336	6.97761e-303	0	SAL	Itgal
2.35875e-303	-7.17271	0.103	0.287	1.09305e-299	0	SAL	Sgk1
5.52342e-303	-16.3945	0.027	0.257	2.55955e-299	0	SAL	Mxd1
7.87536e-300	-5.62943	0.032	0.315	3.64944e-296	0	SAL	Trbc2
8.34889e-300	-3.60514	0.085	0.342	3.86888e-296	0	SAL	Il6ra
1.19899e-299	-2.76726	0.137	0.343	5.55613e-296	0	SAL	Prex1
1.94243e-297	-0.512269	0.503	0.117	9.00123e-294	0	SAL	Ighv6-3
4.42903e-297	-1.40973	0.59	0.196	2.05241e-293	0	SAL	Myo1e
1.36056e-294	-13.6556	0.021	0.279	6.30481e-291	0	SAL	Cd9
1.73048e-294	-3.01262	0.578	0.221	8.01906e-291	0	SAL	Zfp318
3.39987e-294	-9.09116	0.023	0.253	1.5755e-290	0	SAL	Ramp1
1.48199e-290	2.79663	0.586	0.261	6.86753e-287	0	SAL	Lmo2
1.06092e-285	-5.07975	0.077	0.337	4.91631e-282	0	SAL	Utrn
1.96014e-285	-12.2322	0.035	0.348	9.08329e-282	0	SAL	Txk
6.82364e-285	-0.648962	0.704	0.404	3.16207e-281	0	SAL	Smc6
6.54626e-284	-4.03659	0.66	0.358	3.03354e-280	0	SAL	Rhoh
4.83931e-283	2.1503	0.613	0.177	2.24254e-279	0	SAL	Aldh7a1
1.87056e-281	-0.566013	0.7	0.376	8.66819e-278	0	SAL	Syk
4.42466e-280	-1.03016	0.576	0.145	2.05039e-276	0	SAL	Sapcd1
9.16915e-280	-0.82473	0.677	0.365	4.24899e-276	0	SAL	Gdi2
2.62853e-278	-12.4023	0	0.366	1.21806e-274	0	SAL	Fcer1g
1.40738e-275	-10.132	0.038	0.315	6.52178e-272	0	SAL	Cd28
2.67788e-274	-3.3627	0.631	0.17	1.24093e-270	0	SAL	Snn
2.0001e-273	-3.33865	0.175	0.384	9.26848e-270	0	SAL	Klf3
6.89357e-273	0.768485	0.666	0.384	3.19448e-269	0	SAL	Ptprcap
4.81051e-272	-2.39391	0.628	0.179	2.22919e-268	0	SAL	Blk
5.3577e-272	-4.32454	0.106	0.383	2.48276e-268	0	SAL	Itm2b
2.29304e-271	-1.20245	0.591	0.188	1.0626e-267	0	SAL	Slc12a3
1.12485e-270	-4.20527	0.654	0.333	5.21255e-267	0	SAL	Zfp36l1
2.64089e-266	-2.05118	0.141	0.378	1.22379e-262	0	SAL	Ms4a6b
2.85747e-265	-7.94703	0.532	0.223	1.32415e-261	0	SAL	Pgap1
2.01434e-264	-8.08947	0.075	0.279	9.33447e-261	0	SAL	Creg1
6.48544e-263	-13.954	0.05	0.291	3.00536e-259	0	SAL	Anxa1
1.23927e-262	-3.74748	0.015	0.298	5.74279e-259	0	SAL	Sema4a
1.24075e-262	-14.8053	0.001	0.362	5.74964e-259	0	SAL	Tyrobp
7.60763e-261	-14.6734	0.094	0.282	3.52537e-257	0	SAL	Dusp1
3.94639e-259	-5.26114	0.056	0.314	1.82876e-255	0	SAL	Lfng
5.56494e-258	4.32994	0.626	0.234	2.57879e-254	0	SAL	Trp53i11
4.55055e-256	-13.6214	0.088	0.271	2.10873e-252	0	SAL	Nfkbiz
1.22607e-252	-0.313019	0.599	0.242	5.68161e-249	0	SAL	Tnfrsf13b
1.29746e-251	-3.40706	0.624	0.274	6.01244e-248	0	SAL	Mtss1
2.62729e-250	4.19617	0.629	0.346	1.21749e-246	0	SAL	Cnp
4.37713e-250	-2.44612	0.122	0.35	2.02836e-246	0	SAL	Fyn
1.22386e-249	-4.69976	0.152	0.333	5.67138e-246	0	SAL	Emp3
9.29475e-249	-2.58816	0.619	0.2	4.30719e-245	0	SAL	Dennd5b
6.29698e-247	-2.68708	0.062	0.292	2.91802e-243	0	SAL	Glipr2
1.15691e-245	-10.6385	0.071	0.334	5.36114e-242	0	SAL	Ahnak
8.47736e-244	-10.091	0.036	0.304	3.92841e-240	0	SAL	Cd3g
1.25388e-242	-10.3172	0.088	0.285	5.81047e-239	0	SAL	Itgb1
2.32719e-242	-14.1342	0.087	0.261	1.07842e-238	0	SAL	Txn1
1.18573e-241	-14.1491	0.176	0.308	5.49467e-238	0	SAL	Pycard
1.53464e-241	-4.36787	0.019	0.274	7.11152e-238	0	SAL	Trbc1
2.4683e-241	0.3668	0.573	0.174	1.14381e-237	0	SAL	Snx8
5.75727e-241	0.36417	0.602	0.189	2.66792e-237	0	SAL	Fcrl1
1.86315e-240	-12.8581	0.028	0.278	8.63386e-237	0	SAL	Slfn1
4.11587e-240	-3.02948	0.566	0.221	1.9073e-236	0	SAL	Btla
4.1567e-239	-1.51443	0.577	0.163	1.92621e-235	0	SAL	Cxcr5
5.26856e-239	-6.9815	0.081	0.308	2.44145e-235	0	SAL	Ptpre
8.26494e-239	-5.32789	0.658	0.327	3.82998e-235	0	SAL	Napsa
1.08261e-233	-10.966	0.105	0.299	5.01681e-230	0	SAL	Cd44
2.70328e-233	-7.8599	0.096	0.286	1.2527e-229	0	SAL	Tnfrsf1b
2.46324e-232	-2.80243	0.484	0.194	1.14147e-228	0	SAL	Gm26531
5.92465e-232	-7.29939	0.036	0.254	2.74548e-228	0	SAL	Timp2
2.34801e-230	1.07546	0.636	0.335	1.08807e-226	0	SAL	Sh3bp5
8.99709e-230	-12.1288	0.157	0.314	4.16925e-226	0	SAL	Nabp1
4.58861e-228	-2.22586	0.591	0.161	2.12636e-224	0	SAL	Srpk3
8.7396e-228	-1.27225	0.582	0.212	4.04993e-224	0	SAL	Cd40
1.14839e-227	-5.00084	0.082	0.312	5.32163e-224	0	SAL	Rab8b
2.1616e-226	-7.58152	0.05	0.255	1.00168e-222	0	SAL	Glrx
1.32843e-225	-8.54468	0.046	0.328	6.15592e-222	0	SAL	Itk
1.76139e-225	-9.40621	0.044	0.295	8.16228e-222	0	SAL	Il7r
5.77237e-224	-0.625033	0.536	0.277	2.67491e-220	0	SAL	March1
2.37151e-222	-2.23602	0.088	0.364	1.09896e-218	0	SAL	Lck
1.71787e-221	-7.68205	0.102	0.298	7.96063e-218	0	SAL	Cd27
2.06494e-221	-5.90058	0.04	0.287	9.56891e-218	0	SAL	Tcf7
5.62467e-221	-4.21155	0.04	0.318	2.60647e-217	0	SAL	Cd3d
1.81575e-219	-6.33714	0.609	0.319	8.4142e-216	0	SAL	Slamf6
2.88765e-219	0.420016	0.552	0.17	1.33814e-215	0	SAL	Cd200
3.54393e-216	-3.39344	0.035	0.315	1.64226e-212	0	SAL	Cd247
2.13849e-215	-0.870222	0.433	0.123	9.90974e-212	0	SAL	Fam129c
3.04241e-214	-4.10386	0.174	0.369	1.40985e-210	0	SAL	Adgre5
8.22647e-213	-4.4875	0.071	0.306	3.81215e-209	0	SAL	Kif1b
2.13466e-211	-6.0344	0.084	0.322	9.89202e-208	0	SAL	Snx18
3.07857e-211	-8.27089	0.03	0.284	1.42661e-207	0	SAL	Mfsd6
4.33824e-211	1.48905	0.552	0.156	2.01034e-207	0	SAL	Chst3
4.33495e-210	-5.65756	0.1	0.307	2.00882e-206	0	SAL	D16Ertd472e
7.81393e-210	-4.19222	0.626	0.346	3.62097e-206	0	SAL	Pde7a
2.78019e-209	-6.78659	0.056	0.286	1.28834e-205	0	SAL	Svil
4.90127e-209	-0.968727	0.373	0.099	2.27125e-205	0	SAL	Ighv3-2
6.76568e-209	-11.8161	0.117	0.336	3.13522e-205	0	SAL	Tnfaip3
4.21406e-208	-9.64237	0.063	0.298	1.9528e-204	0	SAL	Glipr1
1.48968e-206	-1.00721	0.277	0.102	6.90318e-203	0	SAL	Igkv10-94
2.32822e-204	-3.34394	0.629	0.302	1.0789e-200	0	SAL	Ctsh
5.25811e-204	2.31082	0.658	0.399	2.43661e-200	0	SAL	Tsc22d3
8.71973e-203	-1.81351	0.114	0.431	4.04072e-199	0	SAL	Tmsb4x
4.893e-202	-14.5459	0.152	0.303	2.26741e-198	0	SAL	Cdk2ap2
1.2836e-201	-9.09293	0.208	0.351	5.94822e-198	0	SAL	Picalm
4.37331e-200	-1.91225	0.539	0.127	2.02659e-196	0	SAL	Ly6d
2.27866e-199	-2.2635	0.179	0.359	1.05593e-195	0	SAL	Saraf
1.00057e-198	-13.9558	0.348	0.209	4.63665e-195	0	SAL	mt-Cytb
1.74e-197	-1.1564	0.44	0.147	8.06314e-194	0	SAL	2810429I04Rik
8.3073e-195	-11.1826	0.464	0.247	3.8496e-191	0	SAL	mt-Nd1
6.63184e-194	-4.692	0.059	0.314	3.0732e-190	0	SAL	Rinl
8.37354e-190	-2.63727	0.045	0.306	3.8803e-186	0	SAL	Lat
9.45049e-189	-3.31036	0.114	0.305	4.37936e-185	0	SAL	Efhd2
1.80022e-188	-0.935018	0.401	0.086	8.3422e-185	0	SAL	Ighv2-9
1.1497e-186	-4.00629	0.068	0.267	5.32773e-183	0	SAL	Rnasel
2.46183e-186	-1.72836	0.597	0.141	1.14081e-182	0	SAL	Bfsp2
7.04353e-186	-7.16507	0.038	0.284	3.26397e-182	0	SAL	Trac
2.93779e-185	-3.34478	0.024	0.3	1.36137e-181	0	SAL	Myo1f
4.27327e-185	-4.0967	0.565	0.29	1.98023e-181	0	SAL	Stap1
6.26488e-185	-8.28577	0.075	0.281	2.90315e-181	0	SAL	Ifi47
1.28882e-184	-0.396549	0.606	0.297	5.97241e-181	0	SAL	Bach2
2.60475e-184	-2.35678	0.556	0.312	1.20704e-180	0	SAL	Ikzf3
4.81429e-184	-4.55926	0.527	0.279	2.23094e-180	0	SAL	Ly86
1.24288e-183	-11.7427	0.168	0.359	5.7595e-180	0	SAL	Dusp5
1.538e-183	-5.83314	0.052	0.275	7.12707e-180	0	SAL	Dok2
3.42692e-183	-1.46459	0.225	0.388	1.58804e-179	0	SAL	Cap1
3.66715e-183	0.717638	0.527	0.124	1.69936e-179	0	SAL	Il5ra
4.20224e-183	1.44975	0.63	0.339	1.94732e-179	0	SAL	Snx5
4.31813e-182	-1.33414	0.475	0.172	2.00102e-178	0	SAL	Pafah1b3
4.18602e-181	2.15865	0.606	0.302	1.9398e-177	0	SAL	Pou2f2
3.75101e-180	-0.532239	0.574	0.264	1.73822e-176	0	SAL	Treml2
4.18417e-180	2.54105	0.565	0.261	1.93895e-176	0	SAL	B3gnt5
2.12796e-179	-9.72452	0.04	0.298	9.86095e-176	0	SAL	Cd3e
5.75424e-179	-5.32219	0.48	0.206	2.66652e-175	0	SAL	Cd180
3.81037e-177	-1.16185	0.221	0.402	1.76572e-173	0	SAL	Rap1b
1.23834e-176	-1.65109	0.636	0.357	5.73847e-173	0	SAL	Arhgap17
1.27331e-176	-10.1384	0.021	0.275	5.90051e-173	0	SAL	Metrnl
2.5203e-176	-5.08488	0.12	0.286	1.16791e-172	0	SAL	Nadk
4.07994e-175	-1.64674	0.538	0.193	1.89064e-171	0	SAL	Sdc4
1.02383e-174	-12.665	0.194	0.33	4.74444e-171	0	SAL	Ifrd1
1.57116e-174	-0.695647	0.346	0.142	7.28076e-171	0	SAL	Fam83g
2.82513e-174	-8.82776	0.187	0.33	1.30917e-170	0	SAL	Pik3r1
2.44449e-173	-4.95398	0.029	0.317	1.13278e-169	0	SAL	Prkcq
1.02062e-171	-18.6962	0.026	0.251	4.72955e-168	0	SAL	Cebpb
3.3014e-171	-1.12802	0.643	0.413	1.52987e-167	0	SAL	4930523C07Rik
5.52291e-170	-1.00962	0.564	0.212	2.55932e-166	0	SAL	Bcl11a
7.53496e-170	-9.3591	0.196	0.34	3.4917e-166	0	SAL	Cited2
3.67169e-168	-2.05131	0.464	0.172	1.70146e-164	0	SAL	F730311O21Rik
3.06249e-167	-1.27466	0.57	0.315	1.41916e-163	0	SAL	Man1a
1.84769e-166	-1.37116	0.253	0.092	8.56219e-163	0	SAL	Jph1
3.40001e-166	-5.65799	0.219	0.325	1.57556e-162	0	SAL	Atg3
2.66883e-165	-6.24768	0.131	0.353	1.23673e-161	0	SAL	Pitpnc1
4.28838e-165	-4.71946	0.074	0.296	1.98723e-161	0	SAL	Lef1
1.89467e-164	-8.48096	0.031	0.254	8.77989e-161	0	SAL	Thy1
2.22619e-163	-3.67346	0.532	0.305	1.03162e-159	0	SAL	Abhd17b
2.73422e-162	-11.358	0.024	0.252	1.26704e-158	0	SAL	Sh2d1a
3.06247e-162	-6.77666	0.524	0.223	1.41915e-158	0	SAL	Rapgef4
3.46898e-162	-12.3498	0.31	0.19	1.60752e-158	0	SAL	mt-Co2
1.05069e-161	-12.9456	0.117	0.254	4.86889e-158	0	SAL	Nudt4
1.16845e-161	0.383057	0.494	0.221	5.41459e-158	0	SAL	Setbp1
5.10947e-161	-4.37659	0.564	0.207	2.36773e-157	0	SAL	Ciita
6.03148e-160	-5.29703	0.155	0.357	2.79499e-156	0	SAL	Ccnd2
6.8036e-159	-10.9168	0.126	0.304	3.15279e-155	0	SAL	Card19
6.28828e-156	-12.1805	0.122	0.26	2.91399e-152	0	SAL	Ninj1
2.13143e-154	-11.6066	0.188	0.308	9.87705e-151	0	SAL	Tmcc1
1.32717e-153	-10.7572	0.131	0.301	6.15012e-150	0	SAL	Ptms
5.95831e-153	0.385066	0.417	0.093	2.76108e-149	0	SAL	Igkv12-46
1.01767e-152	2.66943	0.555	0.21	4.71587e-149	0	SAL	Farsb
2.08237e-152	-12.0854	0.178	0.253	9.64971e-149	0	SAL	Marcks
3.78073e-152	0.46503	0.617	0.341	1.75199e-148	0	SAL	Unc93b1
4.79471e-152	-3.30665	0.198	0.355	2.22187e-148	0	SAL	Gpr132
1.60974e-150	-2.81903	0.208	0.302	7.45953e-147	0	SAL	Dbi
3.01733e-150	-8.79433	0.198	0.357	1.39823e-146	0	SAL	Slc3a2
2.00111e-149	0.646925	0.578	0.287	9.27314e-146	0	SAL	Plekho1
2.07144e-149	-4.10294	0.59	0.303	9.59903e-146	0	SAL	Capg
1.27678e-148	-1.74304	0.201	0.313	5.91658e-145	0	SAL	Higd1a
1.86512e-148	-13.0011	0.149	0.298	8.64297e-145	0	SAL	Furin
4.35863e-148	-5.89432	0.225	0.395	2.01979e-144	0	SAL	Dnaja1
6.28562e-148	-9.45363	0.202	0.316	2.91275e-144	0	SAL	Ndel1
7.61343e-148	-8.21288	0.192	0.347	3.52806e-144	0	SAL	Zfp36l2
7.71232e-148	-8.02981	0.022	0.286	3.57389e-144	0	SAL	Gm2682
1.83941e-147	-5.53061	0.21	0.342	8.52381e-144	0	SAL	Zmiz1
3.4046e-147	-2.42773	0.151	0.336	1.57769e-143	0	SAL	Cyth4
6.03901e-147	-0.547702	0.391	0.097	2.79848e-143	0	SAL	Ighv3-6
1.29155e-146	-0.596057	0.354	0.092	5.98505e-143	0	SAL	Ighv14-3
9.80283e-146	0.918315	0.551	0.21	4.54263e-142	0	SAL	AC125149.3
1.40815e-145	-0.465776	0.326	0.116	6.52538e-142	0	SAL	Art5
8.82914e-145	-0.544223	0.434	0.133	4.09142e-141	0	SAL	Shank1
4.52218e-144	-4.71076	0.203	0.334	2.09558e-140	0	SAL	Tagln2
3.15906e-143	-16.4978	0.103	0.277	1.46391e-139	0	SAL	Irf7
5.55234e-143	-8.05703	0.071	0.268	2.57295e-139	0	SAL	Dhrs7
4.45876e-142	-2.33931	0.238	0.332	2.06619e-138	0	SAL	Atox1
1.00955e-140	3.17076	0.607	0.34	4.67826e-137	0	SAL	Lrmp
2.42775e-139	-2.67098	0.597	0.344	1.12502e-135	0	SAL	Dgkd
6.24587e-139	-5.66017	0.112	0.266	2.89434e-135	0	SAL	Mxi1
3.26084e-138	-3.4384	0.009	0.252	1.51107e-134	0	SAL	Fam129a
3.71921e-138	-11.5874	0.345	0.212	1.72348e-134	0	SAL	mt-Nd4
1.01346e-137	-13.5463	0.089	0.272	4.69639e-134	0	SAL	Dgat1
2.75454e-136	-0.604597	0.328	0.121	1.27645e-132	0	SAL	Sorbs2
8.46421e-136	-10.8641	0.016	0.283	3.92232e-132	0	SAL	Itgam
9.13128e-136	-9.81705	0.625	0.408	4.23143e-132	0	SAL	H3f3b
1.48269e-135	-8.87488	0.22	0.35	6.87079e-132	0	SAL	Itpkb
8.27387e-135	-0.402353	0.512	0.155	3.83411e-131	0	SAL	Ddx25
1.33256e-134	-14.329	0.156	0.312	6.17508e-131	0	SAL	Neat1
2.13425e-134	-9.25962	0.14	0.282	9.89009e-131	0	SAL	Ugcg
4.59863e-134	-0.369226	0.543	0.114	2.131e-130	0	SAL	Shisa8
6.35303e-134	-1.97296	0.581	0.391	2.94399e-130	0	SAL	Ltb
7.76489e-134	-6.80147	0.23	0.415	3.59825e-130	0	SAL	Hspa8
7.78733e-134	-6.98914	0.155	0.279	3.60865e-130	0	SAL	Xbp1
1.18882e-133	-3.338	0.552	0.352	5.50899e-130	0	SAL	Ccr7
1.32882e-133	-9.01995	0.244	0.369	6.15776e-130	0	SAL	Rgs2
5.65482e-133	-1.27593	0.534	0.16	2.62044e-129	0	SAL	Psd3
2.47896e-132	-6.89699	0.041	0.251	1.14875e-128	0	SAL	Gsap
3.95482e-132	-3.85187	0.126	0.267	1.83266e-128	0	SAL	Tuba1c
3.78793e-131	-11.3842	0.338	0.214	1.75533e-127	0	SAL	mt-Co3
3.81189e-130	-2.23544	0.317	0.151	1.76643e-126	0	SAL	Klf12
7.47169e-130	-2.14071	0.494	0.158	3.46238e-126	0	SAL	Marveld2
3.88951e-129	-1.58642	0.249	0.372	1.8024e-125	0	SAL	Flna
5.4831e-129	-10.5161	0.502	0.198	2.54087e-125	0	SAL	H2-DMb1
6.80014e-129	-1.00971	0.273	0.121	3.15119e-125	0	SAL	Rassf6
2.76179e-128	-5.59635	0.266	0.368	1.27981e-124	0	SAL	Kpna4
3.21434e-128	-0.506527	0.351	0.098	1.48952e-124	0	SAL	Ryr2
4.23016e-128	-3.62669	0.086	0.265	1.96026e-124	0	SAL	Pxn
1.28427e-127	-0.892878	0.509	0.154	5.95131e-124	0	SAL	Bend5
4.42581e-127	-10.2556	0.121	0.303	2.05092e-123	0	SAL	N4bp1
5.54826e-127	-2.18107	0.151	0.295	2.57107e-123	0	SAL	Ifnar2
9.49306e-127	-7.8728	0.158	0.317	4.39908e-123	0	SAL	Runx3
1.15077e-126	-7.3696	0.139	0.268	5.33266e-123	0	SAL	Sephs2
1.20863e-126	-2.71287	0.626	0.419	5.60079e-123	0	SAL	Malat1
2.24045e-126	-0.286598	0.528	0.262	1.03822e-122	0	SAL	Myo1c
4.51117e-126	-4.14969	0.11	0.308	2.09048e-122	0	SAL	Rnf125
8.24236e-126	-7.96618	0.127	0.328	3.81951e-122	0	SAL	Pfkp
1.6221e-125	-6.30971	0.036	0.283	7.51681e-122	0	SAL	Bcl11b
3.90179e-125	-12.5383	0.351	0.218	1.80809e-121	0	SAL	mt-Nd2
5.24652e-124	-14.2036	0.132	0.292	2.43124e-120	0	SAL	Nfkbia
4.23553e-122	-5.28972	0.558	0.324	1.96274e-118	0	SAL	Rel
9.67079e-122	-1.23347	0.3	0.084	4.48144e-118	0	SAL	Cntn1
1.67044e-121	-1.18995	0.484	0.142	7.74082e-118	0	SAL	Il12a
1.45739e-120	-4.201	0.529	0.166	6.75354e-117	0	SAL	Bcar3
9.0664e-120	-9.63424	0.542	0.251	4.20137e-116	0	SAL	Tcf4
1.33266e-118	-0.891423	0.379	0.095	6.17557e-115	0	SAL	Ighv2-5
1.86144e-118	-0.275775	0.312	0.103	8.6259e-115	0	SAL	Pdlim3
2.33758e-118	-10.3964	0.105	0.277	1.08324e-114	0	SAL	Peak1
3.52327e-118	-11.8898	0.121	0.297	1.63268e-114	0	SAL	Traf1
5.74212e-118	2.5546	0.57	0.365	2.6609e-114	0	SAL	Ptpn6
5.87266e-118	-8.16352	0.013	0.255	2.72139e-114	0	SAL	Emilin2
6.23646e-118	-4.57	0.381	0.199	2.88997e-114	0	SAL	Mybl2
2.17439e-117	-11.1337	0.145	0.276	1.00761e-113	0	SAL	Prdx5
4.55273e-117	-5.05952	0.119	0.252	2.10973e-113	0	SAL	Impact
5.62773e-117	-14.1194	0.175	0.351	2.60789e-113	0	SAL	Gm20186
1.89056e-116	-2.13875	0.395	0.169	8.76085e-113	0	SAL	Xk
3.78012e-116	2.43109	0.586	0.404	1.75171e-112	0	SAL	Cd2
1.57127e-115	-1.28265	0.557	0.287	7.28125e-112	0	SAL	Plekha2
2.23587e-115	-4.14548	0.249	0.349	1.0361e-111	0	SAL	Coq10b
3.35308e-115	-3.22645	0.199	0.275	1.55382e-111	0	SAL	Plekho2
2.25061e-114	-0.809463	0.403	0.139	1.04293e-110	0	SAL	Mapk12
4.12386e-114	-0.74563	0.425	0.176	1.911e-110	0	SAL	Hist1h3d
7.81757e-114	-2.30786	0.511	0.114	3.62266e-110	0	SAL	Klhl14
1.72832e-113	3.65013	0.601	0.406	8.00903e-110	0	SAL	Serinc3
1.89685e-113	-5.16895	0.528	0.22	8.79002e-110	0	SAL	Txndc16
2.29462e-113	-10.7541	0.057	0.252	1.06333e-109	0	SAL	Qsox1
1.05459e-112	-3.40731	0.468	0.303	4.88698e-109	0	SAL	Gpr171
1.27626e-112	-0.788892	0.65	0.415	5.9142e-109	0	SAL	Rpl12
4.0795e-112	-12.2848	0.266	0.382	1.89044e-108	0	SAL	Ier2
6.2221e-112	-6.27324	0.11	0.252	2.88332e-108	0	SAL	Nr4a2
1.25351e-111	-3.31893	0.499	0.3	5.80876e-108	0	SAL	Ppp1r16b
3.29899e-111	-0.814062	0.503	0.104	1.52875e-107	0	SAL	Ighv1-26
1.45614e-110	-1.02206	0.47	0.257	6.74777e-107	0	SAL	AU041133
2.77493e-110	-4.29602	0.212	0.294	1.2859e-106	0	SAL	Pim3
1.61091e-109	-6.19667	0.09	0.271	7.46495e-106	0	SAL	Trps1
4.56779e-109	-4.23424	0.037	0.3	2.11671e-105	0	SAL	Ipcef1
7.02226e-109	-7.35801	0.273	0.366	3.25411e-105	0	SAL	Klf6
1.26822e-108	-8.43652	0.13	0.259	5.87691e-105	0	SAL	Fem1c
4.18102e-108	-0.746364	0.486	0.196	1.93749e-104	0	SAL	Cd38
7.92214e-108	-9.23924	0.561	0.313	3.67112e-104	0	SAL	Ctsz
9.5007e-108	-10.5664	0.294	0.204	4.40263e-104	0	SAL	mt-Atp6
1.12717e-107	-0.552886	0.589	0.404	5.22329e-104	0	SAL	Zcchc11
8.72952e-107	-6.04667	0.592	0.37	4.04526e-103	0	SAL	Scaf11
1.49586e-106	-4.19821	0.138	0.296	6.93183e-103	0	SAL	Ccpg1
3.35948e-106	-3.94982	0.193	0.363	1.55679e-102	0	SAL	Vps37b
6.89151e-105	-7.05283	0.261	0.158	3.19353e-101	0	SAL	Fer
7.70504e-105	0.956796	0.476	0.11	3.57052e-101	0	SAL	Igkv12-44
7.7549e-105	-12.3529	0.32	0.209	3.59362e-101	0	SAL	mt-Co1
1.7794e-104	-7.71985	0.192	0.326	8.24576e-101	0	SAL	Samsn1
2.19938e-104	-5.34352	0.461	0.151	1.01919e-100	0	SAL	Kmo
2.87798e-104	1.0056	0.59	0.338	1.33366e-100	0	SAL	Erp29
3.69424e-104	-5.1479	0.481	0.181	1.71191e-100	0	SAL	Pkib
4.22206e-104	-1.86646	0.286	0.134	1.9565e-100	0	SAL	Nr3c2
9.40808e-104	-2.44584	0.363	0.119	4.3597e-100	0	SAL	Hs3st1
1.16113e-103	-3.50552	0.246	0.366	5.38066e-100	0	SAL	Zc3hav1
2.68024e-103	-1.45923	0.484	0.138	1.24203e-99	0	SAL	Arhgap8
3.06505e-103	-5.39121	0.145	0.272	1.42035e-99	0	SAL	Fos
6.16571e-103	-9.75386	0.134	0.287	2.85719e-99	0	SAL	Gpr65
3.94692e-102	-7.95603	0.074	0.265	1.829e-98	0	SAL	Por
8.46064e-102	-13.3721	0.249	0.366	3.92066e-98	0	SAL	Junb
1.40108e-101	-6.40051	0.192	0.299	6.4926e-98	0	SAL	Litaf
1.58456e-101	-1.87076	0.5	0.193	7.34287e-98	0	SAL	1700029J07Rik
1.97543e-101	-7.93295	0.254	0.334	9.15412e-98	0	SAL	Ctnnb1
1.12064e-100	-3.38791	0.586	0.381	5.19304e-97	0	SAL	Stk17b
1.82191e-100	-9.96151	0.055	0.256	8.44274e-97	0	SAL	Gbp7
3.85852e-100	-0.424498	0.702	0.44	1.78804e-96	0	SAL	Rps24
4.52821e-100	-2.36164	0.163	0.283	2.09837e-96	0	SAL	Pgd
6.14822e-99	-11.9312	0.077	0.261	2.84908e-95	0	SAL	Tnfrsf18
8.36684e-99	-1.65362	0.471	0.172	3.87719e-95	0	SAL	Ccr6
2.50958e-98	-5.85473	0.214	0.349	1.16294e-94	0	SAL	Kdm6b
3.63846e-98	-1.02474	0.46	0.205	1.68606e-94	0	SAL	Gm5533
4.76448e-98	-5.56226	0.08	0.271	2.20786e-94	0	SAL	Notch1
2.16826e-97	-0.608735	0.538	0.363	1.00477e-93	0	SAL	Rcsd1
9.66484e-97	-0.507906	0.514	0.146	4.47869e-93	0	SAL	Cecr2
1.19095e-96	-10.6149	0.2	0.349	5.51886e-93	0	SAL	Tecpr1
6.63022e-96	-0.813917	0.341	0.128	3.07245e-92	0	SAL	Serpina3f
2.70482e-95	-0.419901	0.352	0.099	1.25341e-91	0	SAL	Igkv10-96
3.61912e-95	-11.8639	0.17	0.303	1.6771e-91	0	SAL	Nrip1
1.41054e-94	-3.25795	0.482	0.218	6.53644e-91	0	SAL	Pml
2.60825e-93	-1.2073	0.22	0.401	1.20866e-89	0	SAL	Arpc1b
2.64373e-93	-0.419598	0.386	0.115	1.22511e-89	0	SAL	Ighv2-6
2.74583e-93	-6.35037	0.169	0.297	1.27242e-89	0	SAL	Slc20a1
5.17899e-93	-7.40191	0.133	0.278	2.39994e-89	0	SAL	Zfp281
1.77173e-92	-6.06143	0.239	0.282	8.21022e-89	0	SAL	Zc3h12a
3.05356e-92	-2.80026	0.172	0.36	1.41502e-88	0	SAL	Gimap4
7.14861e-92	-2.66596	0.46	0.293	3.31266e-88	0	SAL	Sesn1
9.14782e-92	-5.32641	0.585	0.409	4.2391e-88	0	SAL	Jund
9.3651e-92	-0.857592	0.526	0.116	4.33979e-88	0	SAL	Iglv3
2.14809e-91	-1.61099	0.342	0.163	9.95425e-88	0	SAL	Colq
7.23994e-91	-7.95519	0.213	0.345	3.35499e-87	0	SAL	Irf1
9.82103e-91	-0.537038	0.306	0.155	4.55106e-87	0	SAL	Cmtm8
1.86222e-90	-8.90086	0.133	0.276	8.62953e-87	0	SAL	Taldo1
1.23356e-89	-10.6775	0.045	0.265	5.71632e-86	0	SAL	Abr
8.14126e-89	-6.42714	0.511	0.284	3.77266e-85	0	SAL	Ly6e
3.60238e-88	-3.16505	0.434	0.207	1.66934e-84	0	SAL	Hist1h1b
4.07109e-88	-3.78695	0.283	0.375	1.88654e-84	0	SAL	Man2b1
5.21494e-88	-6.9197	0.518	0.247	2.4166e-84	0	SAL	Ero1lb
1.93572e-87	-1.36237	0.258	0.127	8.97011e-84	0	SAL	AC114585.1
2.58009e-87	-3.17421	0.531	0.326	1.19562e-83	0	SAL	Aldh2
8.1142e-87	-6.03887	0.244	0.346	3.76012e-83	0	SAL	Bcl2l11
1.05116e-86	-1.1345	0.325	0.12	4.8711e-83	0	SAL	Igkv14-111
1.25757e-86	-13.0917	0.308	0.252	5.8276e-83	0	SAL	Fth1
2.50869e-86	-3.72973	0.295	0.375	1.16253e-82	0	SAL	Prr13
7.01109e-86	0.584843	0.541	0.116	3.24894e-82	0	SAL	Gm11690
8.27734e-86	-5.87712	0.461	0.239	3.83572e-82	0	SAL	Gm32401
2.28563e-85	-2.65286	0.535	0.154	1.05916e-81	0	SAL	Slc23a1
3.00688e-84	-1.73119	0.285	0.307	1.39339e-80	0	SAL	Ctsa
3.11117e-84	-1.22956	0.411	0.189	1.44172e-80	0	SAL	Abca5
4.71497e-84	0.728191	0.448	0.116	2.18491e-80	0	SAL	Igkv1-110
6.36567e-84	-11.9408	0.273	0.306	2.94985e-80	0	SAL	Cstb
1.06893e-83	-5.92729	0.164	0.271	4.95341e-80	0	SAL	Pnpla7
3.63393e-83	-4.38881	0.552	0.341	1.68396e-79	0	SAL	Cmah
1.87682e-82	-2.99556	0.355	0.177	8.6972e-79	0	SAL	Lta
9.84287e-82	-5.56209	0.278	0.293	4.56118e-78	0	SAL	Mir142hg
8.78407e-81	-11.1837	0.349	0.241	4.07054e-77	0	SAL	Irf8
2.46084e-80	2.64804	0.519	0.225	1.14035e-76	0	SAL	Sbk1
2.57844e-80	-10.5972	0.213	0.301	1.19485e-76	0	SAL	Lamp2
2.77253e-80	-10.8539	0.194	0.322	1.28479e-76	0	SAL	Vmp1
5.21101e-80	-1.48479	0.521	0.155	2.41478e-76	0	SAL	Ccdc122
1.00882e-79	-1.77025	0.514	0.111	4.67485e-76	0	SAL	Ighv5-6
1.7294e-79	-5.84892	0.102	0.26	8.01402e-76	0	SAL	Bach1
1.80701e-79	-10.6324	0.278	0.127	8.37367e-76	0	SAL	Spry1
1.85303e-79	-5.13879	0.066	0.286	8.58694e-76	0	SAL	Actn1
1.99637e-79	-3.94413	0.16	0.336	9.25116e-76	0	SAL	Tm6sf1
2.75699e-79	-1.80981	0.308	0.142	1.27759e-75	0	SAL	A430073D23Rik
2.85538e-79	-0.902359	0.404	0.161	1.32318e-75	0	SAL	Cyp2r1
3.46592e-79	-8.66835	0.161	0.281	1.60611e-75	0	SAL	Gfod1
3.87595e-79	5.60164	0.505	0.349	1.79611e-75	0	SAL	Gm8369
4.09609e-79	-2.4509	0.438	0.304	1.89813e-75	0	SAL	Cd69
1.43812e-78	-2.69367	0.352	0.178	6.66426e-75	0	SAL	4933408B17Rik
1.47162e-78	-0.815189	0.388	0.093	6.81947e-75	0	SAL	Ighv1-14
3.23198e-78	-4.79362	0.414	0.288	1.4977e-74	0	SAL	A430078G23Rik
6.1239e-78	-8.36492	0.247	0.251	2.83781e-74	0	SAL	Vps18
3.14953e-77	-3.99822	0.416	0.195	1.45949e-73	0	SAL	Zbed5
1.22748e-76	-9.66395	0.187	0.327	5.68816e-73	0	SAL	Plek
2.35981e-76	-1.05252	0.33	0.11	1.09353e-72	0	SAL	Igkv5-48
3.00849e-76	-8.15819	0.146	0.313	1.39414e-72	0	SAL	Stat4
6.33329e-76	-7.60447	0.217	0.259	2.93484e-72	0	SAL	Dck
1.24258e-75	-1.09579	0.456	0.114	5.75813e-72	0	SAL	Gm15991
1.85437e-75	-1.70055	0.369	0.186	8.59317e-72	0	SAL	Gm13091
5.68383e-75	-6.34413	0.396	0.274	2.63389e-71	0	SAL	Trib2
6.1769e-75	-3.67371	0.403	0.183	2.86238e-71	0	SAL	Fgd2
8.58813e-75	0.284635	0.34	0.124	3.97974e-71	0	SAL	Sox5
1.02627e-74	-1.30363	0.304	0.384	4.75575e-71	0	SAL	Peli1
1.27308e-74	-1.16211	0.314	0.194	5.89947e-71	0	SAL	Trib3
2.03806e-74	-6.88681	0.15	0.259	9.44437e-71	0	SAL	St3gal6
3.30084e-74	-8.65967	0.289	0.388	1.52961e-70	0	SAL	4932438A13Rik
4.89233e-74	-7.17052	0.233	0.252	2.26711e-70	0	SAL	Dusp6
4.89505e-74	3.52472	0.258	0.273	2.26837e-70	0	SAL	Tceal9
6.71485e-74	-2.32057	0.535	0.151	3.11166e-70	0	SAL	Slc46a2
8.29513e-74	-9.32271	0.163	0.256	3.84397e-70	0	SAL	Snap23
1.21764e-73	-1.11561	0.267	0.401	5.64254e-70	0	SAL	Pfn1
1.47974e-73	-6.61643	0.179	0.279	6.85712e-70	0	SAL	Arl5b
1.92791e-73	-10.0276	0.167	0.287	8.93394e-70	0	SAL	Prkd3
3.11546e-73	-1.76624	0.318	0.086	1.44371e-69	0	SAL	Igkv17-121
3.98013e-73	-1.28886	0.343	0.216	1.84439e-69	0	SAL	Myc
6.14391e-73	-8.33186	0.233	0.327	2.84709e-69	0	SAL	Zeb2
6.37522e-73	-4.06136	0.26	0.357	2.95428e-69	0	SAL	Tpm4
6.90823e-73	-5.67984	0.408	0.217	3.20127e-69	0	SAL	Odf2l
7.58942e-73	-2.48534	0.427	0.312	3.51694e-69	0	SAL	Hist1h1e
1.84278e-72	-2.13732	0.438	0.196	8.53943e-69	0	SAL	Icosl
3.07922e-72	-2.98419	0.408	0.226	1.42691e-68	0	SAL	Hist1h2ap
4.03971e-72	-5.45201	0.069	0.266	1.872e-68	0	SAL	Sh2d2a
2.05025e-71	-3.54654	0.248	0.318	9.50088e-68	0	SAL	Mapkapk2
2.22919e-71	-10.7493	0.184	0.349	1.03301e-67	0	SAL	Bcl2
3.67145e-71	-2.30064	0.473	0.147	1.70135e-67	0	SAL	1700099I09Rik
5.92245e-71	-7.38796	0.177	0.256	2.74446e-67	0	SAL	Pirb
8.73594e-71	-3.47872	0.141	0.287	4.04824e-67	0	SAL	Gtf2i
1.07564e-70	-4.28332	0.499	0.205	4.98451e-67	0	SAL	Snx29
1.48477e-70	-10.9922	0.228	0.3	6.88042e-67	0	SAL	Cwc25
1.62783e-70	-6.50885	0.285	0.388	7.54335e-67	0	SAL	Atp11b
1.63703e-70	0.495964	0.57	0.459	7.58601e-67	0	SAL	Ets1
1.86346e-70	-1.86743	0.359	0.13	8.63528e-67	0	SAL	Olfr166
2.5829e-70	-10.0212	0.259	0.335	1.19692e-66	0	SAL	2810474O19Rik
2.65936e-70	-4.01728	0.437	0.202	1.23235e-66	0	SAL	Gm47230
5.85723e-70	-3.31863	0.551	0.35	2.71424e-66	0	SAL	Dnajc7
1.56504e-69	-1.513	0.254	0.137	7.25238e-66	0	SAL	Gm46404
3.11078e-69	-1.19315	0.271	0.192	1.44153e-65	0	SAL	Ighg1
3.60835e-69	-8.16871	0.275	0.373	1.67211e-65	0	SAL	Atp2b1
5.75933e-69	-0.631034	0.399	0.103	2.66887e-65	0	SAL	Igkv6-17
6.47881e-68	-12.1746	0.227	0.301	3.00228e-64	0	SAL	Sat1
7.14376e-68	-5.69365	0.402	0.233	3.31042e-64	0	SAL	Ccdc14
2.6194e-67	-5.74436	0.222	0.342	1.21383e-63	0	SAL	Klf7
6.55917e-67	1.9795	0.461	0.191	3.03952e-63	0	SAL	A530040E14Rik
8.25817e-67	-4.56125	0.251	0.331	3.82684e-63	0	SAL	Adipor1
9.65521e-67	-4.74933	0.304	0.344	4.47422e-63	0	SAL	Ubald2
2.30636e-66	-4.26927	0.423	0.218	1.06877e-62	0	SAL	Ncaph
2.76111e-66	-5.73689	0.307	0.379	1.2795e-62	0	SAL	Stat3
2.82055e-66	-6.04552	0.135	0.321	1.30704e-62	0	SAL	Ptpn22
3.12652e-66	-0.398418	0.278	0.077	1.44883e-62	0	SAL	Igkv3-12
3.46238e-66	0.511621	0.503	0.146	1.60447e-62	0	SAL	Rab30
4.74925e-66	-0.656806	0.294	0.086	2.2008e-62	0	SAL	Lgr5
5.09587e-66	-7.87709	0.203	0.312	2.36143e-62	0	SAL	Sema4d
2.20109e-65	-9.64774	0.345	0.186	1.01998e-61	0	SAL	Ncapd2
5.10096e-65	-4.15196	0.049	0.253	2.36378e-61	0	SAL	Ptpn12
1.2065e-64	-1.62119	0.275	0.121	5.5909e-61	0	SAL	Prdm8
3.32564e-64	-7.182	0.264	0.363	1.5411e-60	0	SAL	Mcl1
7.43768e-64	0.6566	0.336	0.162	3.44662e-60	0	SAL	Gm19265
5.44333e-63	-8.27259	0.501	0.361	2.52244e-59	0	SAL	Baz2b
8.1971e-63	1.31725	0.522	0.325	3.79854e-59	0	SAL	Tmem131l
2.70363e-62	-0.937209	0.301	0.077	1.25286e-58	0	SAL	Egfl6
4.86312e-62	-0.961271	0.352	0.199	2.25357e-58	0	SAL	Fbxo47
5.71476e-62	-0.378869	0.372	0.174	2.64822e-58	0	SAL	D230017M19Rik
1.27279e-61	-10.9183	0.453	0.31	5.89809e-58	0	SAL	mt-Nd3
1.48938e-61	-1.07373	0.285	0.128	6.90181e-58	0	SAL	Rhbdf1
1.56344e-61	-7.45233	0.442	0.228	7.24499e-58	0	SAL	Gm45509
1.69315e-61	-1.44277	0.406	0.11	7.84603e-58	0	SAL	Igkv1-135
3.92507e-61	-2.07167	0.261	0.324	1.81888e-57	0	SAL	Sbno2
5.47666e-61	1.7712	0.502	0.166	2.53788e-57	0	SAL	Cenps
1.12483e-60	-0.768104	0.527	0.334	5.21248e-57	0	SAL	Slc12a6
1.13991e-60	-8.25391	0.257	0.349	5.28236e-57	0	SAL	Il4ra
1.49995e-60	-1.36495	0.483	0.136	6.95076e-57	0	SAL	4930426D05Rik
1.78032e-60	-0.429109	0.27	0.057	8.25e-57	0	SAL	Aicda
2.23338e-60	-8.28536	0.2	0.308	1.03495e-56	0	SAL	Lyst
2.39369e-60	-1.28518	0.354	0.108	1.10924e-56	0	SAL	Loxhd1
2.57953e-60	-5.21359	0.248	0.292	1.19535e-56	0	SAL	Fam46a
3.93576e-60	-3.73532	0.264	0.354	1.82383e-56	0	SAL	Adam17
4.2354e-60	-3.23486	0.47	0.215	1.96268e-56	0	SAL	Snx30
6.15382e-60	-2.07194	0.225	0.283	2.85168e-56	0	SAL	Pycr2
6.64836e-60	-7.81252	0.196	0.292	3.08085e-56	0	SAL	Parp14
7.52148e-60	-0.655472	0.382	0.114	3.48545e-56	0	SAL	Lamp3
1.07204e-59	-0.859344	0.55	0.414	4.96782e-56	0	SAL	Ripor2
4.94537e-59	-0.985699	0.328	0.181	2.29169e-55	0	SAL	Wdr38
1.12005e-58	-9.49717	0.27	0.273	5.19033e-55	0	SAL	Ddit3
1.12956e-58	-0.416075	0.471	0.22	5.23438e-55	0	SAL	Mast4
1.92908e-58	1.63133	0.21	0.252	8.93937e-55	0	SAL	C730034F03Rik
3.48514e-57	-4.79976	0.52	0.337	1.61501e-53	0	SAL	Etnk1
3.78071e-57	-11.4938	0.249	0.256	1.75198e-53	0	SAL	Ctsc
4.85878e-57	-6.85426	0.3	0.16	2.25156e-53	0	SAL	Cdca3
1.32337e-56	7.6483	0.476	0.241	6.13248e-53	0	SAL	Gm26669
3.17471e-56	-6.70429	0.187	0.262	1.47116e-52	0	SAL	2310001H17Rik
3.38194e-56	-2.26553	0.559	0.396	1.56719e-52	0	SAL	Ddx6
4.11491e-56	-2.89263	0.271	0.236	1.90685e-52	0	SAL	Lax1
6.25966e-56	-10.079	0.214	0.274	2.90073e-52	0	SAL	Zfp263
6.45719e-56	-10.7344	0.098	0.266	2.99226e-52	0	SAL	Cpeb2
1.24752e-55	-8.66683	0.234	0.267	5.78101e-52	0	SAL	Csrnp1
1.46065e-55	-0.748371	0.381	0.115	6.76865e-52	0	SAL	Bhlhe41
2.07383e-55	-1.7768	0.336	0.2	9.61011e-52	0	SAL	Sptbn4
2.76422e-55	-3.22845	0.543	0.323	1.28094e-51	0	SAL	Med13
3.36486e-55	-6.32991	0.15	0.254	1.55928e-51	0	SAL	Abtb1
4.01132e-55	-0.983268	0.511	0.264	1.85885e-51	0	SAL	Cerk
4.29364e-55	-0.281227	0.326	0.168	1.98967e-51	0	SAL	Fndc5
5.57257e-55	-1.32078	0.284	0.147	2.58233e-51	0	SAL	BC051142
5.62324e-55	-0.955776	0.377	0.148	2.60581e-51	0	SAL	Ppm1e
6.93275e-55	-0.728378	0.488	0.308	3.21263e-51	0	SAL	Filip1l
7.84222e-55	-8.7126	0.241	0.318	3.63408e-51	0	SAL	Smc4
9.20269e-55	-1.35384	0.432	0.138	4.26453e-51	0	SAL	Gm15880
1.08911e-54	-0.484632	0.261	0.109	5.04695e-51	0	SAL	Scn8a
1.90409e-54	-2.33632	0.42	0.272	8.82354e-51	0	SAL	Fam111a
3.53741e-54	0.796988	0.165	0.277	1.63924e-50	0	SAL	Atp1b1
3.6296e-54	-2.38508	0.432	0.289	1.68196e-50	0	SAL	Itpr1
4.87843e-54	-7.19153	0.275	0.394	2.26066e-50	0	SAL	Chd7
8.7162e-54	-3.11403	0.374	0.206	4.03908e-50	0	SAL	AC174678.1
1.5487e-53	-3.54794	0.17	0.273	7.17666e-50	0	SAL	Dedd2
5.42516e-53	-1.99	0.361	0.198	2.51402e-49	0	SAL	Sv2a
7.36833e-53	-3.45366	0.186	0.303	3.41449e-49	0	SAL	Tmem189
7.5737e-53	-3.21167	0.53	0.336	3.50965e-49	0	SAL	Camk2d
3.78451e-52	-4.06415	0.175	0.255	1.75374e-48	0	SAL	Atp6v1a
1.0651e-51	-2.52953	0.37	0.188	4.93565e-48	0	SAL	Slc4a8
2.70379e-51	-3.48267	0.188	0.283	1.25294e-47	0	SAL	Dennd5a
2.70822e-51	-10.1452	0.233	0.272	1.25499e-47	0	SAL	Tpd52
5.79287e-51	-5.11863	0.526	0.352	2.68442e-47	0	SAL	Nfatc3
3.17016e-50	-0.264491	0.526	0.356	1.46905e-46	0	SAL	Lyn
5.51584e-50	-8.14742	0.306	0.356	2.55604e-46	0	SAL	Zfand5
6.83798e-50	-3.47039	0.318	0.316	3.16872e-46	0	SAL	Myo1g
8.18518e-50	-2.62403	0.402	0.256	3.79301e-46	0	SAL	Trim59
9.4246e-50	-6.6317	0.081	0.261	4.36736e-46	0	SAL	Txnrd1
1.2423e-49	-1.645	0.271	0.165	5.75683e-46	0	SAL	Zfp473
2.13622e-49	-7.56383	0.286	0.38	9.89926e-46	0	SAL	Btg2
3.00493e-49	0.608848	0.372	0.135	1.39248e-45	0	SAL	Kctd14
4.86081e-49	-1.88196	0.466	0.346	2.2525e-45	0	SAL	P2ry10
7.87106e-49	-1.13927	0.528	0.35	3.64745e-45	0	SAL	Rabgap1l
1.45613e-48	-0.796144	0.516	0.132	6.74772e-45	0	SAL	Gm20506
2.95423e-48	-7.99632	0.38	0.385	1.36899e-44	0	SAL	Rab7
2.95789e-48	-9.75732	0.19	0.284	1.37069e-44	0	SAL	Ppt1
4.08149e-48	-8.72007	0.15	0.274	1.89136e-44	0	SAL	Dbf4
4.64631e-48	-1.67932	0.445	0.211	2.1531e-44	0	SAL	Samd15
5.10559e-48	-4.74432	0.462	0.204	2.36593e-44	0	SAL	Lrrk2
6.49913e-48	-7.20108	0.202	0.253	3.0117e-44	0	SAL	Med31
7.35293e-48	-1.6654	0.258	0.329	3.40735e-44	0	SAL	Dgka
1.69805e-47	-1.83361	0.265	0.104	7.86877e-44	0	SAL	Igkv2-109
2.16626e-47	-1.27638	0.52	0.362	1.00385e-43	0	SAL	Foxo1
3.27949e-47	-11.7451	0.274	0.343	1.51972e-43	0	SAL	Sqstm1
4.2178e-47	-4.81351	0.198	0.324	1.95453e-43	0	SAL	Cd82
6.41397e-47	-1.80157	0.4	0.157	2.97224e-43	0	SAL	Hsd3b2
6.50497e-47	-3.66292	0.276	0.361	3.0144e-43	0	SAL	Lcp1
1.41492e-46	-1.67897	0.363	0.119	6.55672e-43	0	SAL	Kcnj1
1.92148e-46	-5.04412	0.303	0.347	8.90413e-43	0	SAL	Map1lc3b
4.46968e-46	-2.16953	0.329	0.363	2.07125e-42	0	SAL	Skil
4.65402e-46	-3.99628	0.479	0.316	2.15667e-42	0	SAL	Lat2
4.95213e-46	-1.3185	0.393	0.105	2.29482e-42	0	SAL	Pigr
6.36663e-46	-10.7471	0.229	0.307	2.9503e-42	0	SAL	Etv3
9.09857e-46	-2.37085	0.251	0.322	4.21628e-42	0	SAL	Il10rb
9.79774e-46	-7.09718	0.318	0.328	4.54027e-42	0	SAL	Ppp1r2
1.16991e-45	-4.31296	0.271	0.23	5.42134e-42	0	SAL	Ints2
1.22886e-45	-6.42319	0.195	0.313	5.69456e-42	0	SAL	Cdc42ep3
1.73529e-45	-3.68812	0.436	0.243	8.04135e-42	0	SAL	Wdfy4
1.99614e-45	-0.348452	0.588	0.429	9.25011e-42	0	SAL	Rpsa
2.93523e-45	-1.90586	0.29	0.17	1.36019e-41	0	SAL	Sec16b
3.5462e-45	-1.10421	0.489	0.301	1.64331e-41	0	SAL	Nsf
3.72091e-45	-1.41506	0.313	0.171	1.72427e-41	0	SAL	Cmya5
3.78139e-45	-3.79142	0.224	0.325	1.7523e-41	0	SAL	Suco
4.25284e-45	-4.92218	0.553	0.391	1.97077e-41	0	SAL	Ppp3ca
5.87926e-45	-6.07071	0.184	0.254	2.72445e-41	0	SAL	Hmgn5
6.13934e-45	-6.21937	0.313	0.363	2.84497e-41	0	SAL	Rrbp1
7.45061e-45	-1.4584	0.301	0.159	3.45261e-41	0	SAL	Tert
1.16344e-44	-2.88063	0.463	0.351	5.39139e-41	0	SAL	S1pr1
2.2009e-44	-1.33103	0.363	0.075	1.0199e-40	0	SAL	Iglc4
2.421e-44	-4.99622	0.426	0.214	1.12189e-40	0	SAL	Chst15
4.90972e-44	-0.694497	0.428	0.108	2.27516e-40	0	SAL	Pcp4
1.10441e-43	-6.61838	0.268	0.127	5.11785e-40	0	SAL	Tpx2
1.74674e-43	-1.22289	0.305	0.166	8.09441e-40	0	SAL	Gm10584
2.68293e-43	-6.52733	0.216	0.272	1.24327e-39	0	SAL	Fam193b
4.79277e-43	-9.39449	0.281	0.314	2.22097e-39	0	SAL	Trp53inp1
4.8317e-43	-6.2091	0.188	0.304	2.23901e-39	0	SAL	Aebp2
4.92623e-43	-2.38203	0.515	0.371	2.28282e-39	0	SAL	Inpp5d
5.75373e-43	-6.35619	0.252	0.284	2.66628e-39	0	SAL	Rilpl2
7.32653e-43	-5.99556	0.3	0.315	3.39511e-39	0	SAL	Lmo4
1.27601e-42	-6.16827	0.408	0.229	5.91304e-39	0	SAL	Gm15987
1.27717e-42	-1.92045	0.435	0.264	5.9184e-39	0	SAL	N4bp2
1.41134e-42	-1.89776	0.431	0.285	6.54017e-39	0	SAL	Iqsec1
2.87035e-42	-3.61525	0.486	0.142	1.33012e-38	0	SAL	Cpm
3.05299e-42	-4.1059	0.196	0.318	1.41475e-38	0	SAL	Slc6a6
4.01747e-42	-5.58505	0.318	0.356	1.86169e-38	0	SAL	Ccdc88c
4.33534e-42	-3.51417	0.444	0.315	2.00899e-38	0	SAL	Pecam1
4.5709e-42	-11.5119	0.244	0.32	2.11816e-38	0	SAL	Hif1a
4.81972e-42	-0.816598	0.336	0.194	2.23346e-38	0	SAL	Gm36839
5.23234e-42	-1.64297	0.428	0.383	2.42467e-38	0	SAL	Zfp292
5.98602e-42	-6.09347	0.346	0.187	2.77392e-38	0	SAL	Scimp
1.31915e-41	-3.23065	0.225	0.303	6.11292e-38	0	SAL	Nr4a1
1.37491e-41	-0.335024	0.608	0.457	6.37132e-38	0	SAL	Rps29
2.86204e-41	-6.14218	0.278	0.425	1.32627e-37	0	SAL	Actb
3.95352e-41	-11.3445	0.207	0.3	1.83206e-37	0	SAL	Inpp4b
4.05396e-41	-5.70266	0.486	0.38	1.87861e-37	0	SAL	Fubp1
5.88475e-41	-8.73161	0.257	0.285	2.727e-37	0	SAL	Gm2a
1.05011e-40	-4.32079	0.183	0.256	4.86622e-37	0	SAL	Rfx3
1.89683e-40	-4.41711	0.259	0.368	8.7899e-37	0	SAL	Gimap3
3.88937e-40	-5.17708	0.293	0.148	1.80233e-36	0	SAL	Lamb3
4.21231e-40	-7.30912	0.276	0.318	1.95199e-36	0	SAL	Isy1
5.10425e-40	-10.2989	0.185	0.282	2.36531e-36	0	SAL	Bhlhe40
9.3205e-40	-10.6101	0.208	0.263	4.31912e-36	0	SAL	Adpgk
9.38299e-40	-7.96902	0.109	0.282	4.34808e-36	0	SAL	Rflnb
1.1827e-39	-1.2696	0.335	0.195	5.48065e-36	0	SAL	AC162302.1
1.62637e-39	-3.70375	0.402	0.215	7.53659e-36	0	SAL	Spc24
1.98235e-39	-1.16956	0.383	0.169	9.1862e-36	0	SAL	Nlrp10
4.36481e-39	-2.42426	0.329	0.362	2.02265e-35	0	SAL	Vgll4
9.66735e-39	-6.39402	0.259	0.255	4.47985e-35	0	SAL	Map3k8
1.6538e-38	-2.90076	0.312	0.36	7.66369e-35	0	SAL	Klhl6
1.69909e-38	-4.57114	0.381	0.136	7.8736e-35	0	SAL	Cacna1e
1.78901e-38	-1.5799	0.312	0.407	8.29026e-35	0	SAL	Jak1
2.20413e-38	-5.32672	0.259	0.347	1.02139e-34	0	SAL	Stat1
3.85169e-38	-5.39029	0.406	0.2	1.78487e-34	0	SAL	Kyat3
3.97753e-38	-10.1056	0.269	0.225	1.84319e-34	0	SAL	Gbp5
4.82108e-38	-1.96537	0.368	0.216	2.23409e-34	0	SAL	D830024N08Rik
6.48464e-38	-11.6645	0.304	0.35	3.00498e-34	0	SAL	Tuba1b
1.10117e-37	-3.77964	0.505	0.399	5.10284e-34	0	SAL	Gimap1
1.39603e-37	-5.43379	0.274	0.336	6.46918e-34	0	SAL	Riok1
2.06737e-37	-2.95239	0.226	0.289	9.58021e-34	0	SAL	Emsy
2.08906e-37	-2.73533	0.36	0.172	9.68069e-34	0	SAL	Gm16094
5.30554e-37	-9.226	0.476	0.331	2.45859e-33	0	SAL	mt-Nd5
5.72261e-37	-0.922413	0.339	0.147	2.65186e-33	0	SAL	Gm26742
7.98812e-37	-3.18851	0.277	0.367	3.7017e-33	0	SAL	Chd3
8.42927e-37	-5.11725	0.429	0.165	3.90612e-33	0	SAL	Rpgrip1
8.45478e-37	-2.9293	0.487	0.359	3.91795e-33	0	SAL	Samd9l
9.44e-37	-2.89527	0.182	0.298	4.37449e-33	0	SAL	Skap2
1.21449e-36	-12.1466	0.321	0.23	5.62796e-33	0	SAL	Ctss
1.27916e-36	-2.45691	0.487	0.303	5.92764e-33	0	SAL	Hhex
1.3376e-36	-2.03153	0.316	0.374	6.19844e-33	0	SAL	Itga4
2.95023e-36	-1.357	0.509	0.366	1.36714e-32	0	SAL	Atf7ip
6.60977e-36	-8.20249	0.208	0.292	3.06297e-32	0	SAL	Ubash3b
6.68499e-36	-4.85278	0.327	0.139	3.09783e-32	0	SAL	Spic
8.86153e-36	-5.06691	0.199	0.292	4.10643e-32	0	SAL	Prkca
1.0405e-35	-0.435743	0.273	0.05	4.82165e-32	0	SAL	Ighv10-1
1.12324e-35	-0.592403	0.288	0.186	5.20511e-32	0	SAL	Rasd1
2.67924e-35	-6.84599	0.286	0.204	1.24156e-31	0	SAL	Gm43625
2.89206e-35	-5.20981	0.375	0.126	1.34018e-31	0	SAL	Iglv1
3.0823e-35	-1.98785	0.356	0.336	1.42834e-31	0	SAL	Ncf4
7.42935e-35	0.919803	0.415	0.123	3.44276e-31	0	SAL	Ehd2
9.43548e-35	-9.25795	0.329	0.243	4.3724e-31	0	SAL	D3Ertd751e
1.49188e-34	-2.88531	0.464	0.134	6.91338e-31	0	SAL	Ffar1
1.73192e-34	-6.04185	0.282	0.235	8.02573e-31	0	SAL	Apobec1
1.86125e-34	-0.742256	0.482	0.399	8.62503e-31	0	SAL	Rps16
3.03e-34	-2.61794	0.148	0.262	1.4041e-30	0	SAL	Zcchc2
4.50089e-34	-5.32746	0.273	0.187	2.08571e-30	0	SAL	Apoe
7.05909e-34	-3.05995	0.21	0.302	3.27118e-30	0	SAL	Trim12c
8.57434e-34	-0.319955	0.441	0.15	3.97335e-30	0	SAL	5930430L01Rik
8.76014e-34	-0.49293	0.323	0.128	4.05945e-30	0	SAL	Pls1
1.34923e-33	-2.54357	0.382	0.167	6.25235e-30	0	SAL	Bcl7a
1.66354e-33	-5.91694	0.37	0.241	7.70882e-30	0	SAL	March3
1.91455e-33	-7.26613	0.392	0.186	8.87204e-30	0	SAL	Ska1
2.14356e-33	0.488741	0.267	0.077	9.93326e-30	0	SAL	Cplx2
2.29775e-33	-3.67423	0.439	0.307	1.06478e-29	0	SAL	Pik3ip1
2.63097e-33	-1.04693	0.256	0.156	1.21919e-29	0	SAL	Gm16287
3.3122e-33	-13.508	0.261	0.238	1.53487e-29	0	SAL	Gadd45b
5.14812e-33	-9.91285	0.172	0.29	2.38564e-29	0	SAL	Zbtb1
7.85587e-33	-5.37703	0.329	0.233	3.64041e-29	0	SAL	Dtx1
9.42021e-33	-1.5474	0.259	0.151	4.36533e-29	0	SAL	Matn4
2.33233e-32	-0.38486	0.289	0.109	1.0808e-28	0	SAL	Igkv4-51
2.4312e-32	-2.12637	0.346	0.38	1.12662e-28	0	SAL	Ptpn1
2.57118e-32	-7.33571	0.108	0.253	1.19149e-28	0	SAL	Ttc39b
3.01066e-32	-5.88839	0.291	0.36	1.39514e-28	0	SAL	Mef2a
4.49614e-32	-4.93391	0.177	0.304	2.08351e-28	0	SAL	Hjurp
5.93604e-32	-8.83906	0.241	0.254	2.75076e-28	0	SAL	Carns1
7.53354e-32	-1.27859	0.418	0.154	3.49104e-28	0	SAL	Kcnb1
8.88587e-32	-7.01446	0.334	0.327	4.11771e-28	0	SAL	Arrdc3
1.05622e-31	-2.22303	0.349	0.155	4.89452e-28	0	SAL	Arhgap33
1.66756e-31	-9.25289	0.203	0.266	7.72749e-28	0	SAL	Exosc2
1.91716e-31	-3.03627	0.503	0.32	8.88412e-28	0	SAL	Odc1
1.92976e-31	-2.84827	0.36	0.387	8.94252e-28	0	SAL	Kdm7a
2.45679e-31	-1.09747	0.51	0.381	1.13848e-27	0	SAL	Luc7l2
2.89891e-31	-0.821226	0.476	0.184	1.34336e-27	0	SAL	Pdzd2
3.31979e-31	-8.20131	0.195	0.293	1.53839e-27	0	SAL	Trim30a
4.25616e-31	-9.03143	0.326	0.339	1.9723e-27	0	SAL	Kctd12
4.2858e-31	-9.85041	0.222	0.298	1.98604e-27	0	SAL	Braf
1.31996e-30	-3.66784	0.389	0.226	6.11668e-27	0	SAL	Cdc25b
1.34352e-30	0.931922	0.43	0.14	6.22588e-27	0	SAL	Edaradd
1.77984e-30	-0.785371	0.444	0.366	8.24776e-27	0	SAL	9930111J21Rik2
2.06291e-30	-0.460608	0.418	0.131	9.55951e-27	0	SAL	Diras2
2.4658e-30	-2.90911	0.494	0.387	1.14265e-26	0	SAL	Gm47283
2.62423e-30	-5.36993	0.263	0.318	1.21607e-26	0	SAL	Per1
2.69676e-30	-9.31982	0.329	0.339	1.24968e-26	0	SAL	Spty2d1
2.97929e-30	-3.15315	0.461	0.258	1.3806e-26	0	SAL	Hip1r
3.24021e-30	-1.40576	0.426	0.101	1.50151e-26	0	SAL	Sema5a
5.00204e-30	-9.17677	0.351	0.389	2.31794e-26	0	SAL	Rb1cc1
6.08558e-30	-11.3635	0.422	0.27	2.82006e-26	0	SAL	Rnase6
7.1646e-30	-5.00748	0.331	0.291	3.32007e-26	0	SAL	Tspan32
8.70814e-30	-7.58629	0.248	0.297	4.03535e-26	0	SAL	Jak2
1.10022e-29	-4.0782	0.322	0.353	5.09842e-26	0	SAL	Ppig
1.58005e-29	-6.90894	0.26	0.296	7.32196e-26	0	SAL	Tespa1
1.60432e-29	-1.89324	0.397	0.149	7.43442e-26	0	SAL	Nfib
2.00465e-29	-3.06438	0.502	0.418	9.28953e-26	0	SAL	Klf2
2.61392e-29	-7.76147	0.313	0.371	1.21129e-25	0	SAL	Dync1i2
2.70479e-29	-0.610256	0.262	0.161	1.2534e-25	0	SAL	Zfp808
2.80812e-29	-6.10576	0.304	0.205	1.30128e-25	0	SAL	Mcoln2
2.89517e-29	-3.94512	0.437	0.199	1.34162e-25	0	SAL	Abca1
3.20673e-29	-0.739229	0.436	0.253	1.486e-25	0	SAL	Zfp608
3.53976e-29	-1.68591	0.364	0.164	1.64033e-25	0	SAL	Epb41l5
4.17321e-29	-8.30439	0.338	0.377	1.93386e-25	0	SAL	Ppp1r15a
9.72128e-29	-7.03954	0.281	0.301	4.50484e-25	0	SAL	Sla
1.59843e-28	-5.57075	0.448	0.293	7.40711e-25	0	SAL	Tfam
2.03925e-28	-6.31922	0.212	0.293	9.44988e-25	0	SAL	Rnh1
2.46034e-28	-1.19214	0.365	0.345	1.14012e-24	0	SAL	Rnf130
2.95206e-28	-2.17369	0.177	0.283	1.36799e-24	0	SAL	Ybx3
3.58516e-28	-7.48523	0.341	0.376	1.66136e-24	0	SAL	March7
3.97586e-28	-3.14909	0.128	0.281	1.84241e-24	0	SAL	Dnah8
4.87697e-28	-5.73319	0.471	0.306	2.25999e-24	0	SAL	Cenpa
6.4578e-28	-13.8137	0.275	0.319	2.99255e-24	0	SAL	Zfp36
8.96005e-28	0.729834	0.221	0.339	4.15209e-24	0	SAL	Gimap9
1.20051e-27	-1.5444	0.297	0.184	5.56318e-24	0	SAL	F8
1.82696e-27	-1.89646	0.461	0.227	8.46612e-24	0	SAL	Id3
3.13829e-27	-7.85879	0.231	0.271	1.45428e-23	0	SAL	Amn1
3.96753e-27	-9.52006	0.207	0.254	1.83855e-23	0	SAL	Fam126b
4.92008e-27	-2.3649	0.29	0.175	2.27996e-23	0	SAL	4930471M09Rik
5.2264e-27	-3.1781	0.344	0.203	2.42191e-23	0	SAL	Zcchc18
5.5219e-27	-9.47978	0.488	0.322	2.55885e-23	0	SAL	Sorl1
1.11557e-26	-2.72218	0.438	0.265	5.16955e-23	0	SAL	Brwd1
1.16893e-26	-5.27937	0.335	0.34	5.4168e-23	0	SAL	Tuba1a
1.26517e-26	-11.5931	0.253	0.301	5.8628e-23	0	SAL	Epsti1
1.34416e-26	-0.983048	0.36	0.111	6.22884e-23	0	SAL	Slc4a3
1.52139e-26	-7.92105	0.26	0.235	7.05011e-23	0	SAL	Clic4
1.65405e-26	-6.38964	0.438	0.237	7.66488e-23	0	SAL	Fgfr1op
2.09823e-26	-2.13703	0.256	0.135	9.72318e-23	0	SAL	Stox2
2.36574e-26	-9.06526	0.492	0.352	1.09628e-22	0	SAL	Birc3
3.04036e-26	-10.3126	0.44	0.255	1.4089e-22	0	SAL	Gm20696
3.85786e-26	-1.81967	0.357	0.385	1.78773e-22	0	SAL	Ddx3x
3.87141e-26	-9.04357	0.496	0.385	1.79401e-22	0	SAL	Macf1
4.51671e-26	-0.992343	0.505	0.351	2.09304e-22	0	SAL	Phip
8.04918e-26	-1.54239	0.394	0.248	3.72999e-22	0	SAL	Gm28187
9.19524e-26	-0.541667	0.388	0.116	4.26107e-22	0	SAL	H2-Eb2
9.92565e-26	-1.79872	0.292	0.19	4.59955e-22	0	SAL	Mrpl53
1.42319e-25	-3.95269	0.379	0.214	6.59508e-22	0	SAL	Zfp605
1.6553e-25	-2.16211	0.335	0.255	7.67068e-22	0	SAL	Gm38394
1.88868e-25	-8.7867	0.255	0.235	8.75214e-22	0	SAL	Zgrf1
2.17237e-25	-6.34857	0.391	0.169	1.00668e-21	0	SAL	Gm15675
3.25835e-25	-3.21684	0.337	0.391	1.50992e-21	0	SAL	Clk1
3.28512e-25	-4.85604	0.237	0.304	1.52233e-21	0	SAL	Pde3b
3.80181e-25	-2.44162	0.316	0.115	1.76176e-21	0	SAL	2010309G21Rik
4.01002e-25	-3.18422	0.286	0.265	1.85824e-21	0	SAL	Lamp1
5.14897e-25	-4.16375	0.26	0.161	2.38603e-21	0	SAL	Col6a4
5.29718e-25	-1.11144	0.444	0.336	2.45471e-21	0	SAL	Chd6
5.34441e-25	-0.89349	0.277	0.112	2.4766e-21	0	SAL	Adm
5.70523e-25	-5.82049	0.38	0.217	2.6438e-21	0	SAL	Ppm1l
6.05561e-25	-2.12272	0.395	0.112	2.80617e-21	0	SAL	Gad1
6.27624e-25	-0.586926	0.34	0.309	2.90841e-21	0	SAL	Arl5c
8.37339e-25	-10.4592	0.373	0.378	3.88023e-21	0	SAL	Gls
8.86105e-25	-3.85205	0.466	0.368	4.10621e-21	0	SAL	Krit1
9.70184e-25	-5.55811	0.349	0.204	4.49583e-21	0	SAL	9430065F17Rik
2.39215e-24	-2.57579	0.259	0.177	1.10852e-20	0	SAL	Gm16158
2.70219e-24	-0.739503	0.304	0.139	1.25219e-20	0	SAL	Gm10561
2.81914e-24	-0.843823	0.413	0.252	1.30639e-20	0	SAL	Plk2
4.27823e-24	-5.93097	0.163	0.251	1.98253e-20	0	SAL	Pcnx
1.07128e-23	-6.34415	0.332	0.378	4.96431e-20	0	SAL	Samhd1
1.50421e-23	-0.69825	0.285	0.115	6.9705e-20	0	SAL	Platr10
3.28447e-23	-0.630681	0.386	0.105	1.52202e-19	0	SAL	Igkv19-93
3.59851e-23	-2.01096	0.5	0.369	1.66755e-19	0	SAL	Cxcr4
6.85704e-23	-5.16482	0.307	0.261	3.17755e-19	0	SAL	Zfyve26
1.24864e-22	-3.44494	0.091	0.278	5.7862e-19	0	SAL	Tnik
1.74219e-22	-8.62705	0.34	0.286	8.07329e-19	0	SAL	Ncf1
2.45861e-22	-1.99566	0.375	0.396	1.13932e-18	0	SAL	Ankrd44
2.50325e-22	-0.900326	0.261	0.09	1.16001e-18	0	SAL	Fsip1
3.13717e-22	-1.67935	0.354	0.18	1.45376e-18	0	SAL	Egr3
3.15673e-22	-0.861857	0.282	0.208	1.46283e-18	0	SAL	Fktn
3.9648e-22	-3.03375	0.431	0.191	1.83729e-18	0	SAL	A830010M20Rik
5.25504e-22	-8.62593	0.338	0.374	2.43518e-18	0	SAL	Spag9
5.35477e-22	-4.23837	0.204	0.26	2.4814e-18	0	SAL	Irak2
5.54284e-22	-7.00153	0.23	0.255	2.56855e-18	0	SAL	BC005561
6.95308e-22	-5.57753	0.364	0.206	3.22206e-18	0	SAL	Tex9
7.28394e-22	-2.67266	0.32	0.237	3.37538e-18	0	SAL	Atad5
1.00587e-21	-2.79726	0.306	0.186	4.66119e-18	0	SAL	Lrrc72
1.09547e-21	-4.46023	0.46	0.328	5.07642e-18	0	SAL	Tcf12
1.27466e-21	-5.07361	0.269	0.322	5.90676e-18	0	SAL	Dnajb1
1.31131e-21	-4.41779	0.192	0.261	6.0766e-18	0	SAL	Ifi27l2a
1.54e-21	-5.15156	0.5	0.406	7.13634e-18	0	SAL	Sub1
1.55925e-21	-1.72837	0.459	0.33	7.22554e-18	0	SAL	Dusp2
1.71701e-21	-10.808	0.295	0.314	7.95663e-18	0	SAL	Uhrf2
2.02547e-21	-4.37416	0.389	0.389	9.38602e-18	0	SAL	Zcchc6
2.25372e-21	-0.456268	0.47	0.131	1.04437e-17	0	SAL	Cacna1i
4.66848e-21	-4.93185	0.378	0.273	2.16337e-17	0	SAL	Pou2f1
6.49698e-21	-2.28153	0.233	0.255	3.0107e-17	0	SAL	Tmem81
7.10892e-21	-5.99181	0.236	0.276	3.29427e-17	0	SAL	Cdip1
8.2923e-21	-1.22543	0.325	0.234	3.84265e-17	0	SAL	Mdm1
1.01407e-20	-4.20353	0.325	0.275	4.69922e-17	0	SAL	Lnpk
1.65046e-20	-0.613148	0.268	0.209	7.64823e-17	0	SAL	Hist1h1d
1.89375e-20	-14.3166	0.277	0.311	8.77565e-17	0	SAL	Clcn3
2.62417e-20	-6.77229	0.14	0.285	1.21604e-16	0	SAL	Gbp4
3.21317e-20	-4.55027	0.339	0.24	1.48898e-16	0	SAL	Smc2
3.2825e-20	-0.600535	0.391	0.211	1.52111e-16	0	SAL	Sema4b
5.15082e-20	-4.87791	0.401	0.216	2.38689e-16	0	SAL	C130026I21Rik
6.23665e-20	-12.9496	0.303	0.336	2.89006e-16	0	SAL	Gm26917
8.11039e-20	-4.15488	0.239	0.285	3.75836e-16	0	SAL	Adrb2
8.92371e-20	-6.11981	0.464	0.16	4.13525e-16	0	SAL	Pik3c2b
9.27188e-20	-0.391617	0.312	0.193	4.29659e-16	0	SAL	AC061963.1
1.06582e-19	-6.97849	0.291	0.263	4.93901e-16	0	SAL	Fam169b
1.08177e-19	-7.10333	0.421	0.335	5.01294e-16	0	SAL	Kcnq1ot1
1.13661e-19	-1.05529	0.427	0.18	5.26707e-16	0	SAL	Csrp2
1.25787e-19	-1.28753	0.331	0.14	5.82898e-16	0	SAL	Gm28626
2.37093e-19	-6.88703	0.418	0.334	1.09869e-15	0	SAL	Tubb4b
2.89517e-19	-1.30087	0.335	0.228	1.34162e-15	0	SAL	Gm8251
2.99981e-19	-12.0385	0.109	0.253	1.39011e-15	0	SAL	Tulp4
3.9143e-19	-7.19203	0.288	0.366	1.81389e-15	0	SAL	Cd84
5.70492e-19	-3.207	0.366	0.162	2.64366e-15	0	SAL	Chst10
6.82657e-19	-0.881507	0.285	0.099	3.16343e-15	0	SAL	Ighv5-9
7.20878e-19	-5.4218	0.227	0.256	3.34055e-15	0	SAL	Il21r
8.92542e-19	-5.45612	0.341	0.29	4.13604e-15	0	SAL	Ttc3
1.10348e-18	-1.80875	0.241	0.262	5.11351e-15	0	SAL	Hook2
1.23186e-18	-5.83956	0.23	0.251	5.70842e-15	0	SAL	Cd274
1.40342e-18	-10.5984	0.278	0.271	6.50346e-15	0	SAL	H2afx
1.61699e-18	-0.565962	0.311	0.133	7.49315e-15	0	SAL	Btnl2
1.61981e-18	-9.14041	0.341	0.224	7.5062e-15	0	SAL	Tmcc3
1.87557e-18	-3.75721	0.274	0.124	8.69141e-15	0	SAL	Derl3
1.961e-18	-2.61548	0.284	0.202	9.08729e-15	0	SAL	Gm29394
2.00581e-18	-2.43886	0.294	0.166	9.29494e-15	0	SAL	Emid1
2.42787e-18	-3.26145	0.378	0.326	1.12508e-14	0	SAL	Gabpb2
3.44144e-18	-0.842562	0.259	0.105	1.59476e-14	0	SAL	Slco5a1
3.75849e-18	-3.31055	0.311	0.364	1.74168e-14	0	SAL	Cblb
4.43758e-18	-13.8267	0.12	0.258	2.05637e-14	0	SAL	Pglyrp1
7.6159e-18	-3.02919	0.301	0.213	3.52921e-14	0	SAL	Shcbp1
8.43911e-18	-0.687357	0.306	0.142	3.91068e-14	0	SAL	Ttbk1
1.03419e-17	-12.4206	0.328	0.26	4.79245e-14	0	SAL	Txndc5
1.41534e-17	-8.57387	0.285	0.148	6.55867e-14	0	SAL	Gm39321
2.15108e-17	-6.34782	0.372	0.366	9.96809e-14	0	SAL	Cox17
2.25987e-17	-4.71353	0.373	0.215	1.04722e-13	0	SAL	Zfp882
2.30055e-17	-1.8569	0.274	0.22	1.06607e-13	0	SAL	Acad12
2.32826e-17	-0.671823	0.32	0.211	1.07892e-13	0	SAL	Gcnt1
2.47879e-17	-7.60112	0.146	0.264	1.14867e-13	0	SAL	Plcxd2
2.60556e-17	-4.75679	0.402	0.211	1.20742e-13	0	SAL	Susd1
3.26759e-17	-0.525644	0.257	0.077	1.5142e-13	0	SAL	Rgs13
4.2953e-17	-3.8772	0.362	0.234	1.99044e-13	0	SAL	Lztfl1
4.60519e-17	-0.752892	0.274	0.109	2.13405e-13	0	SAL	S1pr3
6.70979e-17	-0.300507	0.387	0.12	3.10932e-13	0	SAL	Spns2
7.86116e-17	-8.68829	0.268	0.287	3.64286e-13	0	SAL	Chka
8.18569e-17	-1.36956	0.259	0.118	3.79325e-13	0	SAL	Kcnk10
1.01662e-16	-0.912695	0.335	0.242	4.711e-13	0	SAL	A630089N07Rik
1.02713e-16	-3.95855	0.225	0.321	4.7597e-13	0	SAL	D1Ertd622e
1.25657e-16	-6.02911	0.488	0.375	5.82294e-13	0	SAL	Jmjd1c
2.1125e-16	6.04556	0.413	0.264	9.78933e-13	0	SAL	Bmp2k
2.21662e-16	-1.3819	0.335	0.113	1.02718e-12	0	SAL	Dcbld1
2.75234e-16	-6.74419	0.272	0.226	1.27544e-12	0	SAL	Nradd
3.30953e-16	0.259136	0.484	0.326	1.53364e-12	0	SAL	Cux1
4.21247e-16	-3.98041	0.285	0.197	1.95206e-12	0	SAL	Dclk2
7.79953e-16	-1.23842	0.286	0.116	3.6143e-12	0	SAL	Il9r
9.87748e-16	-4.4574	0.391	0.324	4.57723e-12	0	SAL	Cpsf6
1.19776e-15	-1.67552	0.348	0.114	5.55041e-12	0	SAL	Ppargc1a
1.41848e-15	-1.37509	0.356	0.219	6.57323e-12	0	SAL	Ccdc18
1.56604e-15	-0.797712	0.264	0.092	7.25704e-12	0	SAL	Dnase1l3
1.67934e-15	-5.20734	0.369	0.311	7.78208e-12	0	SAL	Rnf145
2.04156e-15	-8.06988	0.441	0.34	9.46058e-12	0	SAL	Malt1
2.31497e-15	-0.830757	0.296	0.091	1.07276e-11	0	SAL	Igkv6-15
2.50599e-15	-0.761647	0.422	0.168	1.16127e-11	0	SAL	Kcnc3
5.70173e-15	-10.5662	0.265	0.212	2.64218e-11	0	SAL	Cdc20
5.77268e-15	-1.4981	0.271	0.2	2.67506e-11	0	SAL	Mafa
6.04726e-15	0.280778	0.394	0.312	2.8023e-11	0	SAL	Slc16a6
6.84021e-15	5.81979	0.444	0.334	3.16975e-11	0	SAL	Arid5b
6.92729e-15	-4.52906	0.354	0.291	3.21011e-11	0	SAL	Mylip
7.56269e-15	-3.06824	0.28	0.2	3.50455e-11	0	SAL	Hist1h2ae
9.77176e-15	-8.11312	0.259	0.247	4.52823e-11	0	SAL	D430042O09Rik
1.9824e-14	-1.71291	0.289	0.311	9.18644e-11	0	SAL	Crem
3.77097e-14	-8.00345	0.262	0.292	1.74747e-10	0	SAL	Gm26853
4.29629e-14	-7.32164	0.295	0.216	1.9909e-10	0	SAL	Gm45184
4.30148e-14	0.333499	0.391	0.234	1.99331e-10	0	SAL	Tsc22d1
4.86284e-14	-5.42523	0.327	0.224	2.25344e-10	0	SAL	Gm15892
5.77596e-14	-10.1838	0.292	0.295	2.67658e-10	0	SAL	Ncf2
5.82806e-14	-7.37797	0.247	0.277	2.70072e-10	0	SAL	Plp2
6.22224e-14	-2.35269	0.315	0.349	2.88339e-10	0	SAL	Lncpint
6.60149e-14	-0.298045	0.418	0.211	3.05913e-10	0	SAL	Spc25
9.26336e-14	-6.44378	0.236	0.272	4.29264e-10	0	SAL	Sik2
1.61347e-13	-7.61851	0.326	0.204	7.47682e-10	0	SAL	Zbtb10
2.08979e-13	-7.26696	0.217	0.309	9.68411e-10	0	SAL	S100a10
3.00378e-13	-0.551596	0.456	0.354	1.39195e-09	0	SAL	Tgfb1
3.23147e-13	-6.69488	0.147	0.252	1.49746e-09	0	SAL	Map3k5
3.77978e-13	-2.19181	0.345	0.231	1.75155e-09	0	SAL	Gm10827
4.20088e-13	-1.52676	0.35	0.208	1.94669e-09	0	SAL	Map9
4.27511e-13	-1.53335	0.36	0.383	1.98109e-09	0	SAL	Rplp1
4.39071e-13	-3.02446	0.386	0.171	2.03466e-09	0	SAL	Gdf11
4.6194e-13	0.398973	0.36	0.384	2.14063e-09	0	SAL	Txnip
6.38714e-13	-0.598878	0.421	0.136	2.9598e-09	0	SAL	Hepacam2
6.56491e-13	-3.6111	0.292	0.208	3.04218e-09	0	SAL	Car2
1.21026e-12	-8.53347	0.255	0.247	5.60836e-09	0	SAL	Styx
1.36838e-12	-0.555618	0.304	0.167	6.34109e-09	0	SAL	Baiap2l1
1.51172e-12	-7.3374	0.274	0.237	7.00532e-09	0	SAL	Hist1h2be
2.46685e-12	-2.36089	0.366	0.242	1.14314e-08	0	SAL	Cd86
2.63472e-12	-9.96558	0.282	0.255	1.22093e-08	0	SAL	mt-Nd6
3.04987e-12	-1.86509	0.327	0.162	1.41331e-08	0	SAL	Eya1
4.01149e-12	1.07416	0.432	0.372	1.85892e-08	0	SAL	Ash1l
4.32225e-12	-4.99597	0.28	0.225	2.00293e-08	0	SAL	Zfp169
4.68574e-12	-4.88497	0.293	0.213	2.17137e-08	0	SAL	Gm32856
4.8317e-12	-6.25002	0.314	0.232	2.23901e-08	0	SAL	Kansl1l
4.89845e-12	-6.39095	0.315	0.231	2.26994e-08	0	SAL	Zmat1
5.25745e-12	-4.6398	0.193	0.26	2.4363e-08	0	SAL	Rnf213
6.84559e-12	-3.64639	0.331	0.189	3.17225e-08	0	SAL	Ralgds
6.91089e-12	-9.95832	0.376	0.399	3.20251e-08	0	SAL	Hmgb2
8.2807e-12	-0.921388	0.296	0.264	3.83727e-08	0	SAL	AC160336.1
1.05481e-11	-10.9868	0.216	0.291	4.88798e-08	0	SAL	Fbxl5
1.23459e-11	-1.85885	0.384	0.295	5.72107e-08	0	SAL	Ehd1
1.26525e-11	-2.58938	0.237	0.26	5.86318e-08	0	SAL	Hck
1.30451e-11	-9.35541	0.238	0.284	6.04511e-08	0	SAL	Slc4a7
1.33789e-11	-2.03421	0.392	0.178	6.1998e-08	0	SAL	Ceacam16
1.47556e-11	-6.48446	0.286	0.226	6.83777e-08	0	SAL	Fbxo5
1.60853e-11	0.718364	0.441	0.141	7.45392e-08	0	SAL	Plpp3
1.64439e-11	-2.4347	0.259	0.142	7.62009e-08	0	SAL	Gm26601
2.32311e-11	-9.11145	0.258	0.188	1.07653e-07	0	SAL	Pacsin1
2.81819e-11	-1.80076	0.245	0.26	1.30595e-07	0	SAL	Terf2ip
3.29625e-11	1.36038	0.272	0.214	1.52748e-07	0	SAL	Dzip3
3.8099e-11	-2.61913	0.261	0.201	1.76551e-07	0	SAL	Gm43597
4.15623e-11	-6.39748	0.315	0.212	1.926e-07	0	SAL	Micu3
5.80511e-11	-4.09719	0.335	0.22	2.69009e-07	0	SAL	Gk5
6.72591e-11	-9.09405	0.275	0.298	3.11679e-07	0	SAL	Creb1
7.04538e-11	-4.77095	0.294	0.208	3.26483e-07	0	SAL	B230354K17Rik
8.20395e-11	-4.58956	0.289	0.229	3.80171e-07	0	SAL	1700109H08Rik
8.97382e-11	1.91037	0.427	0.331	4.15847e-07	0	SAL	Herpud1
9.08426e-11	-2.52378	0.292	0.239	4.20965e-07	0	SAL	Ppm1k
1.4664e-10	-7.90772	0.23	0.265	6.79529e-07	0	SAL	Kdm2b
1.48383e-10	-0.252009	0.251	0.305	6.87605e-07	0	SAL	Nfatc1
2.17269e-10	-2.47719	0.275	0.205	1.00683e-06	0	SAL	Abi3
2.38057e-10	-3.13913	0.366	0.138	1.10315e-06	0	SAL	Spns3
2.42884e-10	-5.23412	0.346	0.377	1.12552e-06	0	SAL	Nisch
2.58059e-10	-13.4513	0.359	0.364	1.19585e-06	0	SAL	Nktr
2.73213e-10	-6.7168	0.185	0.251	1.26607e-06	0	SAL	AC163032.1
3.26251e-10	-6.06817	0.252	0.285	1.51185e-06	0	SAL	Rnf19b
3.57303e-10	-4.38603	0.354	0.145	1.65574e-06	0	SAL	Ildr1
5.29255e-10	-7.88503	0.312	0.199	2.45257e-06	0	SAL	Fancm
5.86117e-10	-8.26877	0.336	0.378	2.71607e-06	0	SAL	Osbpl9
6.27384e-10	-3.74206	0.378	0.388	2.9073e-06	0	SAL	Rapgef6
7.35868e-10	-5.07514	0.256	0.195	3.41001e-06	0	SAL	Gem
7.40906e-10	-0.528932	0.272	0.125	3.43336e-06	0	SAL	Dll1
8.32462e-10	-0.592247	0.297	0.184	3.85763e-06	0	SAL	Rasgef1b
1.58568e-09	-7.12407	0.402	0.393	7.34805e-06	0	SAL	Ogt
1.62486e-09	-3.93467	0.259	0.193	7.52958e-06	0	SAL	Traip
1.98889e-09	-11.2419	0.37	0.36	9.21652e-06	0	SAL	Nfkb1
2.04871e-09	-7.08166	0.22	0.275	9.4937e-06	0	SAL	Spi1
2.07632e-09	-6.46409	0.291	0.226	9.62166e-06	0	SAL	Hist1h3a
2.14199e-09	-8.16121	0.198	0.258	9.92599e-06	0	SAL	Zfp945
2.34172e-09	-6.95492	0.112	0.264	1.08515e-05	0	SAL	Tagap
2.37791e-09	-3.37006	0.272	0.172	1.10193e-05	0	SAL	Tgfb3
2.44026e-09	-0.34483	0.351	0.397	1.13082e-05	0	SAL	Cyba
2.67174e-09	1.26233	0.427	0.28	1.23809e-05	0	SAL	Trim25
2.67862e-09	-4.40917	0.276	0.327	1.24127e-05	0	SAL	Gimap8
3.08741e-09	-1.36916	0.355	0.254	1.43071e-05	0	SAL	Ggct
3.28113e-09	-0.995549	0.336	0.332	1.52047e-05	0	SAL	Golgb1
3.28199e-09	-0.824901	0.435	0.117	1.52087e-05	0	SAL	Gm30239
3.67995e-09	-7.45858	0.353	0.207	1.70529e-05	0	SAL	Alms1
3.93831e-09	-4.58054	0.326	0.352	1.82501e-05	0	SAL	Rictor
4.00408e-09	-1.51015	0.263	0.259	1.85549e-05	0	SAL	Med16
7.13322e-09	-1.46486	0.345	0.186	3.30554e-05	0	SAL	Rnf122
9.14164e-09	-5.79593	0.416	0.181	4.23624e-05	0	SAL	Slc30a4
9.53487e-09	-9.19727	0.315	0.293	4.41846e-05	0	SAL	Syngr2
1.17618e-08	-7.56446	0.371	0.248	5.45043e-05	0	SAL	Zfp846
1.21786e-08	-1.25591	0.264	0.207	5.64357e-05	0	SAL	Uckl1os
1.35148e-08	-2.38658	0.3	0.247	6.26274e-05	0	SAL	Gpr174
1.62671e-08	3.5214	0.45	0.305	7.53816e-05	0	SAL	Irs2
1.84972e-08	-10.4389	0.266	0.268	8.57159e-05	0	SAL	Tiparp
1.99918e-08	-0.726461	0.351	0.218	9.26422e-05	0	SAL	Cdk5r1
2.08386e-08	-1.02629	0.262	0.081	9.65659e-05	0	SAL	Chst7
2.17499e-08	-2.34539	0.441	0.415	0.000100789	0	SAL	Ablim1
2.38248e-08	2.74087	0.308	0.186	0.000110404	0	SAL	Rgl1
2.68689e-08	-6.81814	0.459	0.35	0.000124511	0	SAL	AC149090.1
3.81162e-08	-1.78975	0.297	0.207	0.000176631	0	SAL	Gm6566
3.81303e-08	-2.00658	0.277	0.22	0.000176696	0	SAL	Sipa1l2
3.93738e-08	-2.9914	0.361	0.22	0.000182458	0	SAL	Heg1
3.97489e-08	-4.48342	0.34	0.234	0.000184196	0	SAL	Pikfyve
4.20984e-08	-4.78472	0.403	0.318	0.000195084	0	SAL	Sp140
4.2101e-08	-6.89118	0.368	0.384	0.000195096	0	SAL	Calm1
4.41957e-08	-3.95685	0.288	0.215	0.000204803	0	SAL	Lig1
5.45162e-08	-6.70007	0.268	0.227	0.000252628	0	SAL	Vezt
6.75379e-08	-2.22922	0.296	0.324	0.000312971	0	SAL	Arap2
6.76754e-08	-3.65037	0.306	0.232	0.000313608	0	SAL	Ccdc34
7.0814e-08	-6.5327	0.465	0.448	0.000328152	0	SAL	Gm42418
1.12102e-07	-0.309546	0.374	0.153	0.000519481	0	SAL	Ptpn14
1.12969e-07	-9.40109	0.37	0.348	0.000523499	0	SAL	Slc38a1
1.28608e-07	-3.77459	0.405	0.346	0.000595972	0	SAL	R3hdm1
1.40475e-07	-1.57138	0.452	0.396	0.000650959	0	SAL	Btg1
1.50096e-07	-0.823451	0.379	0.296	0.000695544	0	SAL	Fbxo11
1.5621e-07	-2.48186	0.381	0.349	0.000723877	0	SAL	Ifnar1
1.58517e-07	-2.23802	0.302	0.189	0.000734568	0	SAL	Caprin2
1.89966e-07	-2.10069	0.279	0.181	0.000880303	0	SAL	Cenpe
2.34207e-07	-6.18579	0.364	0.369	0.00108532	0	SAL	Neurl3
2.83155e-07	-0.668252	0.284	0.116	0.00131214	0	SAL	Kcnk3
4.09715e-07	-1.26278	0.306	0.21	0.00189862	0	SAL	Celsr2
4.48304e-07	-7.2702	0.353	0.296	0.00207744	0	SAL	Cspp1
4.98818e-07	-3.97207	0.26	0.221	0.00231152	0	SAL	Pex1
5.25137e-07	-9.68219	0.303	0.193	0.00243348	0	SAL	Cdca8
6.01692e-07	-1.96074	0.334	0.251	0.00278824	0	SAL	Sass6
6.67924e-07	-2.03909	0.345	0.359	0.00309516	0	SAL	Lsp1
7.41862e-07	-6.52423	0.448	0.357	0.00343779	0	SAL	mt-Nd4l
7.47869e-07	-1.39756	0.258	0.206	0.00346563	0	SAL	Brca2
7.48119e-07	-9.95629	0.226	0.304	0.00346678	0	SAL	Dhx40
8.54275e-07	-1.26783	0.271	0.165	0.00395871	0	SAL	1810010H24Rik
9.48517e-07	-10.9843	0.372	0.273	0.00439543	0	SAL	Hexb
1.15379e-06	-8.16569	0.382	0.378	0.00534667	0	SAL	Wnk1
1.19864e-06	-0.388143	0.445	0.362	0.00555448	0	SAL	Kmt2a
1.59341e-06	-8.12657	0.293	0.284	0.00738386	0	SAL	Hivep2
1.59397e-06	-2.72219	0.276	0.221	0.00738647	0	SAL	Cdc42bpg
1.66795e-06	-5.57864	0.3	0.241	0.0077293	0	SAL	Zfp956
1.8256e-06	0.376024	0.332	0.2	0.00845983	0	SAL	Coq7
1.93144e-06	-5.95554	0.368	0.231	0.00895031	0	SAL	C530050E15Rik
2.20687e-06	-3.93553	0.295	0.212	0.0102266	0	SAL	4933406I18Rik
2.92658e-06	-8.15256	0.153	0.253	0.0135618	0	SAL	Itgav
3.0192e-06	-2.54791	0.271	0.233	0.013991	0	SAL	Pbld1
3.18849e-06	-5.32686	0.319	0.271	0.0147755	0	SAL	Bcl3
3.55047e-06	-4.08175	0.274	0.222	0.0164529	0	SAL	Pld4
5.23689e-06	-8.61345	0.26	0.197	0.0242678	0	SAL	Slamf7
5.27498e-06	-8.71927	0.312	0.321	0.0244442	0	SAL	Elmsan1
5.43306e-06	-5.62467	0.287	0.243	0.0251768	0	SAL	Sacs
5.86686e-06	-6.25843	0.289	0.231	0.027187	0	SAL	Chic1
6.01818e-06	-4.70928	0.369	0.337	0.0278882	0	SAL	Sik1
6.73843e-06	-4.92892	0.264	0.204	0.0312259	0	SAL	Lekr1
7.48072e-06	-1.38417	0.251	0.209	0.0346657	0	SAL	Npff
7.59162e-06	-2.81302	0.338	0.139	0.0351796	0	SAL	Ctnnal1
9.57828e-06	-12.3916	0.134	0.266	0.0443857	0	SAL	Ftl1
1.00245e-05	-5.35585	0.404	0.346	0.0464534	0	SAL	Prkcd
1.14957e-05	-0.996874	0.355	0.152	0.0532712	0	SAL	Gm13383
1.15675e-05	-3.29222	0.403	0.324	0.053604	0	SAL	Cmtm7
1.2232e-05	-3.15066	0.37	0.345	0.0566833	0	SAL	Snx20
1.43915e-05	-0.973936	0.288	0.199	0.0666902	0	SAL	Efcab7
1.47499e-05	-1.07657	0.281	0.127	0.0683511	0	SAL	5830418P13Rik
1.5568e-05	-5.34979	0.376	0.166	0.0721422	0	SAL	Gpr137c
1.64593e-05	-7.18702	0.294	0.229	0.0762726	0	SAL	Bcdin3d
1.67024e-05	-1.10232	0.318	0.227	0.0773987	0	SAL	Kif20b
1.70345e-05	-1.51539	0.381	0.216	0.0789378	0	SAL	Ankrd37
1.81104e-05	-2.01113	0.37	0.128	0.0839236	0	SAL	Rapgef5
1.82392e-05	-4.87372	0.345	0.229	0.0845206	0	SAL	Rhobtb2
1.98167e-05	-7.75363	0.309	0.311	0.0918305	0	SAL	Il10ra
2.22359e-05	-2.14249	0.464	0.397	0.103041	0	SAL	Smchd1
2.49452e-05	-6.26319	0.404	0.39	0.115596	0	SAL	Ier5
2.55902e-05	-4.26647	0.263	0.274	0.118585	0	SAL	Nfkbie
2.9956e-05	-5.02132	0.241	0.253	0.138816	0	SAL	Klhl20
3.19846e-05	-2.75122	0.339	0.31	0.148217	0	SAL	Lrif1
3.99082e-05	-8.68534	0.411	0.373	0.184934	0	SAL	Sbno1
4.43984e-05	-0.621949	0.334	0.275	0.205742	0	SAL	P2rx4
5.85881e-05	-1.35724	0.358	0.191	0.271497	0	SAL	Mcm8
6.03144e-05	-7.50063	0.266	0.337	0.279497	0	SAL	Epb41
6.37649e-05	-4.13665	0.388	0.184	0.295486	0	SAL	Knl1
8.00318e-05	-2.53322	0.328	0.28	0.370867	0	SAL	Sept11
8.33536e-05	-4.75578	0.359	0.204	0.38626	0	SAL	Sh3pxd2a
9.75125e-05	-4.47312	0.422	0.353	0.451873	0	SAL	Hmgn2
0.000120616	-8.94482	0.236	0.281	0.558936	0	SAL	Eea1
0.000126624	-2.10884	0.358	0.326	0.586775	0	SAL	Zbtb20
0.000127347	0.444032	0.42	0.341	0.590126	0	SAL	Notch2
0.00013154	-7.84021	0.247	0.253	0.609558	0	SAL	Yae1d1
0.000131882	-5.66569	0.291	0.144	0.611139	0	SAL	Mns1
0.000138383	-4.77948	0.364	0.37	0.641267	0	SAL	Ankrd12
0.000143865	-2.93262	0.292	0.27	0.666669	0	SAL	4732440D04Rik
0.000161987	-4.6382	0.33	0.332	0.750647	0	SAL	Jakmip1
0.000182558	-5.73787	0.275	0.235	0.845974	0	SAL	Scd2
0.000184457	-0.76519	0.334	0.437	0.854773	0	SAL	Rplp0
0.000256324	-2.40277	0.259	0.192	1	0	SAL	Fancb
0.000264104	-3.09086	0.273	0.241	1	0	SAL	Spink10
0.000280716	-3.63018	0.296	0.319	1	0	SAL	Gramd3
0.000308178	-8.16538	0.304	0.293	1	0	SAL	Uvssa
0.000352789	-6.14668	0.312	0.236	1	0	SAL	Gm37494
0.000362955	-5.12383	0.354	0.325	1	0	SAL	Gimap5
0.000394835	-1.02109	0.382	0.185	1	0	SAL	Tmem108
0.000399184	-1.58268	0.344	0.164	1	0	SAL	Fkbp11
0.000413646	-4.16751	0.444	0.128	1	0	SAL	Ell3
0.000514663	-7.59572	0.402	0.37	1	0	SAL	Pag1
0.000515883	-4.16241	0.415	0.21	1	0	SAL	Cnr2
0.000525123	-5.50172	0.406	0.253	1	0	SAL	Tec
0.000545036	-11.5236	0.283	0.208	1	0	SAL	Ms4a4c
0.000637502	-8.03462	0.369	0.312	1	0	SAL	Rasgrp1
0.000652205	-3.47669	0.442	0.142	1	0	SAL	Cort
0.000742581	-4.51538	0.212	0.311	1	0	SAL	Zeb1
0.000772032	-3.58304	0.242	0.252	1	0	SAL	Alcam
0.000822004	-5.93963	0.323	0.267	1	0	SAL	Ehd4
0.000829448	-4.76686	0.288	0.245	1	0	SAL	Tmem245
0.000830284	-4.47823	0.344	0.206	1	0	SAL	Iqcb1
0.000926096	-7.64399	0.261	0.243	1	0	SAL	Cdkn1c
0.000980917	-7.79912	0.241	0.258	1	0	SAL	Smc5
0.00105304	-10.7535	0.318	0.292	1	0	SAL	Jun
0.00105572	-4.3507	0.45	0.355	1	0	SAL	Aff4
0.00115039	-7.08854	0.311	0.251	1	0	SAL	2610037D02Rik
0.00117426	-4.69913	0.326	0.263	1	0	SAL	Gadd45a
0.00118642	-2.7681	0.379	0.331	1	0	SAL	Tob2
0.00120815	-5.27949	0.451	0.405	1	0	SAL	Tnrc6b
0.00126359	-4.64909	0.345	0.325	1	0	SAL	Rhob
0.00135974	-2.17716	0.378	0.416	1	0	SAL	Sell
0.00150197	-9.24756	0.295	0.319	1	0	SAL	Kpna1
0.00154746	-6.86321	0.297	0.29	1	0	SAL	Ccng2
0.00155387	-8.84544	0.451	0.355	1	0	SAL	Smg1
0.00165373	-1.72875	0.29	0.247	1	0	SAL	Rtel1
0.00173729	-0.612263	0.356	0.162	1	0	SAL	Hdac9
0.00183662	-1.40321	0.324	0.223	1	0	SAL	Gm26563
0.00201062	-1.95212	0.301	0.189	1	0	SAL	Gstp2
0.00204923	-4.60069	0.274	0.303	1	0	SAL	Nfe2l2
0.00238267	-5.49934	0.329	0.223	1	0	SAL	Tfrc
0.00253024	-4.93774	0.258	0.236	1	0	SAL	Asph
0.00258836	-2.10086	0.272	0.212	1	0	SAL	Chek1
0.0026029	-2.10003	0.385	0.106	1	0	SAL	Gm16170
0.00261186	-6.25732	0.387	0.211	1	0	SAL	Neil1
0.00264128	-2.55424	0.276	0.224	1	0	SAL	Adam19
0.00267734	-1.62252	0.31	0.126	1	0	SAL	Serpina3g
0.00275245	-0.517611	0.346	0.245	1	0	SAL	Gadd45g
0.00322592	-1.57306	0.306	0.117	1	0	SAL	Dmwd
0.00342264	-0.892089	0.321	0.225	1	0	SAL	E130308A19Rik
0.00345334	-1.81551	0.419	0.113	1	0	SAL	Gm43388
0.00349146	-3.16428	0.293	0.238	1	0	SAL	Zbtb26
0.00354512	-4.10557	0.397	0.354	1	0	SAL	Sgms1
0.00356593	-2.99273	0.392	0.172	1	0	SAL	Gm15326
0.00373772	-2.84742	0.298	0.266	1	0	SAL	Thap1
0.00380965	-1.36363	0.282	0.229	1	0	SAL	Bc1
0.00395171	-1.84389	0.272	0.206	1	0	SAL	Plp1
0.00412463	-7.69565	0.333	0.29	1	0	SAL	Tia1
0.00546135	-0.61811	0.456	0.446	1	0	SAL	Tpt1
0.00608385	-1.17051	0.259	0.221	1	0	SAL	Gm29666
0.00635878	-4.81118	0.326	0.276	1	0	SAL	Clec2i
0.00684124	-7.50561	0.288	0.232	1	0	SAL	Gm20342
0.00686806	-3.74214	0.373	0.328	1	0	SAL	Tgif1
0.00695945	-1.98134	0.352	0.169	1	0	SAL	Whrn
0.00764315	-0.799117	0.318	0.195	1	0	SAL	Hist1h3i
0	3.17383	0.858	0.26	0	1	SAL	Tcf7
0	2.98905	0.964	0.267	0	1	SAL	Lef1
0	2.20483	0.77	0.344	0	1	SAL	S1pr1
0	1.53053	0.84	0.353	0	1	SAL	Atp1b3
0	1.51032	0.986	0.365	0	1	SAL	Rplp1
0	1.39814	0.994	0.408	0	1	SAL	Rpl12
0	1.29874	0.986	0.386	0	1	SAL	Rps16
0	1.28695	0.985	0.448	0	1	SAL	Rps29
0	1.26312	0.845	0.346	0	1	SAL	Skap1
0	1.21619	0.988	0.431	0	1	SAL	Tpt1
0	1.18857	0.988	0.436	0	1	SAL	Rps24
0	1.15766	0.987	0.433	0	1	SAL	Rps19
0	1.11048	0.974	0.439	0	1	SAL	Rps20
0	1.07919	0.953	0.421	0	1	SAL	Rpsa
0	1.07856	0.968	0.417	0	1	SAL	Rplp0
0	1.04282	0.979	0.441	0	1	SAL	Rps8
0	1.03026	0.945	0.413	0	1	SAL	Rpl36a
0	1.02809	0.977	0.435	0	1	SAL	Rps27
0	0.944288	0.772	0.281	0	1	SAL	Lat
0	0.936066	0.978	0.451	0	1	SAL	Rps15a
0	0.847081	0.957	0.445	0	1	SAL	Rpl13
0	0.313445	0.709	0.135	0	1	SAL	Pdlim4
0	0.300985	0.915	0.288	0	1	SAL	Cd3d
0	-0.293041	0.85	0.257	0	1	SAL	Trac
0	-0.427377	0.743	0.228	0	1	SAL	Dusp10
0	-0.76585	0.874	0.286	0	1	SAL	Trbc2
0	-1.03572	0.775	0.262	0	1	SAL	Actn1
0	-1.14346	0.831	0.268	0	1	SAL	Il7r
0	-1.3531	0.726	0.166	0	1	SAL	Cd4
0	-1.51699	0.738	0.261	0	1	SAL	Rflnb
0	-1.61089	0.67	0.152	0	1	SAL	Trat1
0	-1.92885	0.023	0.436	0	1	SAL	H3f3a
0	-2.14013	0.077	0.353	0	1	SAL	Rnf130
0	-2.61562	0.037	0.425	0	1	SAL	Serinc3
0	-3.0568	0.079	0.335	0	1	SAL	Cyth4
0	-3.24225	0.031	0.406	0	1	SAL	Cyba
0	-3.33642	0.006	0.374	0	1	SAL	Lyn
0	-3.41095	0.012	0.362	0	1	SAL	Unc93b1
0	-3.46057	0.003	0.297	0	1	SAL	Myo1f
0	-3.55946	0.055	0.345	0	1	SAL	Ncf4
0	-3.70294	0.057	0.299	0	1	SAL	Skap2
0	-3.88595	0.747	0.304	0	1	SAL	Itk
0	-4.41574	0.073	0.38	0	1	SAL	Prr13
0	-4.70636	0.03	0.337	0	1	SAL	Tm6sf1
0	-5.18352	0.006	0.401	0	1	SAL	Syk
0	-5.38207	0.063	0.335	0	1	SAL	Cmtm7
0	-5.40125	0.024	0.286	0	1	SAL	Ybx3
0	-5.60361	0.018	0.317	0	1	SAL	H2-DMa
0	-6.19806	0.048	0.34	0	1	SAL	Zyx
0	-6.24175	0.854	0.271	0	1	SAL	Cd3e
0	-6.30054	0.75	0.291	0	1	SAL	Cd28
0	-6.55119	0.016	0.332	0	1	SAL	Lat2
0	-7.17966	0.002	0.334	0	1	SAL	Anxa2
0	-7.57529	0.903	0.275	0	1	SAL	Cd3g
0	-8.05007	0.005	0.28	0	1	SAL	Spi1
0	-8.31938	0.006	0.297	0	1	SAL	Ly86
0	-8.43351	0.01	0.325	0	1	SAL	Ctsh
0	-9.91467	0.004	0.351	0	1	SAL	Napsa
0	-10.0461	0.044	0.276	0	1	SAL	Ehd4
0	-10.4754	0.09	0.417	0	1	SAL	Iqgap1
0	-11.4639	0.009	0.33	0	1	SAL	Plek
0	-11.468	0.037	0.298	0	1	SAL	Cd44
0	-11.5656	0.006	0.304	0	1	SAL	Ncf2
0	-11.5796	0.005	0.333	0	1	SAL	Zeb2
0	-11.8655	0.036	0.332	0	1	SAL	Ctsz
0	-12.0505	0.047	0.351	0	1	SAL	Dennd4a
0	-12.3862	0.007	0.332	0	1	SAL	Ahnak
0	-12.475	0.001	0.36	0	1	SAL	Fcer1g
0	-13.8896	0.003	0.326	0	1	SAL	Mef2c
0	-14.1056	0.01	0.289	0	1	SAL	Anxa1
0	-14.9923	0	0.356	0	1	SAL	Tyrobp
0	-15.1248	0.004	0.253	0	1	SAL	Irf8
0	-18.5401	0	0.282	0	1	SAL	S100a6
0	-19.12	0.001	0.282	0	1	SAL	H2-Aa
0	-20.1433	0.001	0.296	0	1	SAL	Cd74
2.5739e-305	-10.273	0.032	0.323	1.19275e-301	1	SAL	Pou2f2
7.34944e-304	-8.16357	0.008	0.266	3.40573e-300	1	SAL	Hck
1.31208e-301	-5.24253	0.013	0.275	6.08016e-298	1	SAL	Pkig
7.3427e-300	-11.4456	0.068	0.337	3.40261e-296	1	SAL	Sorl1
7.53149e-300	-2.71774	0.762	0.383	3.49009e-296	1	SAL	Satb1
1.73894e-299	-12.0273	0.016	0.302	8.05827e-296	1	SAL	Ly6e
5.15904e-297	-2.78334	0.083	0.382	2.3907e-293	1	SAL	Ptpn6
5.46791e-297	-12.3176	0.065	0.282	2.53383e-293	1	SAL	Itgb1
5.26385e-294	-0.59854	0.729	0.291	2.43927e-290	1	SAL	Cd247
6.36688e-294	-2.59002	0.778	0.37	2.95041e-290	1	SAL	Ms4a4b
1.36688e-293	-1.64195	0.074	0.403	6.33414e-290	1	SAL	Arpc1b
3.40452e-289	-18.3853	0.002	0.288	1.57766e-285	1	SAL	H2-Ab1
1.84014e-288	-3.98257	0.021	0.349	8.52719e-285	1	SAL	Dok3
2.35903e-285	-4.26093	0.087	0.365	1.09317e-281	1	SAL	Lcp1
8.4952e-282	-3.40972	0.095	0.366	3.93667e-278	1	SAL	Tgfb1
2.25526e-281	0.849452	0.73	0.315	1.04509e-277	1	SAL	Dgka
3.44502e-281	-3.2414	0.021	0.308	1.59642e-277	1	SAL	Plekho1
3.30535e-277	-18.5696	0.001	0.28	1.5317e-273	1	SAL	H2-Eb1
3.95023e-277	-14.6976	0.021	0.259	1.83054e-273	1	SAL	Pglyrp1
4.69302e-277	0.830354	0.781	0.409	2.17474e-273	1	SAL	Rpl22l1
1.26339e-276	0.979967	0.732	0.34	5.85454e-273	1	SAL	Saraf
2.1547e-276	-4.61722	0.115	0.385	9.98488e-273	1	SAL	Inpp5d
2.80059e-276	-5.14176	0.009	0.283	1.29779e-272	1	SAL	Lmo2
8.39334e-274	-10.9029	0.08	0.288	3.88948e-270	1	SAL	Rilpl2
6.62234e-273	-3.39106	0.695	0.26	3.06879e-269	1	SAL	Zfp281
2.22217e-268	-9.19261	0.103	0.355	1.02975e-264	1	SAL	Prkcd
3.29012e-267	-2.47535	0.092	0.385	1.52464e-263	1	SAL	Serp1
6.81584e-267	-5.60473	0.063	0.343	3.15846e-263	1	SAL	Aldh2
6.14945e-266	-16.0348	0.05	0.312	2.84966e-262	1	SAL	Neat1
8.34538e-265	-0.384523	0.609	0.181	3.86725e-261	1	SAL	Gm12840
1.15062e-264	-10.123	0.091	0.326	5.33199e-261	1	SAL	Samsn1
7.14591e-262	-8.74601	0.017	0.302	3.31142e-258	1	SAL	Litaf
2.5084e-261	-10.2075	0.019	0.271	1.16239e-257	1	SAL	Metrnl
5.72736e-261	-1.33398	0.67	0.188	2.65406e-257	1	SAL	Tdrp
7.52617e-261	3.17792	0.731	0.357	3.48763e-257	1	SAL	Ms4a6b
2.79383e-260	-13.3705	0.013	0.253	1.29466e-256	1	SAL	Cd83
5.44183e-258	-10.5928	0.06	0.346	2.52175e-254	1	SAL	Kctd12
7.16838e-256	-6.40348	0.05	0.306	3.32183e-252	1	SAL	Ehd1
4.8213e-253	-10.5913	0.029	0.253	2.23419e-249	1	SAL	Cd86
3.36055e-251	-15.7698	0.006	0.284	1.55728e-247	1	SAL	Rnase6
1.29953e-247	-6.86262	0.128	0.294	6.02204e-244	1	SAL	Rnh1
8.4584e-243	-0.554866	0.713	0.395	3.91962e-239	1	SAL	Gimap6
1.20857e-242	-14.6704	0.082	0.324	5.60049e-239	1	SAL	Zfp36
3.83257e-241	-2.7541	0.092	0.366	1.77602e-237	1	SAL	Lsp1
3.91744e-240	-1.22947	0.707	0.345	1.81534e-236	1	SAL	Gm8369
3.46935e-239	-7.61967	0.068	0.323	1.6077e-235	1	SAL	Capg
6.32615e-238	-8.00405	0.015	0.32	2.93154e-234	1	SAL	Hhex
1.98289e-237	-6.52731	0.644	0.279	9.18869e-234	1	SAL	Cd27
1.01725e-234	-1.70836	0.718	0.363	4.71392e-231	1	SAL	Crlf3
2.07431e-231	-8.2083	0.013	0.251	9.61233e-228	1	SAL	Emilin2
5.94623e-230	2.19791	0.692	0.288	2.75548e-226	1	SAL	Rgs10
2.5183e-229	-4.07735	0.14	0.32	1.16698e-225	1	SAL	Mapkapk2
4.20695e-229	-10.0282	0.043	0.319	1.9495e-225	1	SAL	Il10ra
4.46667e-229	-6.97045	0.038	0.282	2.06986e-225	1	SAL	Cerk
6.9659e-227	-10.9024	0.021	0.278	3.228e-223	1	SAL	Itgam
1.69616e-226	-12.2814	0.116	0.283	7.86001e-223	1	SAL	Sgk1
5.81726e-224	-11.446	0.084	0.3	2.69572e-220	1	SAL	Syngr2
3.51517e-223	-7.77587	0.139	0.367	1.62893e-219	1	SAL	Rrbp1
4.32908e-223	-8.19104	0.004	0.297	2.00609e-219	1	SAL	March1
8.939e-222	-7.76254	0.143	0.406	4.14233e-218	1	SAL	Ppp3ca
1.43824e-221	-14.1717	0.016	0.256	6.6648e-218	1	SAL	Marcks
4.45214e-221	-11.2371	0.108	0.303	2.06312e-217	1	SAL	Lamp2
9.47134e-221	-3.20167	0.01	0.251	4.38902e-217	1	SAL	Irf5
8.13207e-220	-10.761	0.049	0.277	3.7684e-216	1	SAL	Tpd52
1.44863e-217	-11.0433	0.681	0.333	6.71295e-214	1	SAL	Gm20186
2.9282e-217	-2.6932	0.104	0.294	1.35693e-213	1	SAL	Ifnar2
2.2023e-213	-11.6124	0.025	0.285	1.02055e-209	1	SAL	Bhlhe40
6.99901e-213	-11.4532	0.024	0.296	3.24334e-209	1	SAL	Ncf1
9.5582e-212	-9.06434	0.129	0.375	4.42927e-208	1	SAL	Atp2b1
2.04554e-211	-5.41345	0.128	0.358	9.47904e-208	1	SAL	Lrmp
4.08798e-211	-11.5098	0.066	0.276	1.89437e-207	1	SAL	Prdx5
3.09282e-209	-2.52227	0.153	0.311	1.43321e-205	1	SAL	Ctsa
3.52604e-209	0.598932	0.753	0.455	1.63397e-205	1	SAL	Ets1
4.52784e-207	-6.73937	0.113	0.304	2.0982e-203	1	SAL	Ptpre
1.93371e-205	-4.07322	0.633	0.334	8.9608e-202	1	SAL	Bcl2
6.23325e-199	-8.47367	0.653	0.313	2.88849e-195	1	SAL	Npc2
7.70645e-195	-4.60683	0.109	0.323	3.57117e-191	1	SAL	D1Ertd622e
1.06313e-194	-18.2142	0.002	0.276	4.92653e-191	1	SAL	Ighm
1.78498e-192	-10.6557	0.05	0.261	8.27161e-189	1	SAL	Map3k8
2.14953e-192	-0.52559	0.572	0.228	9.96092e-189	1	SAL	Tmem64
5.88406e-192	-9.7044	0.086	0.29	2.72667e-188	1	SAL	Gm2a
1.57702e-191	-6.05256	0.139	0.331	7.30789e-188	1	SAL	Itgal
9.84831e-191	-13.0773	0.073	0.308	4.56371e-187	1	SAL	Stap1
1.04967e-190	-12.0264	0.024	0.271	4.86416e-187	1	SAL	Swap70
1.07637e-190	-1.55367	0.675	0.38	4.9879e-187	1	SAL	Rapgef6
9.72576e-190	-8.78409	0.081	0.281	4.50692e-186	1	SAL	Plp2
3.71226e-189	-0.851979	0.638	0.317	1.72026e-185	1	SAL	Utrn
4.57409e-189	-8.71712	0.1	0.305	2.11963e-185	1	SAL	Sla
5.99446e-189	-12.9438	0.044	0.267	2.77783e-185	1	SAL	Cd24a
1.00273e-188	-8.38307	0.013	0.259	4.64664e-185	1	SAL	Pirb
3.11495e-188	-3.99744	0.034	0.278	1.44347e-184	1	SAL	Plekho2
1.11505e-187	-4.7341	0.652	0.371	5.16715e-184	1	SAL	Emb
1.45715e-186	-10.5805	0.113	0.284	6.75245e-183	1	SAL	Ppt1
9.63485e-186	-2.40843	0.088	0.352	4.46479e-182	1	SAL	Notch2
2.19919e-185	-3.34186	0.63	0.192	1.01911e-181	1	SAL	St8sia6
2.32815e-185	-9.44192	0.085	0.352	1.07887e-181	1	SAL	Actg1
3.45684e-184	-12.1587	0.112	0.26	1.6019e-180	1	SAL	Ctsc
3.52494e-184	-9.24995	0.049	0.276	1.63346e-180	1	SAL	Taldo1
2.71937e-182	-10.8743	0.145	0.298	1.26016e-178	1	SAL	Ptms
4.34439e-182	-15.5543	0.025	0.271	2.01319e-178	1	SAL	Tcf4
7.77321e-182	-4.05346	0.661	0.336	3.6021e-178	1	SAL	Il4ra
1.98651e-181	-15.607	0.024	0.27	9.2055e-178	1	SAL	Cd72
1.60941e-179	-4.39126	0.155	0.355	7.45799e-176	1	SAL	Adam17
2.8647e-179	-18.1826	0.001	0.259	1.3275e-175	1	SAL	Cd79a
5.60014e-179	-3.66517	0.078	0.326	2.5951e-175	1	SAL	Il10rb
4.26923e-178	-7.04132	0.095	0.329	1.97836e-174	1	SAL	Sp140
1.86462e-175	-4.23776	0.17	0.351	8.64065e-172	1	SAL	Snx20
2.98884e-175	-12.358	0.156	0.281	1.38503e-171	1	SAL	Hexb
3.8136e-175	-7.98001	0.125	0.348	1.76722e-171	1	SAL	Itgb2
3.28077e-174	-11.9861	0.099	0.306	1.52031e-170	1	SAL	Nr4a1
3.73315e-174	-8.52299	0.074	0.284	1.72994e-170	1	SAL	Tnfrsf1b
2.78922e-173	-10.6279	0.076	0.272	1.29253e-169	1	SAL	Fos
5.87545e-172	1.08069	0.661	0.355	2.72268e-168	1	SAL	Chd3
7.05541e-172	-2.71855	0.11	0.283	3.26948e-168	1	SAL	Pgd
1.26298e-170	-3.54977	0.173	0.358	5.85265e-167	1	SAL	Tpm4
9.147e-170	-3.9284	0.072	0.277	4.23872e-166	1	SAL	Nrros
1.95077e-169	-3.25567	0.622	0.213	9.03989e-166	1	SAL	Itga6
2.0982e-169	-13.2348	0.085	0.304	9.72308e-166	1	SAL	Sat1
2.7557e-169	-7.43811	0.073	0.36	1.27699e-165	1	SAL	Cd37
6.24568e-168	-7.79754	0.139	0.315	2.89425e-164	1	SAL	Runx3
7.18672e-168	-7.92303	0.007	0.256	3.33033e-164	1	SAL	H2-DMb2
7.55698e-168	-2.25788	0.665	0.354	3.5019e-164	1	SAL	Gimap3
2.41995e-167	-11.1258	0.177	0.308	1.12141e-163	1	SAL	Cstb
5.03248e-167	-0.688128	0.647	0.343	2.33205e-163	1	SAL	Gimap4
7.88184e-167	-16.1258	0.065	0.28	3.65245e-163	1	SAL	Dusp1
9.16071e-167	-10.9279	0.107	0.258	4.24507e-163	1	SAL	Gsn
1.30325e-166	-4.42537	0.567	0.219	6.03928e-163	1	SAL	Kbtbd11
1.08171e-165	0.572943	0.696	0.402	5.01262e-162	1	SAL	Pdcd4
8.0375e-164	-6.64218	0.179	0.362	3.72458e-160	1	SAL	Mef2a
1.45583e-163	-4.12332	0.191	0.339	6.74632e-160	1	SAL	Pold4
4.35738e-163	1.65271	0.655	0.327	2.01921e-159	1	SAL	Stt3b
2.56679e-162	0.74968	0.615	0.348	1.18945e-158	1	SAL	Vps37b
4.49339e-162	-8.80749	0.014	0.258	2.08224e-158	1	SAL	Alcam
5.03059e-161	-9.50514	0.157	0.379	2.33118e-157	1	SAL	Spag9
8.36076e-161	-12.5645	0.105	0.258	3.87438e-157	1	SAL	Ninj1
5.93164e-160	-6.01713	0.111	0.307	2.74872e-156	1	SAL	Nfe2l2
1.76151e-159	-4.34431	0.573	0.193	8.16281e-156	1	SAL	Ass1
2.00307e-159	-6.22172	0.628	0.269	9.28225e-156	1	SAL	Trib2
3.2034e-159	-12.1499	0.093	0.343	1.48446e-155	1	SAL	Dusp2
3.28212e-159	-10.7685	0.136	0.284	1.52094e-155	1	SAL	Gpr65
5.19517e-159	-0.478391	0.573	0.222	2.40744e-155	1	SAL	Klk8
1.25209e-157	-6.92329	0.107	0.257	5.80216e-154	1	SAL	Txnrd1
3.67085e-156	-0.937887	0.609	0.271	1.70107e-152	1	SAL	Gtf2i
8.03857e-156	-5.03483	0.134	0.283	3.72507e-152	1	SAL	Nadk
3.43191e-155	-5.36534	0.203	0.374	1.59035e-151	1	SAL	Arhgap17
3.57976e-155	-6.01979	0.09	0.287	1.65886e-151	1	SAL	Sept11
5.32659e-154	-4.48007	0.187	0.376	2.46834e-150	1	SAL	Man2b1
2.72675e-153	-3.17236	0.199	0.339	1.26357e-149	1	SAL	Herpud1
6.80323e-152	-8.3302	0.517	0.199	3.15262e-148	1	SAL	Fam46c
4.42792e-151	-4.87404	0.188	0.332	2.0519e-147	1	SAL	Adipor1
1.02654e-149	-8.71925	0.008	0.258	4.75701e-146	1	SAL	Wdfy4
2.86209e-149	-1.80063	0.171	0.364	1.32629e-145	1	SAL	Smim14
1.07036e-147	-17.1487	0.135	0.274	4.96005e-144	1	SAL	Irf7
1.47378e-147	-8.23693	0.168	0.397	6.82951e-144	1	SAL	Ier5
2.14314e-147	-7.93113	0.164	0.273	9.93129e-144	1	SAL	Creg1
2.96181e-147	-17.1514	0.002	0.292	1.3725e-143	1	SAL	Ebf1
8.6968e-147	-11.5707	0.141	0.255	4.0301e-143	1	SAL	Dusp6
1.28146e-146	-8.63292	0.157	0.262	5.93831e-143	1	SAL	2310001H17Rik
2.77466e-146	-12.8889	0.016	0.255	1.28578e-142	1	SAL	Siglecg
2.26718e-144	-7.60127	0.602	0.327	1.05061e-140	1	SAL	Txk
4.33393e-144	-2.55702	0.081	0.285	2.00834e-140	1	SAL	Dennd5a
2.15724e-143	-13.0867	0.17	0.295	9.99665e-140	1	SAL	Furin
3.91499e-143	-1.19906	0.567	0.108	1.81421e-139	1	SAL	Trbv20
1.15298e-142	-10.0134	0.094	0.257	5.34289e-139	1	SAL	Snap23
1.17575e-142	-5.21291	0.049	0.298	5.44843e-139	1	SAL	Iqsec1
3.34928e-142	-3.52741	0.056	0.287	1.55206e-138	1	SAL	Gns
1.12636e-141	-4.10463	0.161	0.33	5.21957e-138	1	SAL	Pxk
4.34208e-141	-9.65133	0.026	0.281	2.01212e-137	1	SAL	B3gnt5
1.07539e-140	-0.478651	0.546	0.246	4.98336e-137	1	SAL	Il21r
9.82738e-140	-7.2986	0.145	0.375	4.55401e-136	1	SAL	Neurl3
1.03869e-139	-12.6773	0.069	0.312	4.8133e-136	1	SAL	S100a10
1.30055e-139	-11.521	0.008	0.274	6.02673e-136	1	SAL	Bank1
2.716e-139	-2.45772	0.541	0.221	1.25859e-135	1	SAL	Adk
3.69993e-139	-11.1574	0.147	0.301	1.71455e-135	1	SAL	Card19
5.3407e-138	-10.7673	0.122	0.28	2.47488e-134	1	SAL	Gfod1
6.55256e-138	-2.2119	0.6	0.296	3.03646e-134	1	SAL	Prkcq
7.3922e-138	-9.24983	0.155	0.351	3.42555e-134	1	SAL	Picalm
2.22274e-137	-6.2585	0.088	0.268	1.03002e-133	1	SAL	Trps1
3.32206e-137	-6.80608	0.175	0.426	1.53944e-133	1	SAL	Actb
6.03066e-136	-17.7756	0.002	0.252	2.79461e-132	1	SAL	Cd79b
9.27537e-136	-1.30962	0.163	0.354	4.29821e-132	1	SAL	Erp29
3.25969e-135	-1.35325	0.659	0.396	1.51054e-131	1	SAL	Fyb
4.48475e-135	-10.8111	0.109	0.301	2.07824e-131	1	SAL	N4bp1
6.83357e-135	-3.87452	0.182	0.385	3.16668e-131	1	SAL	Gdi2
1.11167e-133	-8.8958	0.243	0.371	5.1515e-130	1	SAL	Baz2b
1.43377e-133	-12.9452	0.039	0.266	6.64408e-130	1	SAL	Ftl1
4.64284e-133	-3.4121	0.519	0.184	2.15149e-129	1	SAL	Themis
9.23486e-132	-3.31423	0.163	0.301	4.27943e-128	1	SAL	Efhd2
3.89993e-131	-9.46592	0.095	0.26	1.80723e-127	1	SAL	Abr
4.10685e-131	-5.83066	0.005	0.268	1.90311e-127	1	SAL	Zfp608
8.81012e-131	-11.7612	0.135	0.292	4.08261e-127	1	SAL	Fbxl5
1.80286e-130	-14.1125	0.104	0.257	8.35445e-127	1	SAL	Txn1
7.77805e-130	-6.35411	0.059	0.285	3.60435e-126	1	SAL	Fam111a
1.85352e-129	-2.30321	0.642	0.383	8.58921e-126	1	SAL	Smad7
4.75503e-129	-9.44128	0.168	0.382	2.20348e-125	1	SAL	Btg2
2.25962e-128	-5.65534	0.113	0.257	1.04711e-124	1	SAL	Bach1
2.39253e-128	-10.9348	0.064	0.265	1.1087e-124	1	SAL	Ero1lb
1.77422e-127	-0.868901	0.54	0.267	8.22174e-124	1	SAL	Dnah8
5.9782e-127	-7.47526	0.238	0.33	2.7703e-123	1	SAL	Ppp1r2
4.30124e-126	-8.94503	0.143	0.291	1.99319e-122	1	SAL	Trim25
4.68202e-125	-3.8761	0.079	0.262	2.16965e-121	1	SAL	Pxn
5.29879e-125	-1.51564	0.195	0.386	2.45546e-121	1	SAL	Cap1
6.97342e-124	-1.60638	0.579	0.307	3.23148e-120	1	SAL	Smc4
1.7696e-123	-5.81885	0.374	0.184	8.20035e-120	1	SAL	Cpne4
1.24966e-122	-16.0035	0.002	0.256	5.79094e-119	1	SAL	Ms4a1
3.50129e-121	-3.63847	0.183	0.385	1.6225e-117	1	SAL	Ptpn1
6.94462e-121	-6.49112	0.013	0.281	3.21814e-117	1	SAL	Myo1c
9.04581e-121	-3.45253	0.193	0.306	4.19183e-117	1	SAL	Nfatc1
3.07147e-120	-5.68069	0.046	0.264	1.42332e-116	1	SAL	Irak2
4.5165e-120	-1.26017	0.603	0.355	2.09294e-116	1	SAL	Cblb
6.57475e-120	-4.60174	0.149	0.317	3.04674e-116	1	SAL	Slc6a6
8.55549e-120	-7.59738	0.133	0.266	3.96461e-116	1	SAL	Sephs2
1.46872e-117	-11.4987	0.166	0.307	6.80606e-114	1	SAL	Tmcc1
3.95557e-117	-1.9398	0.573	0.352	1.83301e-113	1	SAL	Klhl6
2.1544e-116	-8.87554	0.188	0.327	9.98348e-113	1	SAL	Nfat5
3.13738e-116	-14.3151	0.098	0.268	1.45386e-112	1	SAL	Txndc5
7.04931e-116	-1.45124	0.542	0.137	3.26665e-112	1	SAL	Trav3-3
1.60177e-115	-8.38328	0.151	0.322	7.42259e-112	1	SAL	Hist1h1e
1.76162e-115	-9.36644	0.161	0.292	8.16333e-112	1	SAL	Glipr1
1.85378e-114	-2.7985	0.185	0.377	8.5904e-111	1	SAL	Itga4
5.51037e-114	-11.4592	0.184	0.318	2.55351e-110	1	SAL	Lmo4
5.84759e-114	-2.16446	0.547	0.187	2.70978e-110	1	SAL	Cd6
9.90318e-114	-6.41279	0.11	0.328	4.58913e-110	1	SAL	Ikzf3
1.03148e-112	-15.3029	0.019	0.261	4.77987e-109	1	SAL	Fth1
1.75528e-112	-3.22962	0.14	0.29	8.13396e-109	1	SAL	Sema4a
4.87792e-112	-2.71452	0.207	0.337	2.26043e-108	1	SAL	Prex1
9.51333e-112	-7.36768	0.519	0.236	4.40848e-108	1	SAL	Thy1
9.70413e-112	-6.79226	0.126	0.278	4.49689e-108	1	SAL	Bcl3
1.59485e-111	-9.80772	0.012	0.257	7.39054e-108	1	SAL	Pax5
1.00354e-110	-4.24864	0.172	0.366	4.65039e-107	1	SAL	Adgre5
1.23559e-108	-4.13835	0.482	0.184	5.72573e-105	1	SAL	Cd5
7.71802e-108	-0.649804	0.596	0.327	3.57653e-104	1	SAL	Gimap9
2.5576e-107	-9.71397	0.179	0.328	1.18519e-103	1	SAL	Xpr1
1.71219e-106	-3.55319	0.133	0.27	7.93431e-103	1	SAL	Lamp1
2.45938e-106	-4.81737	0.566	0.193	1.13968e-102	1	SAL	Camk4
1.0442e-105	-9.49628	0.211	0.313	4.83883e-102	1	SAL	Ndel1
2.85225e-105	-10.7781	0.181	0.381	1.32173e-101	1	SAL	Cxcr4
3.29094e-105	-11.7295	0.123	0.28	1.52502e-101	1	SAL	Id2
8.19653e-105	-2.54709	0.172	0.332	3.79827e-101	1	SAL	Atox1
1.70317e-104	-9.10006	0.073	0.252	7.8925e-101	1	SAL	Ell2
3.75787e-103	-11.1404	0.193	0.32	1.7414e-99	1	SAL	Vmp1
1.00705e-102	-5.79231	0.152	0.287	4.66667e-99	1	SAL	Rnf19b
3.16432e-102	-4.72489	0.154	0.321	1.46634e-98	1	SAL	Filip1l
1.18704e-101	-9.53861	0.557	0.234	5.50076e-98	1	SAL	Ramp1
1.91168e-101	-10.1708	0.154	0.293	8.85873e-98	1	SAL	Trim30a
2.25974e-101	-4.27705	0.159	0.347	1.04717e-97	1	SAL	Slc12a6
7.676e-101	-13.2225	0.128	0.308	3.55706e-97	1	SAL	Ctsd
2.37373e-100	-9.13215	0.094	0.253	1.09998e-96	1	SAL	Gadd45g
2.77245e-100	-10.1576	0.136	0.262	1.28475e-96	1	SAL	Plk2
2.6629e-99	-10.5384	0.18	0.294	1.23399e-95	1	SAL	Pim3
1.27946e-98	-4.54197	0.47	0.269	5.92903e-95	1	SAL	Gm2682
1.63521e-98	-2.75545	0.55	0.202	7.57757e-95	1	SAL	Ikbke
1.74161e-98	-11.0833	0.2	0.353	8.07061e-95	1	SAL	Slc38a1
5.80639e-98	-2.03705	0.226	0.355	2.69068e-94	1	SAL	Snx5
7.65274e-98	-8.30579	0.177	0.324	3.54628e-94	1	SAL	Tnfaip8
8.15573e-97	-2.32916	0.497	0.222	3.77936e-93	1	SAL	Igtp
3.48567e-96	-5.19267	0.205	0.322	1.61526e-92	1	SAL	Cd82
7.19214e-96	-8.81852	0.065	0.259	3.33284e-92	1	SAL	St3gal6
7.19378e-96	-1.37392	0.599	0.397	3.3336e-92	1	SAL	Chd2
1.02498e-95	-6.23199	0.427	0.23	4.74974e-92	1	SAL	Sidt1
2.02839e-95	-12.1814	0.164	0.251	9.39954e-92	1	SAL	Nudt4
3.84342e-95	-3.18108	0.242	0.347	1.78104e-91	1	SAL	Arpc5l
5.23217e-95	-1.29594	0.608	0.41	2.42459e-91	1	SAL	Ablim1
1.33013e-94	-6.98056	0.497	0.156	6.16384e-91	1	SAL	2510009E07Rik
1.4507e-93	-0.60533	0.445	0.161	6.72252e-90	1	SAL	Cnga1
3.03572e-92	-4.09191	0.218	0.319	1.40675e-88	1	SAL	Myo1g
7.55364e-92	-8.23699	0.263	0.388	3.50036e-88	1	SAL	Rab7
9.90926e-92	-5.65574	0.104	0.262	4.59195e-88	1	SAL	Tnfrsf13b
2.08855e-91	-2.31639	0.229	0.311	9.67833e-88	1	SAL	Higd1a
1.46982e-90	-8.95047	0.566	0.312	6.81116e-87	1	SAL	Grap2
3.40014e-90	-7.54191	0.57	0.336	1.57563e-86	1	SAL	Tecpr1
5.86141e-90	-0.283287	0.501	0.301	2.71618e-86	1	SAL	Zeb1
3.16233e-89	-8.40533	0.237	0.357	1.46542e-85	1	SAL	Zfand5
5.48057e-87	-8.56226	0.353	0.149	2.5397e-83	1	SAL	Gm37469
6.96362e-86	-5.60804	0.21	0.34	3.22694e-82	1	SAL	Zmiz1
2.17473e-84	-4.75877	0.523	0.227	1.00777e-80	1	SAL	Faah
3.20404e-84	-7.78735	0.09	0.268	1.48475e-80	1	SAL	Zfyve26
1.10035e-83	-10.1248	0.212	0.331	5.09902e-80	1	SAL	Arrdc3
1.24893e-83	-4.82303	0.108	0.308	5.78752e-80	1	SAL	Rab8b
1.83851e-83	-5.0603	0.229	0.324	8.51966e-80	1	SAL	Sbno2
1.89325e-83	-10.8972	0.217	0.353	8.7733e-80	1	SAL	St8sia4
5.84444e-83	-8.48042	0.147	0.256	2.70832e-79	1	SAL	Fem1c
5.98545e-83	-3.55021	0.601	0.398	2.77366e-79	1	SAL	Gimap1
3.34911e-82	-4.01824	0.139	0.264	1.55198e-78	1	SAL	Tuba1c
3.51615e-82	-13.7187	0.127	0.267	1.62938e-78	1	SAL	Nfkbiz
1.58756e-81	2.56821	0.269	0.383	7.35675e-78	1	SAL	Scaf11
1.62208e-81	-2.96317	0.188	0.342	7.5167e-78	1	SAL	Mrpl33
4.4182e-81	-2.52747	0.206	0.402	2.04739e-77	1	SAL	Ptprc
7.91389e-81	-7.0729	0.399	0.146	3.6673e-77	1	SAL	Tbc1d4
1.03693e-80	-6.83801	0.187	0.318	4.80513e-77	1	SAL	Abhd17b
8.33291e-80	-7.94661	0.536	0.307	3.86147e-76	1	SAL	Pik3ip1
9.35441e-80	-7.03835	0.545	0.343	4.33483e-76	1	SAL	Ccnd2
1.12311e-79	-0.488266	0.557	0.318	5.20449e-76	1	SAL	Crbn
6.58268e-78	-11.2981	0.194	0.349	3.05042e-74	1	SAL	Malt1
6.0703e-77	-5.92282	0.237	0.341	2.81298e-73	1	SAL	Sik1
9.03949e-77	-3.47417	0.512	0.221	4.1889e-73	1	SAL	Pde4d
9.85117e-77	-8.49168	0.097	0.253	4.56503e-73	1	SAL	Hvcn1
1.24368e-76	-7.8328	0.088	0.251	5.76319e-73	1	SAL	March3
1.82725e-76	-1.76568	0.088	0.426	8.46748e-73	1	SAL	Tmsb4x
1.01127e-75	-5.28706	0.14	0.276	4.68622e-72	1	SAL	Brwd1
1.24449e-75	-4.52875	0.259	0.337	5.76696e-72	1	SAL	Ubn2
1.2996e-75	-14.3453	0.163	0.366	6.02235e-72	1	SAL	Junb
1.69008e-75	-8.90302	0.223	0.354	7.83185e-72	1	SAL	Slc3a2
2.09848e-75	-6.75555	0.241	0.348	9.72434e-72	1	SAL	Camk2d
3.62021e-75	-8.02001	0.119	0.264	1.67761e-71	1	SAL	Dhrs7
3.74218e-75	-6.7641	0.527	0.29	1.73413e-71	1	SAL	Nrip1
6.82352e-75	-5.31772	0.495	0.211	3.16202e-71	1	SAL	Kcnn4
1.42583e-74	2.71112	0.575	0.354	6.60728e-71	1	SAL	Zc3hav1
1.47196e-74	-4.22041	0.334	0.108	6.82106e-71	1	SAL	Izumo1r
1.47324e-74	-6.02486	0.08	0.276	6.82699e-71	1	SAL	Bmp2k
1.5788e-74	-14.5633	0.111	0.255	7.31614e-71	1	SAL	Srgn
3.04364e-74	-8.64844	0.213	0.306	1.41042e-70	1	SAL	Lyst
5.45657e-74	-11.3507	0.251	0.358	2.52857e-70	1	SAL	AC149090.1
5.5651e-74	-3.9684	0.147	0.303	2.57887e-70	1	SAL	Tmem189
1.05998e-73	-5.77748	0.108	0.271	4.91196e-70	1	SAL	Hip1r
2.55385e-73	-7.61657	0.221	0.388	1.18345e-69	1	SAL	Calm1
6.27361e-73	-9.9163	0.125	0.293	2.90719e-69	1	SAL	Ubash3b
8.34318e-73	-4.58092	0.246	0.328	3.86623e-69	1	SAL	Man1a
8.78851e-73	-6.24792	0.143	0.299	4.0726e-69	1	SAL	Itpr1
4.19045e-72	-4.11066	0.176	0.376	1.94185e-68	1	SAL	Itm2b
5.32724e-72	-12.158	0.604	0.444	2.46864e-68	1	SAL	Gm42418
1.37852e-71	-11.5959	0.17	0.303	6.38807e-68	1	SAL	Epsti1
3.95535e-71	-1.64408	0.551	0.364	1.83291e-67	1	SAL	Foxo1
4.00849e-71	-12.9809	0.183	0.339	1.85754e-67	1	SAL	Rel
1.29216e-70	-4.40519	0.179	0.338	5.98788e-67	1	SAL	Tmem131l
3.12146e-70	-3.48829	0.481	0.235	1.44649e-66	1	SAL	Ttc28
1.27238e-69	-7.85421	0.145	0.28	5.89622e-66	1	SAL	Strbp
3.22264e-69	-6.6995	0.183	0.278	1.49337e-65	1	SAL	Svil
1.96742e-67	-9.42872	0.072	0.264	9.11701e-64	1	SAL	Ggct
7.10818e-67	-0.438103	0.531	0.256	3.29393e-63	1	SAL	Trbc1
1.01688e-66	-7.02504	0.54	0.289	4.71223e-63	1	SAL	Inpp4b
1.08655e-66	-6.38547	0.203	0.282	5.03509e-63	1	SAL	Zc3h12a
1.32213e-66	-10.5112	0.42	0.203	6.12677e-63	1	SAL	Top1mt
1.48001e-66	-8.41594	0.253	0.309	6.85836e-63	1	SAL	Sema4d
1.61634e-66	-4.65792	0.087	0.262	7.49013e-63	1	SAL	Zcchc2
3.8453e-66	-8.08719	0.257	0.362	1.78191e-62	1	SAL	Hist1h1c
8.46158e-66	-8.51006	0.498	0.202	3.9211e-62	1	SAL	Gfod2
1.63572e-65	-1.3051	0.469	0.283	7.57993e-62	1	SAL	Ipcef1
1.98903e-65	-4.6773	0.239	0.3	9.21715e-62	1	SAL	Dbi
3.20523e-65	-6.8233	0.206	0.347	1.4853e-61	1	SAL	Kdm6b
3.58737e-65	-13.6639	0.235	0.381	1.66239e-61	1	SAL	Ier2
3.72353e-65	-3.05169	0.377	0.174	1.72548e-61	1	SAL	Gm21738
1.31439e-64	-1.93288	0.509	0.113	6.09087e-61	1	SAL	Siah3
3.84509e-64	-1.19944	0.575	0.398	1.78181e-60	1	SAL	Slfn2
4.8372e-64	-8.49677	0.489	0.266	2.24156e-60	1	SAL	Atp1b1
7.21728e-64	-3.17824	0.517	0.158	3.34449e-60	1	SAL	Gm13546
8.13388e-64	-7.64599	0.235	0.322	3.76924e-60	1	SAL	Pfkp
8.28771e-64	0.786416	0.506	0.294	3.84052e-60	1	SAL	Rnf125
1.46474e-63	-7.54706	0.248	0.344	6.78763e-60	1	SAL	Irf2bp2
1.80505e-63	-4.44389	0.251	0.368	8.3646e-60	1	SAL	Samd9l
7.37532e-63	-2.55455	0.499	0.282	3.41772e-59	1	SAL	Prkca
1.10911e-62	-12.1709	0.066	0.254	5.13959e-59	1	SAL	Itgav
1.58224e-62	-8.91989	0.239	0.328	7.33211e-59	1	SAL	Rhob
1.93355e-62	-7.11319	0.21	0.362	8.96005e-59	1	SAL	Pde7a
2.10013e-62	-3.90538	0.547	0.338	9.73202e-59	1	SAL	Pitpnc1
2.3482e-62	-5.02006	0.251	0.274	1.08815e-58	1	SAL	Xbp1
3.42886e-62	-0.969878	0.524	0.325	1.58893e-58	1	SAL	Il6ra
4.05025e-62	-5.12583	0.56	0.378	1.87689e-58	1	SAL	4932438A13Rik
4.29198e-62	-1.66128	0.397	0.201	1.9889e-58	1	SAL	Gm10785
9.3594e-62	-7.56537	0.157	0.26	4.33715e-58	1	SAL	Por
2.18948e-61	-4.35521	0.23	0.303	1.0146e-57	1	SAL	Fam208a
2.89923e-61	-3.96874	0.286	0.352	1.3435e-57	1	SAL	Ifnar1
4.8349e-61	-4.84782	0.287	0.392	2.24049e-57	1	SAL	Zcchc6
6.21505e-61	-6.67341	0.255	0.369	2.88005e-57	1	SAL	Cox17
2.20583e-60	-2.88669	0.118	0.287	1.02218e-56	1	SAL	Glipr2
2.42385e-60	-2.99965	0.456	0.11	1.12321e-56	1	SAL	Cd40lg
3.33366e-60	-4.10529	0.257	0.313	1.54482e-56	1	SAL	Snx18
3.75423e-60	-11.3667	0.252	0.422	1.73971e-56	1	SAL	H3f3b
4.87751e-60	-6.83077	0.056	0.257	2.26024e-56	1	SAL	Trp53i11
6.26176e-60	-9.29129	0.116	0.304	2.9017e-56	1	SAL	Plekha2
7.98155e-60	-7.12924	0.192	0.329	3.69865e-56	1	SAL	Emp3
1.12918e-59	-1.16107	0.26	0.399	5.23262e-56	1	SAL	Pfn1
1.92182e-59	-9.83583	0.097	0.253	8.90573e-56	1	SAL	Gm32401
3.29431e-59	-8.35335	0.201	0.298	1.52658e-55	1	SAL	Jak2
3.32846e-59	-6.47465	0.173	0.319	1.54241e-55	1	SAL	Slc16a6
3.84836e-59	-0.820817	0.413	0.132	1.78333e-55	1	SAL	Echdc2
4.58965e-59	-10.8801	0.257	0.34	2.12685e-55	1	SAL	Spty2d1
7.44584e-59	-3.67866	0.364	0.222	3.4504e-55	1	SAL	Gbp2
9.72149e-57	-13.1836	0.2	0.292	4.50494e-53	1	SAL	Dmxl1
1.82957e-56	-1.4777	0.541	0.343	8.47821e-53	1	SAL	Gpr132
3.10427e-56	-12.8039	0.259	0.382	1.43852e-52	1	SAL	Hsp90b1
4.69113e-56	-6.85583	0.124	0.253	2.17387e-52	1	SAL	Abtb1
1.30419e-55	-7.92057	0.121	0.264	6.04364e-52	1	SAL	Tec
1.5623e-55	-3.94136	0.461	0.17	7.23968e-52	1	SAL	Ripor3
3.07892e-55	-3.58262	0.197	0.293	1.42677e-51	1	SAL	Fam46a
4.90092e-55	-10.9407	0.096	0.255	2.27108e-51	1	SAL	Vps18
5.00526e-55	-2.24987	0.284	0.39	2.31944e-51	1	SAL	Klhl24
5.08615e-55	-10.8507	0.57	0.364	2.35692e-51	1	SAL	Tubb5
2.2052e-54	-1.68561	0.393	0.181	1.02189e-50	1	SAL	Gm37065
1.677e-53	-10.3432	0.18	0.276	7.77122e-50	1	SAL	Ddit3
2.82667e-53	-8.09885	0.18	0.297	1.30988e-49	1	SAL	H2afz
6.56709e-53	-4.77474	0.569	0.413	3.04319e-49	1	SAL	Smc6
6.8937e-53	-8.84793	0.128	0.277	3.19454e-49	1	SAL	Nfkbie
1.63519e-52	-5.01753	0.18	0.259	7.57745e-49	1	SAL	Rnf213
1.41934e-51	-7.60814	0.491	0.309	6.57722e-48	1	SAL	Rasgrp1
1.51997e-51	-8.3863	0.159	0.258	7.04352e-48	1	SAL	Eif2ak3
2.09496e-51	-11.6542	0.198	0.3	9.70803e-48	1	SAL	Cwc25
4.29115e-51	-8.48505	0.104	0.252	1.98852e-47	1	SAL	Elmod2
9.16666e-51	-7.10876	0.299	0.382	4.24783e-47	1	SAL	Jmjd1c
1.75861e-50	-1.82805	0.412	0.106	8.14939e-47	1	SAL	Trav17
2.20048e-50	-10.9231	0.274	0.361	1.0197e-46	1	SAL	Birc3
2.93859e-50	-3.75495	0.238	0.331	1.36174e-46	1	SAL	Gabpb2
3.04478e-50	-9.10928	0.278	0.42	1.41095e-46	1	SAL	Jund
4.33581e-50	-4.36707	0.233	0.336	2.00921e-46	1	SAL	Cux1
5.80816e-50	-6.0013	0.479	0.207	2.6915e-46	1	SAL	Rgcc
7.97948e-50	-12.0123	0.299	0.342	3.69769e-46	1	SAL	Sqstm1
1.30288e-49	-0.752188	0.217	0.269	6.03756e-46	1	SAL	Thap1
1.33437e-49	-9.96322	0.165	0.285	6.18346e-46	1	SAL	Slc4a7
2.18289e-49	-0.456437	0.534	0.334	1.01155e-45	1	SAL	Tuba1a
6.2357e-49	-1.51885	0.408	0.116	2.88962e-45	1	SAL	Gpr83
6.82255e-49	-0.279277	0.272	0.265	3.16157e-45	1	SAL	AC160336.1
1.13669e-48	-10.4053	0.13	0.274	5.2674e-45	1	SAL	Peak1
2.34632e-48	-5.68374	0.248	0.394	1.08728e-44	1	SAL	Stk17b
4.27452e-48	-4.64723	0.247	0.291	1.98081e-44	1	SAL	Dicer1
4.4089e-48	-10.6738	0.259	0.31	2.04308e-44	1	SAL	Ppp1r16b
5.67679e-48	-4.59484	0.405	0.26	2.63062e-44	1	SAL	Fam169b
8.69328e-48	-3.00235	0.505	0.339	4.02846e-44	1	SAL	Stat1
1.67157e-47	-9.03506	0.434	0.263	7.74605e-44	1	SAL	Slfn1
2.03557e-47	-10.942	0.097	0.252	9.43283e-44	1	SAL	D430042O09Rik
1.01664e-46	-11.4014	0.267	0.287	4.71112e-43	1	SAL	Chka
2.01262e-46	-6.02309	0.321	0.2	9.32649e-43	1	SAL	Clspn
4.06162e-46	-2.84114	0.45	0.132	1.88216e-42	1	SAL	Lrig1
8.8279e-46	-3.92239	0.467	0.288	4.09085e-42	1	SAL	Tspan32
3.31712e-45	-8.22883	0.211	0.256	1.53715e-41	1	SAL	Tmem81
7.43764e-45	-7.99083	0.168	0.285	3.4466e-41	1	SAL	Prkd3
1.30051e-44	-9.24239	0.2	0.267	6.02655e-41	1	SAL	Csrnp1
5.73038e-44	-10.4474	0.166	0.259	2.65546e-40	1	SAL	Fchsd2
5.9513e-44	-6.13361	0.305	0.413	2.75783e-40	1	SAL	Sub1
6.22904e-44	-1.46312	0.461	0.15	2.88654e-40	1	SAL	Car12
9.45576e-44	-4.60615	0.534	0.379	4.3818e-40	1	SAL	Atp11b
1.64561e-43	-5.33995	0.218	0.264	7.62577e-40	1	SAL	Notch1
2.39608e-43	-11.0455	0.192	0.292	1.11034e-39	1	SAL	Traf1
4.1486e-43	-7.82366	0.261	0.29	1.92246e-39	1	SAL	Mtss1
5.34509e-43	-7.41043	0.243	0.343	2.47691e-39	1	SAL	Zfp36l2
7.58339e-43	-5.01144	0.49	0.294	3.51414e-39	1	SAL	Aebp2
2.56665e-42	-7.73185	0.277	0.332	1.18938e-38	1	SAL	Ctnnb1
2.86316e-42	-10.0253	0.35	0.212	1.32679e-38	1	SAL	Gm5533
6.21156e-42	-3.78622	0.291	0.374	2.87844e-38	1	SAL	Atf7ip
1.11486e-41	-12.9464	0.123	0.272	5.16625e-38	1	SAL	Tiparp
2.89111e-41	-9.81107	0.169	0.253	1.33974e-37	1	SAL	Med31
3.16105e-41	-0.944874	0.273	0.398	1.46483e-37	1	SAL	Rap1b
6.25038e-41	-9.48266	0.168	0.312	2.89642e-37	1	SAL	Cdc42ep3
1.0447e-40	-6.87866	0.183	0.286	4.84114e-37	1	SAL	Adrb2
2.76929e-40	-1.49087	0.536	0.419	1.28329e-36	1	SAL	4930523C07Rik
3.12708e-40	-8.96631	0.387	0.231	1.44909e-36	1	SAL	Cyth3
4.14031e-40	-2.70393	0.286	0.376	1.91862e-36	1	SAL	Gpcpd1
5.52222e-40	-7.9638	0.463	0.247	2.559e-36	1	SAL	Tnfrsf18
5.75063e-40	1.94314	0.498	0.201	2.66484e-36	1	SAL	Itm2a
7.1129e-40	-1.54482	0.499	0.133	3.29612e-36	1	SAL	Trav14d-3-dv8
7.35435e-40	-5.0148	0.101	0.269	3.408e-36	1	SAL	Xylt1
1.05326e-39	-6.26328	0.183	0.296	4.8808e-36	1	SAL	Mir142hg
1.55999e-39	-6.68514	0.231	0.34	7.22898e-36	1	SAL	Ptp4a3
2.04336e-39	-6.78924	0.224	0.336	9.46895e-36	1	SAL	Med13
2.7399e-39	-8.72525	0.2	0.292	1.26967e-35	1	SAL	Ccng2
2.94205e-39	-9.60106	0.158	0.268	1.36335e-35	1	SAL	Cers4
5.23421e-39	0.702112	0.382	0.233	2.42553e-35	1	SAL	Dtx1
1.04708e-38	-3.51263	0.248	0.315	4.85217e-35	1	SAL	Ptpn22
1.5655e-38	-5.04512	0.192	0.301	7.25452e-35	1	SAL	Trim12c
2.07218e-38	-5.01644	0.533	0.383	9.60247e-35	1	SAL	Dnaja1
2.39223e-38	-1.37829	0.542	0.408	1.10856e-34	1	SAL	Cd2
8.57491e-38	-6.03659	0.279	0.379	3.97361e-34	1	SAL	Samhd1
1.49211e-37	-8.4118	0.164	0.271	6.91446e-34	1	SAL	Txndc11
4.63666e-37	-8.11644	0.119	0.26	2.14863e-33	1	SAL	Lcorl
4.80459e-37	-4.24817	0.334	0.165	2.22645e-33	1	SAL	Fam161b
8.00802e-37	-3.76959	0.207	0.273	3.71092e-33	1	SAL	Gmcl1
8.58612e-37	-10.463	0.187	0.273	3.97881e-33	1	SAL	Zfp263
8.59037e-37	-4.42019	0.443	0.163	3.98078e-33	1	SAL	A630023P12Rik
8.64069e-37	-5.52768	0.278	0.322	4.0041e-33	1	SAL	Atg3
1.88925e-36	-13.2025	0.164	0.314	8.7548e-33	1	SAL	Pim1
3.25383e-36	-3.12793	0.423	0.252	1.50783e-32	1	SAL	Tagap
1.60214e-35	-6.14265	0.533	0.403	7.42433e-32	1	SAL	Hspa8
1.64845e-35	-7.54756	0.052	0.286	7.63891e-32	1	SAL	Eea1
1.70705e-35	-6.49018	0.208	0.28	7.91048e-32	1	SAL	Pou2f1
2.16949e-35	-2.04084	0.494	0.38	1.00534e-31	1	SAL	Txnip
3.5664e-35	-3.91936	0.289	0.33	1.65267e-31	1	SAL	Dennd1b
4.63971e-35	-9.92028	0.186	0.26	2.15004e-31	1	SAL	Gm38394
1.61319e-34	-1.71907	0.296	0.389	7.47554e-31	1	SAL	Luc7l2
1.62253e-34	-8.79186	0.535	0.415	7.5188e-31	1	SAL	Lars2
5.16458e-34	-5.16859	0.103	0.256	2.39326e-30	1	SAL	Atp6v1a
5.98663e-34	-2.51007	0.506	0.385	2.7742e-30	1	SAL	Clk1
6.28933e-34	-9.73387	0.332	0.319	2.91448e-30	1	SAL	Dnajb1
8.11331e-34	-2.44925	0.499	0.362	3.75971e-30	1	SAL	Hcst
1.35876e-33	-0.641714	0.529	0.368	6.29647e-30	1	SAL	Hmgn1
1.50106e-33	-9.87809	0.442	0.323	6.95593e-30	1	SAL	Tnfaip3
2.32849e-33	-9.1545	0.365	0.145	1.07902e-29	1	SAL	Mpzl2
2.4878e-33	-6.38492	0.398	0.203	1.15284e-29	1	SAL	Tyms
2.57106e-33	-6.11753	0.525	0.419	1.19143e-29	1	SAL	Klf2
8.70581e-33	-11.428	0.228	0.309	4.03427e-29	1	SAL	Nabp1
8.84991e-33	-8.43372	0.248	0.313	4.10105e-29	1	SAL	Irs2
1.87086e-32	-8.05589	0.315	0.238	8.66956e-29	1	SAL	Nlrc3
3.06134e-32	-11.8715	0.078	0.255	1.41862e-28	1	SAL	Cd274
4.3917e-32	-10.1714	0.218	0.299	2.03512e-28	1	SAL	Creb1
1.46847e-31	-3.11359	0.411	0.339	6.80487e-28	1	SAL	Chd6
1.81556e-31	-0.365193	0.384	0.111	8.41329e-28	1	SAL	Dapl1
3.20272e-31	-9.88547	0.358	0.184	1.48414e-27	1	SAL	Gm28809
3.52445e-31	-5.72621	0.205	0.319	1.63323e-27	1	SAL	Per1
4.06182e-31	-10.9719	0.099	0.264	1.88225e-27	1	SAL	Cpeb2
6.15825e-31	-7.05955	0.189	0.277	2.85373e-27	1	SAL	Cdip1
6.47343e-31	-4.62905	0.161	0.303	2.99979e-27	1	SAL	Fbxo11
6.78098e-31	-9.56855	0.135	0.258	3.14231e-27	1	SAL	Sass6
8.22042e-31	-7.0441	0.233	0.276	3.80934e-27	1	SAL	Arl5b
2.62723e-30	-11.4061	0.296	0.363	1.21746e-26	1	SAL	Nfkb1
4.86301e-30	-3.21169	0.469	0.166	2.25352e-26	1	SAL	Trim13
9.73949e-30	-0.935148	0.407	0.269	4.51328e-26	1	SAL	Ifi47
1.0495e-29	-9.27637	0.251	0.302	4.86338e-26	1	SAL	Dhx40
1.15242e-29	-0.875228	0.495	0.335	5.34031e-26	1	SAL	Fyn
1.47722e-29	-1.48656	0.339	0.104	6.84543e-26	1	SAL	Tceal3
2.32274e-29	-6.55927	0.425	0.206	1.07636e-25	1	SAL	Cacna2d2
4.80627e-29	-4.34286	0.312	0.178	2.22723e-25	1	SAL	Ar
5.06542e-29	-10.4493	0.328	0.36	2.34732e-25	1	SAL	Smg1
1.44968e-28	-4.1511	0.36	0.193	6.71783e-25	1	SAL	Gata3
1.58879e-28	-8.17961	0.174	0.281	7.36245e-25	1	SAL	P2rx4
2.43746e-28	-5.95898	0.196	0.269	1.12952e-24	1	SAL	Pnpla7
2.55404e-28	-3.79155	0.191	0.312	1.18354e-24	1	SAL	Nsf
3.99963e-28	-5.62741	0.316	0.378	1.85343e-24	1	SAL	Stat3
4.36722e-28	-6.50104	0.276	0.353	2.02377e-24	1	SAL	Dusp5
4.80261e-28	-8.0658	0.16	0.29	2.22553e-24	1	SAL	Mirt1
7.28961e-28	-1.96737	0.451	0.185	3.378e-24	1	SAL	Arntl2
8.81949e-28	-0.65881	0.272	0.23	4.08695e-24	1	SAL	Bc1
1.14614e-27	-13.0592	0.127	0.271	5.31119e-24	1	SAL	Cd9
1.34984e-27	-2.57015	0.267	0.109	6.25515e-24	1	SAL	Ldhd
1.56433e-27	-9.12596	0.323	0.376	7.24913e-24	1	SAL	Sbno1
1.70336e-27	-1.48461	0.375	0.205	7.89336e-24	1	SAL	Fv1
1.82997e-27	-2.65399	0.315	0.397	8.48006e-24	1	SAL	Ankrd11
3.10846e-27	-6.58553	0.218	0.271	1.44046e-23	1	SAL	Fam193b
3.93933e-27	-9.45338	0.257	0.325	1.82548e-23	1	SAL	Fosl2
9.63357e-27	-1.85277	0.399	0.266	4.4642e-23	1	SAL	Tnik
1.3595e-26	-8.34658	0.339	0.385	6.29991e-23	1	SAL	Git2
1.38086e-26	-9.96942	0.314	0.183	6.39892e-23	1	SAL	Slamf1
2.14127e-26	-8.05175	0.193	0.313	9.92263e-23	1	SAL	Gpr171
2.98063e-26	-9.5389	0.236	0.293	1.38123e-22	1	SAL	Tia1
3.4599e-26	-1.07015	0.374	0.141	1.60332e-22	1	SAL	Nrip3
4.95824e-26	-2.28265	0.338	0.198	2.29765e-22	1	SAL	Impg2
6.00382e-26	-5.69629	0.402	0.197	2.78217e-22	1	SAL	Gm37387
9.14677e-26	-9.60716	0.139	0.269	4.23861e-22	1	SAL	Fry
2.54563e-25	-10.6518	0.324	0.4	1.17964e-21	1	SAL	Hmgb2
2.90673e-25	-7.49675	0.191	0.254	1.34698e-21	1	SAL	Klhl20
3.0567e-25	-3.02488	0.337	0.387	1.41647e-21	1	SAL	Kdm7a
3.42383e-25	-10.3741	0.203	0.298	1.5866e-21	1	SAL	Braf
4.92903e-25	1.86858	0.218	0.284	2.28411e-21	1	SAL	Rrm2b
5.36203e-25	-11.8511	0.272	0.278	2.48477e-21	1	SAL	Socs3
7.9693e-25	-1.88817	0.325	0.386	3.69297e-21	1	SAL	Ddx3x
1.67395e-24	-7.80587	0.334	0.146	7.75706e-21	1	SAL	Tnfsf8
2.12131e-24	-5.12326	0.287	0.16	9.83015e-21	1	SAL	Gm26551
4.7781e-24	-4.26033	0.208	0.254	2.21417e-20	1	SAL	Rfx3
5.03442e-24	-13.8633	0.294	0.365	2.33295e-20	1	SAL	Nktr
7.89991e-24	-10.1273	0.352	0.208	3.66082e-20	1	SAL	Dhfr
1.64676e-23	-11.1059	0.244	0.272	7.6311e-20	1	SAL	H2afx
2.16314e-23	-4.24627	0.466	0.329	1.0024e-19	1	SAL	Riok1
2.55782e-23	-10.0479	0.127	0.273	1.1853e-19	1	SAL	Amn1
3.23408e-23	-3.97902	0.457	0.35	1.49867e-19	1	SAL	Retreg1
4.75695e-23	-3.74286	0.262	0.287	2.20437e-19	1	SAL	Emsy
8.17637e-23	-0.314118	0.378	0.137	3.78893e-19	1	SAL	Ramp3
1.78982e-22	-9.62317	0.209	0.28	8.29404e-19	1	SAL	Clec2i
3.09351e-22	-7.09128	0.143	0.265	1.43353e-18	1	SAL	Trim11
3.8416e-22	-8.87719	0.281	0.311	1.7802e-18	1	SAL	Arl5c
5.73457e-22	-4.80954	0.474	0.316	2.6574e-18	1	SAL	Pecam1
6.35941e-22	-16.2651	0.24	0.295	2.94695e-18	1	SAL	Jun
7.35035e-22	-7.23685	0.473	0.341	3.40615e-18	1	SAL	Itpkb
8.1047e-22	-1.84791	0.343	0.159	3.75572e-18	1	SAL	Gm16185
8.58903e-22	-4.26507	0.411	0.173	3.98016e-18	1	SAL	Spon1
1.04073e-21	-0.901609	0.361	0.194	4.82274e-18	1	SAL	BC024063
1.04586e-21	-4.82433	0.495	0.329	4.8465e-18	1	SAL	Epb41
1.25003e-21	-8.98594	0.352	0.386	5.79262e-18	1	SAL	Slc38a2
1.33667e-21	-5.5021	0.186	0.261	6.19413e-18	1	SAL	Mxi1
3.89127e-21	-7.72359	0.305	0.233	1.80322e-17	1	SAL	Ccdc34
4.50817e-21	-9.18047	0.236	0.265	2.08909e-17	1	SAL	Dgat1
5.02768e-21	-6.71223	0.372	0.225	2.32983e-17	1	SAL	Zfp112
8.05625e-21	-9.71688	0.295	0.322	3.73327e-17	1	SAL	Elmsan1
1.08421e-20	-6.20605	0.34	0.191	5.02421e-17	1	SAL	Orc1
1.11429e-20	-5.15684	0.314	0.356	5.16361e-17	1	SAL	Dgkd
1.8011e-20	-3.26014	0.384	0.301	8.3463e-17	1	SAL	Rinl
1.86334e-20	-5.40639	0.283	0.298	8.6347e-17	1	SAL	D16Ertd472e
1.8697e-20	-3.97458	0.346	0.191	8.66417e-17	1	SAL	Gm15834
1.91365e-20	-9.78437	0.362	0.258	8.86787e-17	1	SAL	Adpgk
2.45219e-20	-11.1743	0.497	0.343	1.13635e-16	1	SAL	Tuba1b
3.86566e-20	-0.670072	0.332	0.37	1.79135e-16	1	SAL	Dync1i2
4.29524e-20	-1.36148	0.31	0.368	1.99041e-16	1	SAL	Flna
9.0833e-20	-0.68453	0.468	0.35	4.2092e-16	1	SAL	Arl4c
9.7973e-20	-2.29641	0.319	0.182	4.54007e-16	1	SAL	Gm26521
1.07542e-19	-4.23323	0.18	0.275	4.9835e-16	1	SAL	Tceal9
1.2663e-19	-2.43838	0.343	0.396	5.86805e-16	1	SAL	Ankrd44
1.30789e-19	3.16488	0.468	0.24	6.06077e-16	1	SAL	Pja1
1.42061e-19	0.478917	0.371	0.183	6.58311e-16	1	SAL	Myo6
2.37956e-19	1.64938	0.505	0.408	1.10269e-15	1	SAL	Tsc22d3
2.59365e-19	-4.90645	0.444	0.353	1.2019e-15	1	SAL	Sgms1
3.86017e-19	-3.3321	0.354	0.378	1.7888e-15	1	SAL	Ago2
5.25485e-19	-5.63289	0.08	0.252	2.4351e-15	1	SAL	Map3k5
5.55487e-19	-1.46058	0.187	0.263	2.57413e-15	1	SAL	Hook2
6.05147e-19	-8.23283	0.349	0.372	2.80425e-15	1	SAL	Pag1
9.15218e-19	-3.74486	0.29	0.29	4.24112e-15	1	SAL	Ccpg1
1.00576e-18	-7.41997	0.362	0.395	4.66068e-15	1	SAL	Ogt
1.04951e-18	-10.0432	0.322	0.371	4.86341e-15	1	SAL	Pde4b
1.6061e-18	-8.02182	0.267	0.184	7.44266e-15	1	SAL	Fam83e
2.09004e-18	-5.00495	0.31	0.359	9.68522e-15	1	SAL	Phip
2.32155e-18	-8.13151	0.317	0.141	1.0758e-14	1	SAL	Ifit1bl1
2.66595e-18	-3.41798	0.342	0.375	1.2354e-14	1	SAL	Ash1l
3.11256e-18	-7.70536	0.195	0.255	1.44236e-14	1	SAL	Carns1
3.31193e-18	-9.76058	0.351	0.26	1.53475e-14	1	SAL	Exosc2
3.59226e-18	-4.67581	0.263	0.106	1.66465e-14	1	SAL	Tnfrsf4
4.84744e-18	-6.03204	0.17	0.282	2.24631e-14	1	SAL	Slc38a9
4.97237e-18	-8.74358	0.172	0.259	2.3042e-14	1	SAL	Dck
6.55718e-18	-1.43564	0.447	0.328	3.0386e-14	1	SAL	S1pr4
6.87027e-18	-4.54698	0.185	0.251	3.18368e-14	1	SAL	Gpr174
8.1386e-18	-6.16914	0.497	0.352	3.77143e-14	1	SAL	Hmgn2
1.31291e-17	-13.334	0.257	0.311	6.08402e-14	1	SAL	Clcn3
1.33494e-17	-4.49371	0.274	0.271	6.18611e-14	1	SAL	4732440D04Rik
1.97548e-17	-8.09118	0.275	0.197	9.15435e-14	1	SAL	Tmem154
2.01577e-17	-8.81642	0.292	0.204	9.34107e-14	1	SAL	Egf
2.19594e-17	-9.06105	0.394	0.238	1.0176e-13	1	SAL	Sh2d1a
2.65814e-17	-7.36801	0.253	0.33	1.23178e-13	1	SAL	Tagln2
3.30006e-17	-0.449077	0.422	0.199	1.52925e-13	1	SAL	Gm47015
4.15104e-17	-7.15146	0.362	0.206	1.92359e-13	1	SAL	Gm14168
5.63074e-17	-6.3395	0.388	0.255	2.60929e-13	1	SAL	Plcxd2
6.06455e-17	-8.32405	0.201	0.291	2.81031e-13	1	SAL	Parp14
1.40512e-16	-3.58051	0.455	0.356	6.51132e-13	1	SAL	Cnp
1.61955e-16	-1.7707	0.284	0.367	7.505e-13	1	SAL	Selplg
1.92902e-16	-3.41875	0.408	0.308	8.93907e-13	1	SAL	Bach2
2.82757e-16	-1.35693	0.448	0.337	1.31029e-12	1	SAL	Acp5
3.22007e-16	-3.8592	0.332	0.431	1.49218e-12	1	SAL	Malat1
3.50065e-16	-2.28743	0.286	0.373	1.6222e-12	1	SAL	Rcsd1
3.82307e-16	-8.05886	0.38	0.245	1.77161e-12	1	SAL	Dut
5.05088e-16	-6.94937	0.455	0.313	2.34058e-12	1	SAL	Hif1a
5.10297e-16	-1.92714	0.308	0.123	2.36472e-12	1	SAL	Chst2
5.24937e-16	-6.13041	0.336	0.183	2.43256e-12	1	SAL	1700026D11Rik
5.45031e-16	-0.783388	0.416	0.116	2.52567e-12	1	SAL	Trav8d-1
6.358e-16	-0.89928	0.375	0.097	2.9463e-12	1	SAL	Tex26
8.7736e-16	-5.35818	0.315	0.224	4.06569e-12	1	SAL	Gbp5
9.76542e-16	-2.28544	0.45	0.349	4.5253e-12	1	SAL	P2ry10
1.25733e-15	-4.98323	0.325	0.167	5.82649e-12	1	SAL	Epas1
1.87469e-15	-5.91539	0.296	0.198	8.68733e-12	1	SAL	Gm35339
2.6922e-15	-1.27424	0.296	0.209	1.24757e-11	1	SAL	Gbp2b
3.54282e-15	-2.88299	0.272	0.142	1.64174e-11	1	SAL	Gm15860
4.02032e-15	-5.48377	0.318	0.19	1.86302e-11	1	SAL	Gm13091
5.21554e-15	-0.711317	0.35	0.114	2.41688e-11	1	SAL	Trav12-3
1.27132e-14	-3.11256	0.353	0.404	5.89129e-11	1	SAL	Ddx6
1.30201e-14	-5.95525	0.228	0.278	6.03351e-11	1	SAL	Lnpk
1.87244e-14	-2.07689	0.472	0.413	8.6769e-11	1	SAL	Sell
2.14717e-14	-2.33452	0.386	0.216	9.94998e-11	1	SAL	Mvk
2.21719e-14	-3.62585	0.326	0.346	1.02744e-10	1	SAL	Coq10b
2.22364e-14	-12.4269	0.308	0.365	1.03043e-10	1	SAL	Rgs2
2.56304e-14	-4.83023	0.47	0.371	1.18771e-10	1	SAL	Ifi203
3.21481e-14	-8.28225	0.339	0.253	1.48974e-10	1	SAL	Zfp945
4.091e-14	-5.39036	0.31	0.12	1.89577e-10	1	SAL	Prg4
5.70849e-14	-10.7164	0.185	0.302	2.64531e-10	1	SAL	Ralgps2
5.88645e-14	-1.17232	0.486	0.4	2.72778e-10	1	SAL	Jak1
9.16901e-14	-3.62517	0.209	0.271	4.24892e-10	1	SAL	Dedd2
1.03453e-13	-9.456	0.268	0.212	4.794e-10	1	SAL	Zfand2a
1.37781e-13	-7.96493	0.366	0.196	6.38475e-10	1	SAL	Tox
2.33422e-13	-9.02521	0.245	0.253	1.08168e-09	1	SAL	Yae1d1
2.77798e-13	-7.33125	0.328	0.192	1.28731e-09	1	SAL	Traip
3.52372e-13	-2.00809	0.366	0.225	1.63289e-09	1	SAL	Pmepa1
6.17278e-13	-3.67818	0.451	0.321	2.86047e-09	1	SAL	Gimap8
7.11597e-13	-1.69024	0.277	0.4	3.29754e-09	1	SAL	Ptprcap
8.39856e-13	-11.1175	0.153	0.261	3.89189e-09	1	SAL	Ifi27l2a
1.04797e-12	-2.10827	0.339	0.195	4.85627e-09	1	SAL	Trib3
1.24793e-12	-5.65132	0.401	0.188	5.78292e-09	1	SAL	Ggt5
1.34469e-12	-5.74084	0.338	0.339	6.23128e-09	1	SAL	Arid5b
1.63623e-12	-0.522241	0.283	0.164	7.58228e-09	1	SAL	Gm2885
2.28348e-12	-5.12607	0.327	0.359	1.05816e-08	1	SAL	Rabgap1l
2.58867e-12	-7.55868	0.284	0.231	1.19959e-08	1	SAL	Ankrd26
2.59517e-12	-5.49237	0.303	0.231	1.2026e-08	1	SAL	Chic1
2.65272e-12	-5.92966	0.38	0.224	1.22927e-08	1	SAL	Gm26830
2.7435e-12	-0.575151	0.361	0.127	1.27134e-08	1	SAL	Cyp2s1
2.92771e-12	-2.02675	0.262	0.093	1.3567e-08	1	SAL	Arpp21
4.50403e-12	-11.4484	0.433	0.332	2.08717e-08	1	SAL	Gm26917
5.06118e-12	-3.80369	0.403	0.209	2.34535e-08	1	SAL	Celsr2
6.96417e-12	-3.62545	0.246	0.313	3.2272e-08	1	SAL	Lrif1
9.29234e-12	-5.1202	0.392	0.265	4.30607e-08	1	SAL	Dbf4
9.34797e-12	-10.4014	0.398	0.3	4.33185e-08	1	SAL	Etv3
1.32125e-11	-2.43026	0.368	0.184	6.12269e-08	1	SAL	Lrrc24
1.55658e-11	-4.2448	0.322	0.197	7.2132e-08	1	SAL	Abcb9
1.72421e-11	-5.27323	0.452	0.309	7.99e-08	1	SAL	Rnf145
1.98481e-11	-1.19945	0.374	0.172	9.19762e-08	1	SAL	Gm13063
2.10127e-11	-9.58775	0.4	0.335	9.73726e-08	1	SAL	mt-Nd5
2.18332e-11	-1.43115	0.412	0.32	1.01175e-07	1	SAL	Arap2
2.28564e-11	-5.42531	0.283	0.328	1.05916e-07	1	SAL	Cpsf6
2.45745e-11	-4.13925	0.332	0.352	1.13878e-07	1	SAL	Ppig
3.24271e-11	-1.66478	0.305	0.21	1.50267e-07	1	SAL	Prpf40b
4.05284e-11	-10.3892	0.449	0.281	1.87808e-07	1	SAL	Selenop
4.2337e-11	-1.74784	0.489	0.397	1.9619e-07	1	SAL	Smchd1
4.95497e-11	-1.31161	0.301	0.086	2.29613e-07	1	SAL	Gm26685
5.09905e-11	-5.59763	0.282	0.139	2.3629e-07	1	SAL	Gm48653
6.05263e-11	-8.67127	0.317	0.293	2.80479e-07	1	SAL	Uvssa
8.87917e-11	-6.11079	0.179	0.297	4.11461e-07	1	SAL	A430078G23Rik
9.95194e-11	-7.90445	0.305	0.225	4.61173e-07	1	SAL	Zfp169
1.11886e-10	-6.90171	0.275	0.292	5.18481e-07	1	SAL	Slc20a1
1.69698e-10	-7.09824	0.298	0.343	7.86382e-07	1	SAL	Bcl2l11
1.99496e-10	-0.37622	0.274	0.196	9.24465e-07	1	SAL	Slc35d1
2.01527e-10	-5.41066	0.384	0.376	9.33876e-07	1	SAL	Nisch
2.06361e-10	-0.378311	0.296	0.069	9.56279e-07	1	SAL	Gm14718
2.11404e-10	-6.82238	0.354	0.359	9.79647e-07	1	SAL	Nfatc3
2.49535e-10	-1.75808	0.351	0.368	1.15635e-06	1	SAL	Clec2d
3.12487e-10	-2.38299	0.405	0.336	1.44806e-06	1	SAL	Slc25a36
3.1937e-10	-8.24249	0.264	0.129	1.47996e-06	1	SAL	Cish
3.37258e-10	-8.26052	0.251	0.237	1.56285e-06	1	SAL	Utp14b
3.95092e-10	-10.3308	0.306	0.348	1.83085e-06	1	SAL	Zfp36l1
7.53216e-10	-1.63671	0.328	0.125	3.4904e-06	1	SAL	Platr23
7.6967e-10	-1.83387	0.339	0.18	3.56665e-06	1	SAL	Pcdhga12
9.03053e-10	-2.06901	0.356	0.362	4.18475e-06	1	SAL	Skil
9.0348e-10	-3.1675	0.252	0.194	4.18673e-06	1	SAL	Pik3r3
1.00603e-09	-6.51957	0.314	0.346	4.66195e-06	1	SAL	Etnk1
1.52013e-09	-5.02598	0.357	0.331	7.04427e-06	1	SAL	Jakmip1
1.73988e-09	-1.20293	0.256	0.205	8.0626e-06	1	SAL	Gm3854
2.18279e-09	-3.74587	0.253	0.204	1.01151e-05	1	SAL	Fbxo47
2.41328e-09	-4.14681	0.401	0.128	1.11831e-05	1	SAL	Pde11a
3.47902e-09	-8.02695	0.346	0.222	1.61218e-05	1	SAL	Slc7a14
5.97858e-09	-7.13389	0.277	0.218	2.77047e-05	1	SAL	Per2
6.77599e-09	-5.9084	0.353	0.197	3.13999e-05	1	SAL	Hs3st3b1
8.16701e-09	-9.63198	0.238	0.301	3.78459e-05	1	SAL	Cspp1
1.0147e-08	-3.96315	0.343	0.343	4.70212e-05	1	SAL	Ubald2
1.06581e-08	-8.42864	0.419	0.337	4.93896e-05	1	SAL	Irf1
1.1577e-08	-13.4645	0.192	0.265	5.36477e-05	1	SAL	Gm20696
1.32864e-08	-3.75774	0.21	0.252	6.1569e-05	1	SAL	C730034F03Rik
1.68963e-08	-9.16172	0.27	0.214	7.82973e-05	1	SAL	Maff
1.69402e-08	-8.25042	0.329	0.243	7.85009e-05	1	SAL	Sacs
2.31655e-08	-4.55837	0.405	0.146	0.000107349	1	SAL	Auts2
2.35128e-08	-9.30686	0.186	0.274	0.000108958	1	SAL	N4bp2
2.88799e-08	-4.40516	0.244	0.251	0.00013383	1	SAL	Hmgn5
2.99385e-08	-8.28252	0.385	0.382	0.000138735	1	SAL	Fxyd5
3.39411e-08	-6.9703	0.388	0.2	0.000157283	1	SAL	Rab11fip4
3.60104e-08	-1.15419	0.453	0.331	0.000166872	1	SAL	Ifngr2
3.89619e-08	-6.47243	0.272	0.231	0.000180549	1	SAL	Rnf168
4.41848e-08	-4.70772	0.283	0.331	0.000204752	1	SAL	Tgif1
4.84398e-08	-2.79396	0.381	0.235	0.00022447	1	SAL	Socs1
5.28548e-08	-1.66844	0.436	0.397	0.000244929	1	SAL	Btg1
5.30741e-08	-7.90061	0.278	0.218	0.000245945	1	SAL	Hist1h1a
5.81523e-08	-10.5724	0.204	0.257	0.000269478	1	SAL	mt-Nd6
6.66486e-08	-1.86531	0.256	0.185	0.00030885	1	SAL	Sgo2a
6.82734e-08	-0.83816	0.272	0.122	0.000316379	1	SAL	Gm37294
6.97844e-08	-7.54543	0.264	0.224	0.000323381	1	SAL	Fan1
7.89374e-08	-14.1608	0.332	0.301	0.000365796	1	SAL	Pycard
1.27615e-07	-4.79568	0.353	0.345	0.00059137	1	SAL	Map1lc3b
1.32741e-07	-2.00352	0.347	0.11	0.000615123	1	SAL	Trav7-4
1.71383e-07	-2.52655	0.399	0.346	0.000794189	1	SAL	Lncpint
1.84629e-07	-3.77752	0.285	0.142	0.00085557	1	SAL	Ccne2
1.88474e-07	-2.77867	0.323	0.355	0.00087339	1	SAL	Ifngr1
2.10627e-07	-11.294	0.247	0.259	0.000976044	1	SAL	Med16
2.33563e-07	-4.13767	0.241	0.334	0.00108233	1	SAL	Golgb1
2.58488e-07	-9.71779	0.242	0.252	0.00119783	1	SAL	Tmem209
3.9245e-07	-8.82182	0.255	0.223	0.00181861	1	SAL	Ppm1l
4.20643e-07	-4.19301	0.432	0.388	0.00194926	1	SAL	Foxp1
4.28457e-07	-6.24163	0.277	0.149	0.00198547	1	SAL	Fam13a
5.13343e-07	-6.2063	0.354	0.293	0.00237883	1	SAL	Tespa1
6.4557e-07	-0.901824	0.336	0.084	0.00299157	1	SAL	Gm30373
1.21284e-06	-9.21853	0.169	0.256	0.00562032	1	SAL	2610037D02Rik
1.36933e-06	-6.0847	0.324	0.174	0.00634549	1	SAL	Kctd4
1.38546e-06	-6.26494	0.275	0.247	0.00642023	1	SAL	Gm26518
1.5257e-06	-8.43459	0.198	0.255	0.00707008	1	SAL	BC005561
1.60671e-06	-0.477251	0.395	0.127	0.00744551	1	SAL	Iigp1
1.88538e-06	-0.525815	0.316	0.084	0.00873684	1	SAL	Trav4-2
1.91346e-06	-3.25152	0.422	0.384	0.00886699	1	SAL	Zfp292
2.97537e-06	-7.38141	0.317	0.154	0.0137879	1	SAL	Ecm1
3.02095e-06	-2.17583	0.29	0.149	0.0139991	1	SAL	Bend6
3.67526e-06	-7.34056	0.268	0.189	0.0170311	1	SAL	Slc30a4
4.4307e-06	-5.07086	0.462	0.405	0.0205319	1	SAL	Tnrc6b
4.61402e-06	-5.96971	0.257	0.248	0.0213813	1	SAL	AC163032.1
5.51495e-06	-2.51348	0.283	0.158	0.0255563	1	SAL	Gm11168
5.87976e-06	-1.16041	0.301	0.153	0.0272468	1	SAL	Grb7
1.03925e-05	-1.3936	0.303	0.234	0.0481588	1	SAL	1110006O24Rik
1.16551e-05	-5.76326	0.458	0.39	0.0540099	1	SAL	Gm47283
1.29804e-05	-3.55743	0.314	0.163	0.0601511	1	SAL	Gm26735
1.37347e-05	-2.30016	0.328	0.184	0.0636468	1	SAL	1700019J19Rik
1.43671e-05	-7.82279	0.247	0.304	0.0665772	1	SAL	Cd55
1.78538e-05	-7.62768	0.331	0.316	0.0827345	1	SAL	Isy1
[truncated: 151,676 more rows]
