# Supplementary material for: Single-cell RNA transcriptomic analysis identifies Creb5 and CD11b-DCs as regulator of asthma exacerbations
Source: Mucosal Immunol. 2022 Aug 29;15(6):1363–74. doi: 10.1038/s41385-022-00556-1 (PMC9705253; doi:10.1038/s41385-022-00556-1)
Supplement: Supplementary file 2 — Supplementary tableS2 [file 41385_2022_556_MOESM2_ESM.xlsx]

## Sheet: C5
SAL			CTRL			H/HDM			H/CRE			H/RSV
Regulon	RelativeActivity		Regulon	RelativeActivity		Regulon	RelativeActivity		Regulon	RelativeActivity		Regulon	RelativeActivity
Stat1 (133g)	1.72417		Cebpe (26g)	2.1308		Usf1 (469g)	0.120506		Nfe2 (16g)	0.799682		Stat1 (133g)	1.79561
Irf9 (33g)	2.0301		Nfic (14g)	1.65657		Thap11 (319g)	1.99515		Irf2 (530g)	0.360857		Irf9 (33g)	1.95173
Stat2 (52g)	2.19278		Rfx2 (45g)	0.991015		Rxra_extended (508g)	1.65086		Mxi1_extended (2766g)	0.0812174		Stat2 (52g)	2.10354
Fosb (82g)	0.443599		Cebpa_extended (128g)	1.21772		Fos (425g)	1.11071		Bach1 (178g)	0.8584		Rxra_extended (508g)	1.90367
Egr1 (45g)	0.101525		Cebpd (80g)	1.27024		Jun (72g)	1.16143		Usf2 (280g)	0.622887		Rfx2 (45g)	1.03052
Fos (425g)	1.17817		Fosb (82g)	0.255498		Egr1 (45g)	0.033936		Klf10_extended (2002g)	0.683436		Cebpe (26g)	2.05948
Jun (72g)	1.32161		Fos (425g)	0.974752		Fosb (82g)	0.378803		Klf9 (1034g)	0.462539		Nfic (14g)	1.58109
Klf11_extended (267g)	0.437854		Jun (72g)	0.711872		Zfp467_extended (30g)	1.7048		Fos (425g)	1.10179		Thap11 (319g)	1.32962
Ddit3_extended (14g)	0.129105		Zfp467_extended (30g)	1.51814		Irf7 (164g)	1.71174		Klf4 (807g)	0.852837		Usf1 (469g)	0.131583
Usf1 (469g)	0.120558		Irf7 (164g)	1.61785		Irf8 (758g)	0.464959		Klf13_extended (700g)	0.575836		Klf11_extended (267g)	0.0969769
Irf8 (758g)	0.515862		Irf8 (758g)	0.41304		Irf5 (314g)	1.01817		Cebpb (448g)	0.671612		Fos (425g)	1.08772
Irf7 (164g)	1.62475		Irf5 (314g)	0.995182		Cebpd (80g)	1.34518		Mafb (54g)	0.562523		Jun (72g)	1.02504
Cebpa_extended (128g)	1.45244		Nfe2 (16g)	0.815103		Cebpa_extended (128g)	1.4221		Cebpd (80g)	1.2707		Fosb (82g)	0.403848
Cebpd (80g)	1.37914		Lyl1 (16g)	1.0925		Cebpe (26g)	2.12316		Atf3 (1907g)	0.448398		Egr1 (45g)	0.0486094
Irf5 (314g)	0.990912		Rara (15g)	0.942859		Rfx2 (45g)	0.978757		Tcf4_extended (911g)	0.0194771		Junb (374g)	0.571591
Zfp467_extended (30g)	1.73231		Atf6 (113g)	0.00241336		Nfic (14g)	1.74973		Usf1 (469g)	0.0111441		Zfp467_extended (30g)	1.68991
Cebpe (26g)	1.9226		Tcf4_extended (911g)	0.0303534		Atf6 (113g)	0.0246884		Nfic (14g)	1.26619		Irf7 (164g)	1.6884
Rfx2 (45g)	1.05288		Junb (374g)	0.348928		Tcf4_extended (911g)	0.0574465		Rfx2 (45g)	0.880084		Irf8 (758g)	0.55719
Nfic (14g)	1.47118		Klf13_extended (700g)	0.553456		Junb (374g)	0.409757		Cebpe (26g)	1.93897		Irf5 (314g)	1.02105
Thap11 (319g)	1.61565		Cebpb (448g)	0.647506		Nfe2 (16g)	1.14503		Thap11 (319g)	1.53807		Cebpd (80g)	1.37615
Rxra_extended (508g)	1.69465		Klf4 (807g)	0.798354		Lyl1 (16g)	1.14284		Rxra_extended (508g)	1.59381		Cebpa_extended (128g)	1.40993
Junb (374g)	0.410375		Irf2 (530g)	0.377576		Rara (15g)	1.07561		Lyl1 (16g)	1.18923		Nfe2 (16g)	1.01303
Tcf4_extended (911g)	0.118382		Mxi1_extended (2766g)	0.145496		Irf2 (530g)	0.480262		Rara (15g)	1.09017		Lyl1 (16g)	1.15596
Atf6 (113g)	0.013759		Zmiz1_extended (1157g)	0.000671952		Mxi1_extended (2766g)	0.187816		Zfp467_extended (30g)	1.56995		Rara (15g)	0.936869
Nfe2 (16g)	0.588985		Klf9 (1034g)	0.423714		Zmiz1_extended (1157g)	0.037908		Irf7 (164g)	1.62011		Bach1 (178g)	0.885509
Irf2 (530g)	0.37658		Bach1 (178g)	0.808107		Klf10_extended (2002g)	0.67414		Irf8 (758g)	0.462784		Usf2 (280g)	0.670862
Zmiz1_extended (1157g)	0.0167896		Klf10_extended (2002g)	0.640216		Klf9 (1034g)	0.493547		Cebpa_extended (128g)	1.36701		Klf10_extended (2002g)	0.694194
Mxi1_extended (2766g)	0.172715		Atf3 (1907g)	0.457358		Bach1 (178g)	0.833289		Irf5 (314g)	0.999397		Klf9 (1034g)	0.555901
Lyl1 (16g)	1.15234		Mafb (54g)	0.590356		Usf2 (280g)	0.628855		Junb (374g)	0.295977		Klf13_extended (700g)	0.641624
Rara (15g)	1.19001		Usf2 (280g)	0.630872		Klf13_extended (700g)	0.573852		Fosb (82g)	0.255995		Klf4 (807g)	0.849456
Bach1 (178g)	0.843345		Klf11_extended (267g)	0.0922393		Cebpb (448g)	0.679812		Klf11_extended (267g)	0.0478256		Cebpb (448g)	0.722166
Usf2 (280g)	0.624124		Pou2af1_extended (12g)	0.413592		Klf4 (807g)	0.822606		Jun (72g)	1.04207		Mafb (54g)	0.720165
Mafb (54g)	0.560609		Stat1 (133g)	1.5956		Mafb (54g)	0.672139		Pou2af1_extended (12g)	0.0132106		Atf3 (1907g)	0.544303
Atf3 (1907g)	0.53237		Irf9 (33g)	1.53446		Atf3 (1907g)	0.51714		Stat1 (133g)	1.55772		Tcf4_extended (911g)	0.15076
Klf10_extended (2002g)	0.681859		Stat2 (52g)	2.09636		Pou2af1_extended (12g)	0.255473		Irf9 (33g)	1.6485		Nfil3 (84g)	0.0435869
Klf9 (1034g)	0.570175		Usf1 (469g)	0.0740197		Stat1 (133g)	1.88747		Stat2 (52g)	1.9239		Irf2 (530g)	0.474194
Klf13_extended (700g)	0.627097		Thap11 (319g)	1.53476		Irf9 (33g)	1.93635					Zmiz1_extended (1157g)	0.0698532
Cebpb (448g)	0.65984		Rxra_extended (508g)	1.66971		Stat2 (52g)	1.98568					Mxi1_extended (2766g)	0.221027
Klf4 (807g)	0.855243		Rxrb (13g)	0.284447		Klf2 (60g)	0.0538988					Pou2af1_extended (12g)	0.4106
Pou2af1_extended (12g)	0.707022											Ebf1 (23g)	0.0927924
Ebf1 (23g)	0.219069

## Sheet: C6
SAL			CTRL			H/HDM			H/CRE			H/RSV
Regulon	RelativeActivity		Regulon	RelativeActivity		Regulon	RelativeActivity		Regulon	RelativeActivity		Regulon	RelativeActivity
Ikzf1 (12g)	0.352493		Pax5 (24g)	0.301155		Klf3_extended (733g)	0.246899		Zbtb7b (15g)	0.513477		Stat1 (133g)	0.0515673
Ep300 (11g)	0.560364		Maff_extended (590g)	0.558378		Ikzf1 (12g)	0.283531		Vezf1_extended (35g)	0.112857		Zbtb7b (15g)	0.706173
Elf4 (1968g)	0.0319589		Crem (393g)	1.05477		Ep300 (11g)	0.88726		Ikzf1 (12g)	0.478753		Thap11 (319g)	0.501836
Klf3_extended (733g)	0.440434		Klf2 (60g)	1.20996		Zbtb7b (15g)	0.00042183		Ep300 (11g)	0.588875		Elf4 (1968g)	0.0223061
Nfkb1 (59g)	0.272144		Gtf2b_extended (12g)	0.791192		Mafg (20g)	0.189463		Elf4 (1968g)	0.0174927		Ikzf1 (12g)	0.316064
Gtf2b_extended (12g)	0.654566		Atf4 (285g)	0.120807		Nfkb2 (32g)	0.351346		Jund (79g)	0.097123		Ep300 (11g)	0.391853
Maff_extended (590g)	0.621565		Tgif1 (82g)	0.749134		Nfkb1 (59g)	1.0459		Gtf2b_extended (12g)	1.0894		Klf3_extended (733g)	0.389324
Crem (393g)	1.04047		Ikzf1 (12g)	0.336963		Gtf2b_extended (12g)	1.23531		Maff_extended (590g)	0.86321		Nfkb2 (32g)	0.272127
Tgif1 (82g)	0.719051		Klf3_extended (733g)	0.392586		Maff_extended (590g)	0.978972		Crem (393g)	1.28271		Nfkb1 (59g)	0.4769
Atf4 (285g)	0.0234488		Ep300 (11g)	0.590694		Crem (393g)	1.07633		Tgif1 (82g)	1.12972		Tgif1 (82g)	0.880083
Stat1 (133g)	0.20157		Foxn3 (11g)	0.98541		Atf4 (285g)	0.0515766		Atf4 (285g)	0.362826		Atf4 (285g)	0.0273899
Myb (12g)	1.8304		Vezf1_extended (35g)	0.0659669		Tgif1 (82g)	1.12032		Nfkb2 (32g)	0.283137		Gtf2b_extended (12g)	1.21258
Maf_extended (22g)	2.14864		Zbtb7b (15g)	0.284019		Foxp4_extended (23g)	0.524002		Nfkb1 (59g)	0.88644		Maff_extended (590g)	0.882669
Maz_extended (1471g)	1.71057		Nfkb2 (32g)	0.0299058		Hivep1 (52g)	0.0950659		Klf3_extended (733g)	0.468312		Crem (393g)	1.28139
Ezh2_extended (1383g)	2.03355		Nfkb1 (59g)	0.294935		Batf_extended (25g)	0.789465		Mafg (20g)	0.0265956		Tbx21 (99g)	0.474174
Tcf7 (53g)	2.03066		Rfx1 (11g)	1.05036		Irf4 (16g)	0.820092		Thap11 (319g)	0.567585		Myb (12g)	1.73877
Ets1 (702g)	1.74106		Batf_extended (25g)	0.520522		Ikzf2 (19g)	0.482926		Tbx21 (99g)	0.520955		Tcf7 (53g)	2.09614
Chd2 (1148g)	1.71527		Irf4 (16g)	0.112888		Tfdp2 (17g)	0.466217		Myb (12g)	1.60914		Ets1 (702g)	1.71342
Elf1 (181g)	1.90305		Foxp4_extended (23g)	0.472311		Myc (112g)	0.449501		Tcf7 (53g)	1.96081		Chd2 (1148g)	1.704
Stat5a_extended (28g)	2.55678		Ikzf2 (19g)	0.181422		Maf_extended (22g)	2.33925		Ets1 (702g)	1.67984		Elf1 (181g)	1.8872
Zeb1 (18g)	1.97809		Tfdp2 (17g)	0.484723		Hlf_extended (12g)	2.54522		Chd2 (1148g)	1.73273		Stat5a_extended (28g)	2.55046
Stat4 (12g)	1.54528		Arntl (19g)	1.0876		Nfatc2_extended (35g)	2.25994		Elf1 (181g)	1.80945		Gata3 (46g)	2.11143
Lef1_extended (20g)	2.11981		Myc (112g)	0.106354		Thra_extended (31g)	2.10657		Stat5a_extended (28g)	2.48174		Lef1_extended (20g)	2.17428
Gata3 (46g)	2.01546		Maf_extended (22g)	2.17315		Pax5 (24g)	0.35331		Zeb1 (18g)	1.90205		Zeb1 (18g)	2.04851
Tbx21 (99g)	0.549424		Hlf_extended (12g)	2.46236		Ebf1 (23g)	0.217351		Stat4 (12g)	1.5146		Stat4 (12g)	1.57109
Nfatc2_extended (35g)	1.7841		Nfatc2_extended (35g)	1.99479		Srebf2 (1178g)	0.0255086		Lef1_extended (20g)	1.96187		Maf_extended (22g)	2.4343
Ikzf2 (19g)	0.256953		Thra_extended (31g)	1.84322		Stat1 (133g)	0.402564		Gata3 (46g)	2.06064		Maz_extended (1471g)	1.752
Bhlhe40_extended (240g)	1.05985		Stat1 (133g)	0.590357		Rfx1 (11g)	1.89655		Maz_extended (1471g)	1.73926		Ezh2_extended (1383g)	2.04373
Elf2 (1153g)	1.0053		Irf9 (33g)	0.358297		Tfdp1_extended (46g)	0.274366		Ezh2_extended (1383g)	1.98365		Irf1 (194g)	0.00471919
Cebpz_extended (514g)	1.21851		Zfp369_extended (36g)	1.26384		Rbbp5 (55g)	0.921029		Hcfc1 (1203g)	0.657818		Hivep2_extended (39g)	1.89221
Sf1 (398g)	1.17511		Thap1_extended (46g)	0.0306159		Thap1_extended (46g)	0.186573		E2f4 (107g)	0.411408		Relb (252g)	1.00303
Foxp1 (91g)	0.694949		Zfp597_extended (11g)	0.72489		Zfp143_extended (33g)	0.0947681		Nfyb (111g)	1.06294		Foxp1 (91g)	0.693665
Foxo1 (278g)	1.95663		Nfyc (11g)	0.243595		Sp3 (13g)	0.52216		Smarcc2 (153g)	0.305269		Odc1 (229g)	1.6637
Bclaf1_extended (263g)	1.5713		Pole3 (14g)	1.0029		Creb3 (37g)	0.551947		Gtf3c2 (92g)	0.328935		Gabpb1 (700g)	1.73772
Kdm5a (99g)	1.38829		Foxo3_extended (17g)	0.763069		Esrra (17g)	0.254984		Pole3 (14g)	0.718517		Foxo1 (278g)	1.97067
Yy1 (366g)	1.49843		Pou2f1_extended (10g)	0.406312		Foxo3_extended (17g)	0.508844		Rest_extended (926g)	0.929726		Bclaf1_extended (263g)	1.50603
Fli1 (390g)	1.68616		Zfp931_extended (15g)	0.615772		Sp1 (22g)	0.487245		Gtf2f1 (1053g)	0.667733		Kdm5a (99g)	1.34985
Nr3c1 (331g)	1.63787		Zfp932_extended (27g)	0.459042		Polr3a (58g)	0.83252		Xrcc4_extended (532g)	0.644979		Fli1 (390g)	1.63862
Ctcf_extended (1026g)	1.67231		Trp53_extended (13g)	1.00685		Rcor1_extended (15g)	0.52351		Zfp110_extended (308g)	0.875636		Nr3c1 (331g)	1.59987
Taf7 (75g)	1.21114		Trim28_extended (15g)	0.0100539		Trp53_extended (13g)	1.14854		Sp4_extended (124g)	1.80592		Taf7 (75g)	1.00708
Rad21_extended (1872g)	1.5375		Zfp329 (11g)	0.806217		Zfp369_extended (36g)	0.417195		Mecp2 (73g)	0.775573		Elk4_extended (983g)	1.59094
Elk4_extended (983g)	1.68474		Tbx21 (99g)	0.479191		Rfx3_extended (37g)	1.5884		Smarca4 (104g)	0.672392		Rad21_extended (1872g)	1.4902
Odc1 (229g)	1.66061		Tcf7 (53g)	2.07352		Irf3_extended (32g)	0.984493		Gabpa (878g)	0.574551		Ctcf_extended (1026g)	1.65828
Gabpb1 (700g)	1.80216		Ets1 (702g)	1.7386		Trim28_extended (15g)	0.931646		Sin3a (760g)	0.602793		Bhlhe40_extended (240g)	1.19157
Hivep2_extended (39g)	1.71433		Chd2 (1148g)	1.7897		Mios_extended (28g)	0.905159		Phf8 (594g)	0.217019		Yy1 (366g)	1.3882
Relb (252g)	1.05254		Elf1 (181g)	1.91024		Pou2f1_extended (10g)	1.47788		Brf1_extended (479g)	0.389555		Elf2 (1153g)	0.942982
Foxn3 (11g)	0.746871		Myb (12g)	2.26204		Rxrb (13g)	0.29518		Hdac2_extended (1267g)	0.869203		Cebpz_extended (514g)	1.21918
Klf2 (60g)	1.21868		Stat5a_extended (28g)	2.5435		Nfyc (11g)	0.25218		Nrf1 (958g)	0.785922		Sf1 (398g)	1.12429
Arntl (19g)	1.66131		Gata3 (46g)	2.051		Zfp597_extended (11g)	0.713649		Sp2 (163g)	0.293631		Sp4_extended (124g)	1.69774
Clock (15g)	1.74148		Stat4 (12g)	1.60177		Clock (15g)	1.52256		Klf2 (60g)	1.08224		Ubtf (234g)	1.22975
Zfp931_extended (15g)	2.04942		Lef1_extended (20g)	2.13263		Nr2f6 (17g)	0.0255993		Foxo1 (278g)	1.89223		Smarca4 (104g)	0.748069
Tfdp2 (17g)	0.631985		Zeb1 (18g)	1.96471		Arntl (19g)	1.52076		Bclaf1_extended (263g)	1.46447		Max_extended (1777g)	1.17747
Pole3 (14g)	0.53287		Bhlhe40_extended (240g)	1.12706		Elk1 (25g)	0.379931		Foxp1 (91g)	0.538133		Atf1 (32g)	0.790757
Hlf_extended (12g)	2.30131		Yy1 (366g)	1.39277		Zfp329 (11g)	1.14115		Kdm5a (99g)	1.30351		Kdm5b_extended (1738g)	1.06954
Srebf2 (1178g)	0.0509547		Elf2 (1153g)	0.910754		Zfp932_extended (27g)	0.965047		Nr3c1 (331g)	1.57362		Nr2c2 (1006g)	1.2943
Foxp4_extended (23g)	0.172159		Cebpz_extended (514g)	1.162		Zfp931_extended (15g)	1.68322		Taf7 (75g)	0.929641		Creb1_extended (1339g)	1.33783
Xrcc4_extended (532g)	0.915039		Sf1 (398g)	1.14163		Tbx21 (99g)	0.492257		Ctcf_extended (1026g)	1.61506		Taf1 (1347g)	1.18386
Brf1_extended (479g)	0.484312		Irf1 (194g)	0.084341		Myb (12g)	1.24891		Elk4_extended (983g)	1.52893		Rfx1 (11g)	1.56727
Smarcc2 (153g)	0.323836		Ubtf (234g)	1.15423		Tcf7 (53g)	1.91404		Rad21_extended (1872g)	1.44586		Klf2 (60g)	1.00739
Phf8 (594g)	0.468666		Smarca4 (104g)	0.861024		Ets1 (702g)	1.64748		Atf1 (32g)	0.740844		Foxn3 (11g)	0.695656
Gabpa (878g)	0.777298		Max_extended (1777g)	1.00627		Chd2 (1148g)	1.66577		Fli1 (390g)	1.61701		Mafg (20g)	0.526339
Sin3a (760g)	0.780258		Atf1 (32g)	1.13204		Elf1 (181g)	1.7608		Bhlhe40_extended (240g)	1.30201		Tcf3 (25g)	1.05767
Hcfc1 (1203g)	0.766094		Kdm5b_extended (1738g)	1.06875		Stat5a_extended (28g)	2.44808		Elf2 (1153g)	0.899857		Trim28_extended (15g)	0.222171
Rest_extended (926g)	0.909249		Nr2c2 (1006g)	1.37293		Zeb1 (18g)	1.80014		Cebpz_extended (514g)	1.16289		Trp53_extended (13g)	0.973841
Gtf2f1 (1053g)	0.826563		Creb1_extended (1339g)	1.33773		Stat4 (12g)	1.39797		Sf1 (398g)	1.10104		Zfp369_extended (36g)	0.507643
Nfyb (111g)	1.50484		Taf1 (1347g)	1.2479		Lef1_extended (20g)	1.95679		Max_extended (1777g)	1.01492		Rfx3_extended (37g)	1.11134
E2f4 (107g)	0.790056		Sp4_extended (124g)	1.67513		Gata3 (46g)	2.01689		Ubtf (234g)	1.05525		Thra_extended (31g)	1.62951
Hdac2_extended (1267g)	1.07429		Taf7 (75g)	1.34299		Mlxip (62g)	0.552189		Yy1 (366g)	1.2757		Rcor1_extended (15g)	0.264127
Ubtf (234g)	1.24239		Foxo1 (278g)	1.97117		Srf (339g)	0.0264437		Taf1 (1347g)	1.16031		Pou2f1_extended (10g)	0.772173
Atf1 (32g)	0.89222		Foxp1 (91g)	0.778837		Foxn2_extended (49g)	0.248158		Creb1_extended (1339g)	1.32338		Nfyc (11g)	0.164471
Kdm5b_extended (1738g)	1.17687		Odc1 (229g)	1.77901		Smarcc2 (153g)	0.206949		Kdm5b_extended (1738g)	1.02562		Creb3 (37g)	0.517443
Nr2c2 (1006g)	1.3968		Kdm5a (99g)	1.34363		Sp2 (163g)	0.699606		Nr2c2 (1006g)	1.2376		Polr3a (58g)	0.705552
Creb1_extended (1339g)	1.32922		Bclaf1_extended (263g)	1.61321		Brf1_extended (479g)	0.538086		Relb (252g)	1.18593		Srebf1 (66g)	0.500931
Taf1 (1347g)	1.23205		Fli1 (390g)	1.69145		Phf8 (594g)	0.355168		Hivep2_extended (39g)	2.04047		Rbbp5 (55g)	0.845859
Nrf1 (958g)	0.99503		Nr3c1 (331g)	1.67304		Hcfc1 (1203g)	0.802623		Odc1 (229g)	1.68422		Setdb1 (79g)	0.0777809
Smarca4 (104g)	0.858633		Ctcf_extended (1026g)	1.73186		Brf2_extended (111g)	0.49829		Gabpb1 (700g)	1.81306		Zfp143_extended (33g)	0.171115
Max_extended (1777g)	1.24017		Elk4_extended (983g)	1.65461		Chd1 (18g)	1.05092		Pax5 (24g)	0.137925		Thap1_extended (46g)	0.325295
Zfp110_extended (308g)	1.14306		Rad21_extended (1872g)	1.53127		Bdp1_extended (23g)	0.834144		Ebf1 (23g)	0.132169		Irf3_extended (32g)	0.705091
Sp4_extended (124g)	1.81474		Hivep2_extended (39g)	1.89074		Tcf3 (25g)	1.10094		Myc (112g)	0.225985		Erf_extended (143g)	0.0655074
Sp2 (163g)	0.788907		Relb (252g)	0.937274		Maz_extended (1471g)	1.79821		Foxp4_extended (23g)	0.403788		Brf2_extended (111g)	0.353651
Mecp2 (73g)	0.787459		Gabpb1 (700g)	1.80085		Ezh2_extended (1383g)	2.03278		Batf_extended (25g)	0.488854		Elk1 (25g)	0.105346
Gtf3c2 (92g)	0.87197		Maz_extended (1471g)	1.73205		Atf1 (32g)	1.00083		Irf4 (16g)	0.280539		Rxrb (13g)	0.0982177
Bdp1_extended (23g)	0.77356		Ezh2_extended (1383g)	2.06946		E2f4 (107g)	0.573926		Arntl (19g)	1.62409		Zfp597_extended (11g)	0.167326
Brf2_extended (111g)	0.450328		E2f4 (107g)	0.653671		Nfyb (111g)	1.41449		Clock (15g)	1.16748		Zfp932_extended (27g)	0.565272
Trp53_extended (13g)	1.19909		Mecp2 (73g)	1.0372		Rest_extended (926g)	1.06502		Zfp931_extended (15g)	2.09129		Tfdp1_extended (46g)	0.359105
Tcf3 (25g)	0.983232		Gtf3c2 (92g)	0.736898		Hdac2_extended (1267g)	1.13105		Ikzf2 (19g)	0.593379		Mios_extended (28g)	0.325364
Rbbp5 (55g)	0.968242		Nfyb (111g)	1.32536		Gtf2f1 (1053g)	0.748976		Tfdp2 (17g)	0.957173		Zfp329 (11g)	1.5597
Mlxip (62g)	0.582261		Sp2 (163g)	0.263033		Xrcc4_extended (532g)	0.955769		Zfp329 (11g)	1.32238		Pole3 (14g)	0.27677
Chd1 (18g)	0.853076		Smarcc2 (153g)	0.0915471		Zfp110_extended (308g)	1.00487		Maf_extended (22g)	2.40963		Klf16 (17g)	0.476271
Rfx3_extended (37g)	1.57202		Gabpa (878g)	0.504572		Sp4_extended (124g)	1.70932		Hlf_extended (12g)	2.58208		Clock (15g)	1.44788
Thra_extended (31g)	1.80872		Sin3a (760g)	0.737523		Taf7 (75g)	1.07422		Nfatc2_extended (35g)	2.19084		Mlxip (62g)	0.464798
Sp1 (22g)	0.0573868		Phf8 (594g)	0.183611		Gabpa (878g)	0.942923		Thra_extended (31g)	1.91787		Nfyb (111g)	1.23146
Foxn2_extended (49g)	0.130846		Nrf1 (958g)	0.795815		Nrf1 (958g)	1.13579		Rfx1 (11g)	0.763605		E2f4 (107g)	0.575596
Zbtb7a_extended (46g)	0.00049281		Zfp110_extended (308g)	0.901971		Sin3a (760g)	0.926249		Foxn3 (11g)	0.668918		Zfp110_extended (308g)	1.04118
Vezf1_extended (35g)	0.197177		Xrcc4_extended (532g)	0.504971		Smarca4 (104g)	1.04793		Polr3a (58g)	0.333381		Rest_extended (926g)	1.01164
Nfyc (11g)	0.807807		Brf1_extended (479g)	0.121376		Ubtf (234g)	1.30677		Tcf3 (25g)	1.21361		Hdac2_extended (1267g)	1.01689
Tfdp1_extended (46g)	0.0896153		Rest_extended (926g)	0.788797		Max_extended (1777g)	1.16202		Zfp369_extended (36g)	0.622067		Gtf2f1 (1053g)	0.81074
Zfp143_extended (33g)	0.639937		Gtf2f1 (1053g)	0.457879		Kdm5b_extended (1738g)	1.15396		Rcor1_extended (15g)	0.564354		Xrcc4_extended (532g)	0.774674
Irf3_extended (32g)	0.515054		Hdac2_extended (1267g)	0.781253		Nr2c2 (1006g)	1.42198		Srebf1 (66g)	0.36523		Hcfc1 (1203g)	0.795591
Setdb1 (79g)	0.157148		Hcfc1 (1203g)	0.504723		Creb1_extended (1339g)	1.48768		Rfx3_extended (37g)	0.771783		Gtf3c2 (92g)	0.659016
Zfp369_extended (36g)	0.870468		Srebf1 (66g)	0.49634		Taf1 (1347g)	1.38191		Irf3_extended (32g)	0.723275		Sp2 (163g)	0.560066
Rcor1_extended (15g)	0.72801		Foxn2_extended (49g)	0.00136063		Mecp2 (73g)	1.05349		Mlxip (62g)	0.334956		Mecp2 (73g)	0.826078
Zfp597_extended (11g)	0.278629		Bdp1_extended (23g)	0.642705		Gtf3c2 (92g)	1.10419		Chd1 (18g)	0.542692		Smarcc2 (153g)	0.257327
Zfp329 (11g)	1.37682		Brf2_extended (111g)	0.0579549		Kdm5a (99g)	1.42041		Rbbp5 (55g)	0.489502		Gabpa (878g)	0.694956
Pou2f1_extended (10g)	1.06105		Clock (15g)	0.127552		Yy1 (366g)	1.36633		Sp3 (13g)	0.770005		Nrf1 (958g)	0.918579
Foxo3_extended (17g)	0.143064		Mlxip (62g)	0.514025		Fli1 (390g)	1.68496		Sp1 (22g)	0.153272		Sin3a (760g)	0.731252
Srebf1 (66g)	0.384412		Creb3 (37g)	0.212653		Nr3c1 (331g)	1.5932		Bdp1_extended (23g)	0.471718		Brf1_extended (479g)	0.412089
Sp3 (13g)	1.02637		Tcf3 (25g)	0.779616		Ctcf_extended (1026g)	1.63254		Foxn2_extended (49g)	0.0190653		Phf8 (594g)	0.352077
Polr3a (58g)	0.655822		Polr3a (58g)	0.829466		Elk4_extended (983g)	1.5891		Zbtb7a_extended (46g)	0.0174413		Sp3 (13g)	0.717576
Creb3 (37g)	0.179789		Rbbp5 (55g)	1.45452		Rad21_extended (1872g)	1.49482		Elk1 (25g)	0.106261		Foxo3_extended (17g)	0.399544
Rfx1 (11g)	1.64293		Rfx3_extended (37g)	1.07916		Foxp1 (91g)	0.546597		Nfyc (11g)	0.56316		Sp1 (22g)	0.580632
Klf16 (17g)	0.137294		Chd1 (18g)	0.659283		Foxo1 (278g)	1.84064		Zfp597_extended (11g)	0.151742		Srf (339g)	0.063769
Zfp932_extended (27g)	0.378666		Mios_extended (28g)	0.585597		Bclaf1_extended (263g)	1.43724		Trp53_extended (13g)	1.24132		Chd1 (18g)	0.883988
Mios_extended (28g)	0.306155		Irf3_extended (32g)	0.732823		Irf1 (194g)	0.0877671		Trim28_extended (15g)	0.348332		Bdp1_extended (23g)	0.628621
Thap1_extended (46g)	0.137958		Sp3 (13g)	0.658131		Relb (252g)	1.30086		Foxo3_extended (17g)	0.318431		Zbtb7a_extended (46g)	0.24079
Trim28_extended (15g)	0.747656		Rcor1_extended (15g)	0.47515		Hivep2_extended (39g)	2.01285		Pou2f1_extended (10g)	1.01839		Vezf1_extended (35g)	0.0812747
Rxrb (13g)	0.123962		Sp1 (22g)	0.426608		Odc1 (229g)	1.71012		Rxrb (13g)	0.761757		Batf_extended (25g)	0.664699
						Gabpb1 (700g)	1.78813		Creb3 (37g)	0.500404		Irf4 (16g)	0.781157
						Foxn3 (11g)	0.817294		Zfp143_extended (33g)	0.251606		Foxp4_extended (23g)	0.733945
						Klf2 (60g)	0.788033		Brf2_extended (111g)	0.298153		Myc (112g)	0.307353
						Vezf1_extended (35g)	0.236928					Arntl (19g)	1.74141
						Bhlhe40_extended (240g)	1.2003					Zfp931_extended (15g)	2.14585
						Elf2 (1153g)	0.877212					Tfdp2 (17g)	0.998092
						Cebpz_extended (514g)	1.11612					Hlf_extended (12g)	2.44375
						Sf1 (398g)	1.09578					Nfatc2_extended (35g)	2.11543
												Ikzf2 (19g)	0.262208
												Srebf2 (1178g)	0.0789309

## Sheet: C7
SAL			CTRL			H/HDM			H/CRE			H/RSV
Regulon	RelativeActivity		Regulon	RelativeActivity		Regulon	RelativeActivity		Regulon	RelativeActivity		Regulon	RelativeActivity
Ikzf1 (12g)	2.13397		Cebpa_extended (128g)	0.0343603		Rel (193g)	1.88277		Pparg_extended (115g)	2.35074		Irf9 (33g)	0.186119
Pou2f2_extended (104g)	2.25965		Fos (425g)	0.815896		Klf3_extended (733g)	1.76708		Nr4a1 (53g)	2.27194		Zbtb7b (15g)	2.16839
Ep300 (11g)	2.24157		Jun (72g)	0.428515		Mef2d_extended (68g)	2.27489		Mef2c (26g)	0.405832		Thap11 (319g)	1.60588
Elf4 (1968g)	2.46112		Irf8 (758g)	0.477025		Ikzf1 (12g)	2.16216		Mef2a (44g)	2.42924		Mitf (323g)	0.106279
Zbtb7b (15g)	2.18847		Irf5 (314g)	0.469519		Pou2f2_extended (104g)	2.30387		Tbpl1 (41g)	2.26375		Usf1 (469g)	0.806295
Elk3 (1925g)	2.4818		Nfe2 (16g)	1.87196		Tbpl1 (41g)	2.189		Nr1h3 (16g)	1.29045		Elf4 (1968g)	2.45357
Nr4a1 (53g)	1.87824		Lyl1 (16g)	0.795831		Hes1_extended (14g)	2.5397		Tcf7l2 (17g)	2.43279		Elk3 (1925g)	2.52091
Pparg_extended (115g)	2.18963		Rara (15g)	1.03631		Nr4a1 (53g)	1.9734		Zbtb7b (15g)	1.82896		Hes1_extended (14g)	2.50902
Mef2a (44g)	2.25614		Nr1h3 (16g)	1.19811		Pparg_extended (115g)	2.18708		Elk3 (1925g)	2.60673		Pou2f2_extended (104g)	2.36737
Hes1_extended (14g)	2.37949		Atf6 (113g)	1.23928		Mef2a (44g)	2.23815		Vezf1_extended (35g)	2.48674		Ikzf1 (12g)	2.18035
Tbpl1 (41g)	2.16355		Spic (152g)	0.532345		Nr1h3 (16g)	1.27464		Hes1_extended (14g)	2.59262		Tbpl1 (41g)	2.16591
Nr1h3 (16g)	1.57876		Xbp1 (546g)	0.0827585		Tcf7l2 (17g)	2.27493		Ikzf1 (12g)	2.27506		Nr1h3 (16g)	1.13528
Nfat5 (10g)	1.86032		Tcf4_extended (911g)	0.318559		Zbtb7a_extended (46g)	2.41417		Pou2f2_extended (104g)	2.47855		Tcf7l2 (17g)	2.36349
Tcf7l2 (17g)	2.28259		Bcl11a_extended (500g)	0.271753		Ep300 (11g)	1.80493		Ep300 (11g)	1.87128		Nfat5 (10g)	2.13416
Mafg (20g)	0.64309		Arid3a_extended (76g)	0.0986745		Elf4 (1968g)	2.46576		Elf4 (1968g)	2.51143		Prdm1 (45g)	1.37265
Mnt (23g)	1.79206		Mef2c (26g)	0.463623		Zbtb7b (15g)	2.25892		Mafk (44g)	0.275847		Rel (193g)	2.06198
Arnt (150g)	2.28955		Srebf2 (1178g)	0.983792		Elk3 (1925g)	2.5033		Ddit3_extended (14g)	0.131689		Ep300 (11g)	2.00806
Runx1 (15g)	0.33553		Pax5 (24g)	0.864001		Mafk (44g)	0.77212		Atf4 (285g)	1.05981		Klf3_extended (733g)	1.83002
Rel (193g)	1.84492		Bcl3 (115g)	0.105507		Klf11_extended (267g)	1.9449		Nfkb2 (32g)	0.495993		Mef2d_extended (68g)	2.33097
Klf3_extended (733g)	1.63021		Junb (374g)	0.0168033		Ddit3_extended (14g)	0.32185		Etv3_extended (37g)	0.32896		Mafk (44g)	0.341318
Mef2d_extended (68g)	2.05498		Prdm1 (45g)	1.08801		Runx1 (15g)	0.637047		Nfkb1 (59g)	0.88662		Klf11_extended (267g)	2.06786
Rela (391g)	1.55934		Nfe2l2 (182g)	1.12343		Arnt (150g)	2.50832		Mnt (23g)	2.29065		Mnt (23g)	2.15834
Mafk (44g)	0.738932		Fosl2 (391g)	1.04538		Rela (391g)	1.84681		Nfat5 (10g)	1.62703		Rela (391g)	1.95641
Prdm1 (45g)	0.967595		Jdp2 (257g)	1.16269		Prdm1 (45g)	1.1481		Rel (193g)	2.08263		Arnt (150g)	2.54478
Nfkb2 (32g)	0.519003		Nfil3 (84g)	0.92158		Mafg (20g)	0.59446		Klf3_extended (733g)	1.88752		Runx1 (15g)	0.666333
Etv3_extended (37g)	0.201836		Klf13_extended (700g)	1.21964		Mnt (23g)	2.19393		Mef2d_extended (68g)	2.47809		Nfkb2 (32g)	0.732616
Nfkb1 (59g)	0.705933		Cebpb (448g)	1.02135		Nfkb2 (32g)	0.738752		Runx1 (15g)	0.384464		Etv3_extended (37g)	0.422084
Gtf2b_extended (12g)	0.342299		Klf4 (807g)	1.01135		Etv3_extended (37g)	0.379801		Arnt (150g)	2.44291		Nfkb1 (59g)	1.08039
Atf4 (285g)	0.721851		Irf2 (530g)	2.1045		Nfkb1 (59g)	0.776573		Prdm1 (45g)	0.96159		Atf4 (285g)	0.960317
Irf9 (33g)	0.435312		Etv6 (916g)	1.97043		Gtf2b_extended (12g)	0.423091		Rela (391g)	1.61925		Irf1 (194g)	0.382269
Fos (425g)	1.07838		Mxi1_extended (2766g)	1.64998		Atf4 (285g)	1.03558		Nfe2l2 (182g)	1.21425		Relb (252g)	0.300489
Jun (72g)	0.582947		Zmiz1_extended (1157g)	1.83838		Tgif1 (82g)	0.0916757		Jdp2 (257g)	1.26541		Gabpb1 (700g)	0.0126248
Klf11_extended (267g)	2.05501		Stat3_extended (821g)	1.81167		Usf1 (469g)	0.772836		Nfil3 (84g)	1.00374		Bclaf1_extended (263g)	0.00892224
Ddit3_extended (14g)	0.127771		Ets2 (199g)	1.76355		Thap11 (319g)	1.02872		Bcl3 (115g)	0.14139		Kdm5a (99g)	0.784785
Usf1 (469g)	0.691374		Runx1 (15g)	0.50209		Fos (425g)	0.896945		Fosl2 (391g)	1.19498		Fli1 (390g)	0.206158
Irf8 (758g)	0.410088		Klf9 (1034g)	1.38028		Jun (72g)	0.586197		Nfe2 (16g)	2.17991		Nr3c1 (331g)	0.179163
Cebpa_extended (128g)	0.0396158		Bach1 (178g)	0.751814		Irf8 (758g)	0.423841		Irf2 (530g)	2.19043		Taf7 (75g)	1.32181
Irf5 (314g)	0.462019		Klf10_extended (2002g)	1.10561		Irf5 (314g)	0.511016		Ets2 (199g)	1.96549		Elk4_extended (983g)	0.349957
Thap11 (319g)	1.39268		Mafg (20g)	0.33898		Cebpa_extended (128g)	0.012864		Zmiz1_extended (1157g)	2.02856		Rad21_extended (1872g)	0.546205
Rxra_extended (508g)	0.253314		Atf3 (1907g)	0.73778		Spic (152g)	0.524578		Etv6 (916g)	2.15685		Bhlhe40_extended (240g)	0.780596
Fosl2 (391g)	0.906993		Mafb (54g)	0.415332		Mef2c (26g)	0.450858		Stat3_extended (821g)	1.98681		Yy1 (366g)	0.924211
Nfe2l2 (182g)	1.06545		Usf2 (280g)	0.888636		Atf6 (113g)	1.33803		Mxi1_extended (2766g)	1.77675		Elf2 (1153g)	1.71602
Jdp2 (257g)	0.957203		Klf2 (60g)	0.712446		Xbp1 (546g)	0.0275547		Bach1 (178g)	0.738013		Cebpz_extended (514g)	1.17255
Nfil3 (84g)	0.79193		Atf4 (285g)	0.895973		Tcf4_extended (911g)	0.229675		Usf2 (280g)	0.888901		Sf1 (398g)	1.08981
Tcf4_extended (911g)	0.196952		Ikzf1 (12g)	2.14056		Bcl11a_extended (500g)	0.234246		Klf10_extended (2002g)	1.17883		Sp4_extended (124g)	0.589005
Xbp1 (546g)	0.0205086		Tbpl1 (41g)	1.9892		Arid3a_extended (76g)	0.0904223		Klf9 (1034g)	1.46054		Ubtf (234g)	0.815546
Spic (152g)	0.512269		Nr4a1 (53g)	1.82935		Bcl3 (115g)	0.0286792		Atf6 (113g)	1.16094		Smarca4 (104g)	1.66902
Mef2c (26g)	0.475367		Mef2a (44g)	2.16728		Junb (374g)	0.0509252		Mafg (20g)	0.410415		Max_extended (1777g)	1.00455
Bcl11a_extended (500g)	0.230433		Tcf7l2 (17g)	2.18693		Fosl2 (391g)	1.03319		Fos (425g)	0.97753		Atf1 (32g)	1.4175
Atf6 (113g)	1.43864		Pparg_extended (115g)	2.09755		Nfe2l2 (182g)	1.19966		Klf4 (807g)	1.08955		Kdm5b_extended (1738g)	1.33487
Nfe2 (16g)	2.08721		Hes1_extended (14g)	2.55332		Jdp2 (257g)	1.13389		Klf13_extended (700g)	1.3469		Nr2c2 (1006g)	1.09011
Irf2 (530g)	2.02965		Mef2d_extended (68g)	2.21853		Nfil3 (84g)	0.921757		Cebpb (448g)	1.11889		Creb1_extended (1339g)	0.724912
Zmiz1_extended (1157g)	1.76908		Rel (193g)	1.91873		Nfe2 (16g)	1.71238		Mafb (54g)	0.40437		Taf1 (1347g)	1.0388
Etv6 (916g)	1.84423		Pou2f2_extended (104g)	2.25748		Lyl1 (16g)	0.843902		Atf3 (1907g)	0.760849		Rfx1 (11g)	0.276081
Ets2 (199g)	1.53178		Klf3_extended (733g)	1.76891		Rara (15g)	1.07116		Spic (152g)	0.388685		Klf2 (60g)	0.785236
Stat3_extended (821g)	1.65509		Ep300 (11g)	2.11513		Irf2 (530g)	1.98741		Xbp1 (546g)	0.0561313		Foxn3 (11g)	2.06607
Mxi1_extended (2766g)	1.49402		Foxn3 (11g)	1.83417		Etv6 (916g)	1.94248		Tcf4_extended (911g)	0.215103		Fos (425g)	0.895789
Lyl1 (16g)	0.826657		Zbtb7a_extended (46g)	2.47686		Mxi1_extended (2766g)	1.60276		Bcl11a_extended (500g)	0.22122		Jun (72g)	0.446036
Rara (15g)	1.28075		Vezf1_extended (35g)	2.35814		Zmiz1_extended (1157g)	1.81661		Arid3a_extended (76g)	0.0393201		Irf8 (758g)	0.430548
Bach1 (178g)	0.785044		Zbtb7b (15g)	2.21431		Stat3_extended (821g)	1.80006		Usf1 (469g)	0.826871		Irf5 (314g)	0.443695
Usf2 (280g)	0.846154		Elf4 (1968g)	2.47651		Ets2 (199g)	1.71598		Thap11 (319g)	1.34795		Cebpa_extended (128g)	0.0363492
Mafb (54g)	0.469153		Elk3 (1925g)	2.54432		Klf10_extended (2002g)	1.06167		Lyl1 (16g)	0.861356		Nfe2 (16g)	1.9453
Atf3 (1907g)	0.700509		Nfkb2 (32g)	0.536205		Klf9 (1034g)	1.25174		Rara (15g)	1.23845		Lyl1 (16g)	0.789047
Klf10_extended (2002g)	1.03564		Nfat5 (10g)	2.35465		Bach1 (178g)	0.694958		Irf8 (758g)	0.429582		Rara (15g)	1.21824
Klf9 (1034g)	1.13492		Etv3_extended (37g)	0.373437		Usf2 (280g)	0.83582		Cebpa_extended (128g)	0.0203498		Bach1 (178g)	0.627163
Klf13_extended (700g)	1.16219		Nfkb1 (59g)	1.11464		Klf13_extended (700g)	1.17281		Irf5 (314g)	0.474078		Usf2 (280g)	0.856211
Cebpb (448g)	0.983958		Mafk (44g)	0.481317		Cebpb (448g)	1.06511		Junb (374g)	0.0278374		Klf10_extended (2002g)	1.08917
Klf4 (807g)	1.07553		Klf11_extended (267g)	1.67316		Klf4 (807g)	1.05539		Klf11_extended (267g)	1.87114		Klf9 (1034g)	1.28562
Bhlhe40_extended (240g)	0.65644		Mnt (23g)	2.35722		Mafb (54g)	0.48768		Jun (72g)	0.604074		Klf13_extended (700g)	1.21279
Elf2 (1153g)	1.58974		Arnt (150g)	2.48948		Atf3 (1907g)	0.744739		Hcfc1 (1203g)	1.90221		Klf4 (807g)	1.04557
Cebpz_extended (514g)	1.03412		Rela (391g)	1.86603		Srebf2 (1178g)	0.725384		E2f4 (107g)	1.53703		Cebpb (448g)	1.05354
Sf1 (398g)	0.967808		Pou2af1_extended (12g)	0.75892		Rfx1 (11g)	0.151133		Nfyb (111g)	1.29544		Mafb (54g)	0.4093
Kdm5a (99g)	0.774051		Ebf1 (23g)	0.280314		Srebf1 (66g)	1.9482		Smarcc2 (153g)	2.08546		Atf3 (1907g)	0.68577
Yy1 (366g)	0.783226		Rfx1 (11g)	0.496864		E2f1 (94g)	1.96503		Gtf3c2 (92g)	1.90041		Arid3a_extended (76g)	0.123858
Fli1 (390g)	0.13458		Hivep1 (52g)	0.0442405		Tfdp1_extended (46g)	2.0266		Pole3 (14g)	1.77383		Mef2c (26g)	0.503479
Nr3c1 (331g)	0.136499		Arntl (19g)	1.29473		Setdb1 (79g)	1.8764		Rest_extended (926g)	1.20066		Spic (152g)	0.442854
Taf7 (75g)	1.06678		Thra_extended (31g)	0.0526971		Erf_extended (143g)	2.27384		Gtf2f1 (1053g)	1.83699		Atf6 (113g)	1.24393
Rad21_extended (1872g)	0.478998		Stat1 (133g)	0.2972		Klf16 (17g)	1.79033		Xrcc4_extended (532g)	1.80206		Xbp1 (546g)	0.038508
Elk4_extended (983g)	0.282276		Irf9 (33g)	0.706909		Rbbp5 (55g)	1.82861		Zfp110_extended (308g)	1.10167		Tcf4_extended (911g)	0.20494
Irf1 (194g)	0.280976		Usf1 (469g)	0.911614		Thap1_extended (46g)	1.6625		Sp4_extended (124g)	0.571268		Bcl11a_extended (500g)	0.306947
Relb (252g)	0.149554		Thap11 (319g)	1.69589		Zfp143_extended (33g)	1.86664		Mecp2 (73g)	1.94155		Fosl2 (391g)	1.08302
Foxn3 (11g)	1.80406		Rxra_extended (508g)	0.194953		Sp3 (13g)	1.61485		Smarca4 (104g)	1.97126		Mafg (20g)	1.00365
Klf2 (60g)	0.670738		Elk1 (25g)	1.10813		Creb3 (37g)	1.91247		Gabpa (878g)	1.93489		Nfe2l2 (182g)	1.17685
Arntl (19g)	0.603316		Nr2f6 (17g)	2.46515		Esrra (17g)	1.60895		Sin3a (760g)	1.95319		Jdp2 (257g)	1.20392
Clock (15g)	1.40965		Rxrb (13g)	2.47352		Foxo3_extended (17g)	2.20041		Phf8 (594g)	2.11062		Nfil3 (84g)	0.943302
Zfp931_extended (15g)	0.687577		Zfp369_extended (36g)	1.87046		Sp1 (22g)	2.01016		Brf1_extended (479g)	2.09883		Irf2 (530g)	2.01173
Pole3 (14g)	1.31222		Zfp143_extended (33g)	2.49814		Polr3a (58g)	0.928507		Hdac2_extended (1267g)	1.60266		Ets2 (199g)	1.86414
Arid3a_extended (76g)	0.0120573		Thap1_extended (46g)	2.49871		Rcor1_extended (15g)	0.511274		Nrf1 (958g)	1.76478		Etv6 (916g)	2.01539
Srebf2 (1178g)	0.746411		Esrra (17g)	2.64083		Trp53_extended (13g)	0.429057		Esrra (17g)	1.58748		Stat3_extended (821g)	1.86798
Hivep1 (52g)	0.0253773		Klf16 (17g)	2.55618		Zfp369_extended (36g)	1.6358		Sp2 (163g)	2.14823		Zmiz1_extended (1157g)	1.86554
Xrcc4_extended (532g)	1.60641		Zfp597_extended (11g)	2.22754		Rfx3_extended (37g)	0.528176		Klf2 (60g)	0.639786		Mxi1_extended (2766g)	1.65178
Brf1_extended (479g)	2.19508		Nfyc (11g)	1.56707		Irf3_extended (32g)	1.20069		Bclaf1_extended (263g)	0.0196998		Nr4a1 (53g)	2.0216
Smarcc2 (153g)	2.14322		Pole3 (14g)	2.29035		Trim28_extended (15g)	1.20855		Kdm5a (99g)	0.841746		Pparg_extended (115g)	2.2488
Phf8 (594g)	2.06969		Foxo3_extended (17g)	2.20324		Mios_extended (28g)	1.19271		Nr3c1 (331g)	0.209238		Mef2a (44g)	2.28408
Gabpa (878g)	1.81693		Pou2f1_extended (10g)	1.47789		Pou2f1_extended (10g)	1.27049		Taf7 (75g)	1.31949		Pml (398g)	0.0687382
Sin3a (760g)	1.88215		Zfp931_extended (15g)	2.41718		Rxrb (13g)	2.36621		Elk4_extended (983g)	0.401843		Tcf3 (25g)	0.921757
Hcfc1 (1203g)	1.84097		Tfdp1_extended (46g)	2.48243		Nfyc (11g)	1.81228		Rad21_extended (1872g)	0.58766		Trim28_extended (15g)	1.07722
Rest_extended (926g)	1.00527		Zfp932_extended (27g)	2.49531		Zfp597_extended (11g)	2.03553		Atf1 (32g)	1.96528		Trp53_extended (13g)	0.851807
Gtf2f1 (1053g)	1.54764		Trp53_extended (13g)	1.02592		Nr2c1_extended (16g)	1.59582		Fli1 (390g)	0.269115		Zfp369_extended (36g)	2.1932
Nfyb (111g)	1.32701		Nr2c1_extended (16g)	2.61577		Clock (15g)	1.70696		Bhlhe40_extended (240g)	0.742339		Rfx3_extended (37g)	1.40079
E2f4 (107g)	1.52124		Trim28_extended (15g)	1.52956		Nr2f6 (17g)	2.4846		Elf2 (1153g)	1.73852		Thra_extended (31g)	0.181274
Hdac2_extended (1267g)	1.37564		Rfx5 (15g)	1.92567		Rfx5 (15g)	0.754766		Cebpz_extended (514g)	1.20326		Rcor1_extended (15g)	1.01285
Ubtf (234g)	0.741217		Zfp329 (11g)	0.894121		Arntl (19g)	0.789603		Sf1 (398g)	1.09114		Pou2f1_extended (10g)	1.75289
Atf1 (32g)	1.4499		Bhlhe40_extended (240g)	0.843465		Elk1 (25g)	0.845698		Max_extended (1777g)	1.14789		Nfyc (11g)	2.04638
Kdm5b_extended (1738g)	1.25177		Yy1 (366g)	1.05721		Pole3 (14g)	1.03356		Ubtf (234g)	0.909725		Creb3 (37g)	2.24963
Nr2c2 (1006g)	1.02511		Elf2 (1153g)	1.8165		Zfp329 (11g)	0.133714		Yy1 (366g)	0.918524		Polr3a (58g)	1.71486
Creb1_extended (1339g)	0.698269		Cebpz_extended (514g)	1.34277		Zfp932_extended (27g)	1.95184		Taf1 (1347g)	1.14798		E2f1 (94g)	2.08217
Taf1 (1347g)	1.08661		Sf1 (398g)	1.22785		Zfp931_extended (15g)	0.712779		Creb1_extended (1339g)	0.813009		Srebf1 (66g)	2.16449
Nrf1 (958g)	1.68596		Irf1 (194g)	0.64129		Mlxip (62g)	1.97778		Kdm5b_extended (1738g)	1.39916		Rbbp5 (55g)	1.74655
Smarca4 (104g)	1.82475		Ubtf (234g)	1.19777		Nfya (294g)	2.29605		Nr2c2 (1006g)	1.15395		Setdb1 (79g)	2.07311
Max_extended (1777g)	0.96575		Smarca4 (104g)	1.99043		Srf (339g)	2.37459		Irf1 (194g)	0.378994		Zfp143_extended (33g)	2.26529
Zfp110_extended (308g)	1.15686		Max_extended (1777g)	1.44334		Foxn2_extended (49g)	2.50005		Relb (252g)	0.326571		Thap1_extended (46g)	2.34313
Sp4_extended (124g)	0.371655		Atf1 (32g)	1.93246		Smarcc2 (153g)	1.92173		Gabpb1 (700g)	0.027957		Irf3_extended (32g)	1.71879
Sp2 (163g)	2.00301		Kdm5b_extended (1738g)	1.60432		Sp2 (163g)	2.04509		Pml (398g)	0.00688049		Atf6b_extended (70g)	1.78736
Mecp2 (73g)	1.68232		Nr2c2 (1006g)	1.31894		Brf1_extended (479g)	1.94529		Srebf2 (1178g)	0.749535		Erf_extended (143g)	2.35649
Gtf3c2 (92g)	1.74958		Creb1_extended (1339g)	0.963002		Phf8 (594g)	2.06876		Hivep1 (52g)	0.0691766		Brf2_extended (111g)	2.01995
Bdp1_extended (23g)	2.27313		Taf1 (1347g)	1.32391		Hcfc1 (1203g)	1.74285		Arntl (19g)	1.18436		Elk1 (25g)	2.12156
Brf2_extended (111g)	2.13921		Sp4_extended (124g)	0.722913		Brf2_extended (111g)	1.95394		Clock (15g)	2.19857		Rxrb (13g)	2.23055
Trp53_extended (13g)	0.637722		Taf7 (75g)	1.41026		Atf6b_extended (70g)	1.63332		Zfp931_extended (15g)	0.786853		Esrra (17g)	2.56258
Tcf3 (25g)	0.61813		Kdm5a (99g)	0.989544		Chd1 (18g)	1.71876		Zfp329 (11g)	0.280096		Zfp597_extended (11g)	1.63516
Rbbp5 (55g)	1.81287		Bclaf1_extended (263g)	0.109557		Bdp1_extended (23g)	1.73858		Thra_extended (31g)	0.377208		Nr2f6 (17g)	2.22828
Mlxip (62g)	2.10255		Fli1 (390g)	0.380404		Pbx3 (141g)	2.52514		Stat1 (133g)	0.130913		Nr2c1_extended (16g)	2.37879
Chd1 (18g)	1.72522		Nr3c1 (331g)	0.303126		Tcf3 (25g)	0.844081		Irf9 (33g)	0.10936		Zfp932_extended (27g)	2.15083
Rfx3_extended (37g)	1.07186		Ctcf_extended (1026g)	0.00223853		Atf1 (32g)	1.49854		Rfx1 (11g)	0.548213		Tfdp1_extended (46g)	2.40858
Erf_extended (143g)	2.25095		Elk4_extended (983g)	0.504609		E2f4 (107g)	1.11919		Foxn3 (11g)	1.84181		Mios_extended (28g)	1.38567
Nfya (294g)	2.40781		Rad21_extended (1872g)	0.712296		Nfyb (111g)	1.18353		Polr3a (58g)	1.56819		Rfx5 (15g)	2.36778
Nr2f6 (17g)	2.44393		Relb (252g)	0.417445		Rest_extended (926g)	0.890753		Tcf3 (25g)	0.449842		Zfp329 (11g)	1.40914
Esrra (17g)	2.14128		Gabpb1 (700g)	0.188696		Hdac2_extended (1267g)	1.1996		Zfp369_extended (36g)	1.75195		Pole3 (14g)	1.18265
Srf (339g)	2.45085		Ezh2_extended (1383g)	0.00122502		Gtf2f1 (1053g)	1.60668		Rcor1_extended (15g)	1.05936		Klf16 (17g)	2.06813
Sp1 (22g)	2.38829		Pml (398g)	0.0700588		Xrcc4_extended (532g)	1.55108		Srebf1 (66g)	2.26536		Clock (15g)	1.71542
Pbx3 (141g)	2.10968		E2f4 (107g)	1.81309		Zfp110_extended (308g)	0.739508		Setdb1 (79g)	1.83336		Mlxip (62g)	2.02418
Foxn2_extended (49g)	2.42967		Mecp2 (73g)	1.82208		Sp4_extended (124g)	0.294904		Rfx3_extended (37g)	1.54997		Nfyb (111g)	1.12205
Zbtb7a_extended (46g)	2.39632		Gtf3c2 (92g)	2.00637		Taf7 (75g)	0.958099		Irf3_extended (32g)	1.64172		E2f4 (107g)	1.4665
Vezf1_extended (35g)	2.25731		Nfyb (111g)	1.6177		Gabpa (878g)	1.62455		Mlxip (62g)	2.23953		Zfp110_extended (308g)	1.25411
Nfyc (11g)	1.73497		Sp2 (163g)	2.40506		Nrf1 (958g)	1.51958		Chd1 (18g)	2.03062		Rest_extended (926g)	1.04948
Tfdp1_extended (46g)	2.29783		Smarcc2 (153g)	2.32286		Sin3a (760g)	1.72478		Rbbp5 (55g)	2.33349		Hdac2_extended (1267g)	1.4573
Zfp143_extended (33g)	2.11637		Gabpa (878g)	2.13977		Smarca4 (104g)	1.6338		Sp3 (13g)	1.69552		Gtf2f1 (1053g)	1.52111
Irf3_extended (32g)	1.76035		Sin3a (760g)	2.0972		Ubtf (234g)	0.659901		Sp1 (22g)	2.4616		Xrcc4_extended (532g)	1.68865
Setdb1 (79g)	1.912		Phf8 (594g)	2.42941		Max_extended (1777g)	1.01942		Nfya (294g)	2.33917		Hcfc1 (1203g)	1.77028
Zfp369_extended (36g)	1.73626		Nrf1 (958g)	2.0184		Kdm5b_extended (1738g)	1.27572		Nr2f6 (17g)	2.0503		Gtf3c2 (92g)	1.88864
Rcor1_extended (15g)	0.691873		Zfp110_extended (308g)	1.65711		Nr2c2 (1006g)	0.989028		Srf (339g)	2.42879		Sp2 (163g)	2.11866
Zfp597_extended (11g)	1.90388		Xrcc4_extended (532g)	2.07139		Creb1_extended (1339g)	0.590607		Bdp1_extended (23g)	2.22138		Mecp2 (73g)	1.73325
Zfp329 (11g)	1.55983		Brf1_extended (479g)	2.34561		Taf1 (1347g)	0.920912		Pbx3 (141g)	2.45176		Smarcc2 (153g)	2.11203
Pou2f1_extended (10g)	1.68137		Rest_extended (926g)	1.53695		Mecp2 (73g)	1.44756		Foxn2_extended (49g)	2.51273		Gabpa (878g)	1.79658
Rfx5 (15g)	0.384446		Gtf2f1 (1053g)	2.09557		Gtf3c2 (92g)	1.61952		Zbtb7a_extended (46g)	2.17697		Nrf1 (958g)	1.68446
Atf6b_extended (70g)	1.72389		Hdac2_extended (1267g)	1.99122		Kdm5a (99g)	0.640623		Elk1 (25g)	1.64104		Sin3a (760g)	1.86455
Foxo3_extended (17g)	2.35335		Hcfc1 (1203g)	2.18558		Yy1 (366g)	0.868237		Nfyc (11g)	2.09366		Brf1_extended (479g)	2.11267
Srebf1 (66g)	2.34006		Srebf1 (66g)	2.39047		Fli1 (390g)	0.136981		Mios_extended (28g)	1.67505		Phf8 (594g)	2.13226
Sp3 (13g)	1.14085		Nfya (294g)	2.49655		Nr3c1 (331g)	0.206509		Zfp932_extended (27g)	2.02565		Sp3 (13g)	1.57811
Polr3a (58g)	1.66823		Srf (339g)	2.53759		Elk4_extended (983g)	0.290814		Zfp597_extended (11g)	1.5709		Foxo3_extended (17g)	2.35172
Creb3 (37g)	2.16906		Erf_extended (143g)	2.55281		Rad21_extended (1872g)	0.513824		Rfx5 (15g)	2.28471		Sp1 (22g)	2.14291
Rfx1 (11g)	0.667536		Foxn2_extended (49g)	2.54641		Irf1 (194g)	0.311782		Trp53_extended (13g)	0.858235		Pbx3 (141g)	2.58478
Klf16 (17g)	1.92683		Bdp1_extended (23g)	2.16682		Relb (252g)	0.157709		Trim28_extended (15g)	1.74041		Foxn2_extended (49g)	2.51856
Nr2c1_extended (16g)	2.6158		Pbx3 (141g)	2.56057		Foxn3 (11g)	1.72994		Foxo3_extended (17g)	2.1647		Nfya (294g)	2.45377
E2f1 (94g)	1.40142		Setdb1 (79g)	2.27799		Klf2 (60g)	0.808817		Pou2f1_extended (10g)	1.53474		Srf (339g)	2.49581
Zfp932_extended (27g)	2.08594		Atf6b_extended (70g)	2.14803		Nfat5 (10g)	2.09993		Rxrb (13g)	2.26028		Chd1 (18g)	1.74039
Mios_extended (28g)	2.41815		Brf2_extended (111g)	2.29266		Vezf1_extended (35g)	2.29039		Creb3 (37g)	1.89828		Bdp1_extended (23g)	2.01195
Thap1_extended (46g)	2.38209		Clock (15g)	2.52413		Bhlhe40_extended (240g)	0.843057		Thap1_extended (46g)	2.33662		Zbtb7a_extended (46g)	2.29862
Trim28_extended (15g)	1.48876		Mlxip (62g)	2.19814		Elf2 (1153g)	1.70723		Zfp143_extended (33g)	2.37401		Vezf1_extended (35g)	2.33792
Elk1 (25g)	1.10304		E2f1 (94g)	2.09267		Cebpz_extended (514g)	1.21295		E2f1 (94g)	1.86511		Hivep1 (52g)	0.381233
Rxrb (13g)	2.53762		Creb3 (37g)	2.52293		Sf1 (398g)	1.06914		Tfdp1_extended (46g)	2.54351		Arntl (19g)	0.642552
			Tcf3 (25g)	1.60686					Atf6b_extended (70g)	1.72236		Zfp931_extended (15g)	0.908343
			Polr3a (58g)	1.81307					Klf16 (17g)	2.32709		Tfdp2 (17g)	0.154826
			Rbbp5 (55g)	1.71931					Erf_extended (143g)	2.33981		Nfatc2_extended (35g)	0.0350927
			Rfx3_extended (37g)	1.51578					Brf2_extended (111g)	1.95237		Srebf2 (1178g)	0.706961
			Chd1 (18g)	2.02974					Nr2c1_extended (16g)	2.57014
			Mios_extended (28g)	2.06061
			Irf3_extended (32g)	2.0374
			Sp3 (13g)	2.19615
			Rcor1_extended (15g)	1.50439
			Sp1 (22g)	2.38711

## Sheet: C10
SAL			CTRL			H/HDM			H/CRE			H/RSV
Regulon	RelativeActivity		Regulon	RelativeActivity		Regulon	RelativeActivity		Regulon	RelativeActivity		Regulon	RelativeActivity
Nr4a1 (53g)	0.0120808		Cebpe (26g)	0.754221		Rel (193g)	0.233263		Pparg_extended (115g)	0.0737759		Stat1 (133g)	0.654987
Mafg (20g)	0.00610221		Nfic (14g)	0.138388		Klf3_extended (733g)	0.169918		Nr4a1 (53g)	0.09499		Irf9 (33g)	0.962625
Mnt (23g)	0.802705		Rfx2 (45g)	0.533875		Mef2d_extended (68g)	0.00435598		Mef2a (44g)	0.040473		Stat2 (52g)	1.1193
Rela (391g)	0.0727445		Cebpa_extended (128g)	0.578568		Ikzf1 (12g)	0.0289305		Tbpl1 (41g)	0.129546		Rxra_extended (508g)	0.53962
Mafk (44g)	0.20741		Cebpd (80g)	0.629144		Tbpl1 (41g)	0.149221		Tcf7l2 (17g)	0.0448367		Rfx2 (45g)	0.523089
Prdm1 (45g)	0.603062		Fos (425g)	0.335084		Nr4a1 (53g)	0.231529		Runx3 (28g)	0.552995		Cebpe (26g)	0.800998
Runx3 (28g)	0.776543		Zfp467_extended (30g)	0.703224		Pparg_extended (115g)	0.128839		Gtf2b_extended (12g)	0.108339		Nfic (14g)	0.4843
Crem (393g)	0.29974		Irf7 (164g)	0.808592		Mef2a (44g)	0.22456		Crem (393g)	0.329229		Tbpl1 (41g)	0.170505
Atf4 (285g)	0.107375		Irf8 (758g)	0.238694		Tcf7l2 (17g)	0.132905		Atf4 (285g)	0.0569671		Tcf7l2 (17g)	0.146336
Stat1 (133g)	0.350345		Irf5 (314g)	0.90551		Elk3 (1925g)	0.0198591		Mnt (23g)	0.665191		Prdm1 (45g)	0.602039
Irf9 (33g)	0.649088		Nfe2 (16g)	0.573835		Rela (391g)	0.0145347		Rel (193g)	0.048066		Rel (193g)	0.0621506
Stat2 (52g)	0.888755		Lyl1 (16g)	0.860207		Prdm1 (45g)	0.602155		Prdm1 (45g)	0.556136		Klf3_extended (733g)	0.0299884
Fos (425g)	0.246583		Rara (15g)	0.648381		Mnt (23g)	0.95149		Nfe2l2 (182g)	0.897232		Mnt (23g)	0.701939
Irf8 (758g)	0.265857		Atf6 (113g)	0.421823		Nfkb2 (32g)	0.0907123		Jdp2 (257g)	1.37215		Runx3 (28g)	0.192674
Irf7 (164g)	1.09562		Spic (152g)	0.3959		Runx3 (28g)	0.390051		Nfil3 (84g)	1.43357		Atf4 (285g)	0.0848388
Cebpa_extended (128g)	0.737759		Tcf4_extended (911g)	0.111839		Gtf2b_extended (12g)	0.10695		Bcl3 (115g)	1.72602		Crem (393g)	0.1683
Cebpd (80g)	0.726405		Bcl3 (115g)	1.37525		Crem (393g)	0.329663		Fosl2 (391g)	1.17647		Fos (425g)	0.357301
Irf5 (314g)	0.937575		Junb (374g)	0.588404		Atf4 (285g)	0.296788		Nfe2 (16g)	0.26294		Jun (72g)	0.0579853
Zfp467_extended (30g)	0.803419		Prdm1 (45g)	0.474864		Rxra_extended (508g)	0.604247		Irf2 (530g)	0.223144		Junb (374g)	0.763188
Cebpe (26g)	0.932131		Nfe2l2 (182g)	0.748821		Fos (425g)	0.425147		Ets2 (199g)	0.432502		Zfp467_extended (30g)	0.88188
Rfx2 (45g)	0.649842		Fosl2 (391g)	0.941767		Jun (72g)	0.0867798		Zmiz1_extended (1157g)	0.518537		Irf7 (164g)	1.10419
Nfic (14g)	0.611546		Jdp2 (257g)	1.1074		Zfp467_extended (30g)	0.757871		Etv6 (916g)	0.289002		Irf8 (758g)	0.324665
Thap11 (319g)	0.108466		Nfil3 (84g)	1.27493		Irf7 (164g)	0.817469		Stat3_extended (821g)	0.530746		Irf5 (314g)	0.93389
Rxra_extended (508g)	0.69527		Klf13_extended (700g)	0.891821		Irf8 (758g)	0.241774		Mxi1_extended (2766g)	0.795794		Cebpd (80g)	0.667641
Junb (374g)	0.843348		Cebpb (448g)	0.946818		Irf5 (314g)	0.895815		Bach1 (178g)	0.707369		Cebpa_extended (128g)	0.714807
Bcl3 (115g)	1.57198		Klf4 (807g)	0.825212		Cebpd (80g)	0.688813		Usf2 (280g)	0.428782		Nfe2 (16g)	0.272258
Fosl2 (391g)	1.02018		Irf2 (530g)	0.322721		Cebpa_extended (128g)	0.671002		Klf10_extended (2002g)	0.779728		Lyl1 (16g)	0.811312
Nfe2l2 (182g)	0.821383		Etv6 (916g)	0.404127		Cebpe (26g)	0.798447		Klf9 (1034g)	0.905028		Rara (15g)	0.561933
Jdp2 (257g)	1.16464		Mxi1_extended (2766g)	0.713215		Rfx2 (45g)	0.57237		Atf6 (113g)	0.270336		Bach1 (178g)	0.70632
Nfil3 (84g)	1.30294		Zmiz1_extended (1157g)	0.551196		Nfic (14g)	0.457183		Fos (425g)	0.171118		Usf2 (280g)	0.522034
Tcf4_extended (911g)	0.270531		Stat3_extended (821g)	0.535818		Spic (152g)	0.330646		Klf4 (807g)	0.794146		Klf10_extended (2002g)	0.76267
Spic (152g)	0.01068		Ets2 (199g)	0.504001		Atf6 (113g)	0.524956		Klf13_extended (700g)	0.910251		Klf9 (1034g)	0.897715
Atf6 (113g)	0.432034		Klf9 (1034g)	0.840587		Tcf4_extended (911g)	0.194743		Cebpb (448g)	0.96223		Klf13_extended (700g)	0.878607
Nfe2 (16g)	0.0854358		Bach1 (178g)	0.699266		Bcl3 (115g)	1.55974		Mafb (54g)	0.707328		Klf4 (807g)	0.80845
Irf2 (530g)	0.201191		Klf10_extended (2002g)	0.725652		Junb (374g)	0.845791		Cebpd (80g)	0.607327		Cebpb (448g)	0.932962
Zmiz1_extended (1157g)	0.477939		Atf3 (1907g)	0.744634		Fosl2 (391g)	1.11578		Atf3 (1907g)	0.785317		Mafb (54g)	0.707332
Etv6 (916g)	0.339278		Mafb (54g)	0.685173		Nfe2l2 (182g)	0.875893		Spic (152g)	0.144254		Atf3 (1907g)	0.780153
Ets2 (199g)	0.429665		Usf2 (280g)	0.403606		Jdp2 (257g)	1.23808		Tcf4_extended (911g)	0.162324		Spic (152g)	0.235901
Stat3_extended (821g)	0.534877		Runx3 (28g)	0.321673		Nfil3 (84g)	1.36022		Nfic (14g)	0.483298		Atf6 (113g)	0.507271
Mxi1_extended (2766g)	0.775492		Crem (393g)	0.205987		Nfe2 (16g)	0.670846		Rfx2 (45g)	0.662735		Tcf4_extended (911g)	0.249183
Lyl1 (16g)	0.74638		Gtf2b_extended (12g)	0.0182664		Lyl1 (16g)	0.768823		Cebpe (26g)	0.716809		Bcl3 (115g)	1.5897
Rara (15g)	0.545244		Atf4 (285g)	0.0450768		Rara (15g)	0.556377		Rxra_extended (508g)	0.516625		Fosl2 (391g)	1.082
Bach1 (178g)	0.798455		Ikzf1 (12g)	0.186074		Irf2 (530g)	0.37277		Lyl1 (16g)	0.766743		Nfe2l2 (182g)	0.848934
Usf2 (280g)	0.529742		Tbpl1 (41g)	0.261761		Etv6 (916g)	0.444563		Rara (15g)	0.414827		Jdp2 (257g)	1.25274
Mafb (54g)	0.785545		Nr4a1 (53g)	0.304415		Mxi1_extended (2766g)	0.767002		Zfp467_extended (30g)	0.721152		Nfil3 (84g)	1.40165
Atf3 (1907g)	0.804229		Mef2a (44g)	0.261852		Zmiz1_extended (1157g)	0.584613		Irf7 (164g)	1.07479		Irf2 (530g)	0.343555
Klf10_extended (2002g)	0.791132		Tcf7l2 (17g)	0.246031		Stat3_extended (821g)	0.58778		Irf8 (758g)	0.208189		Ets2 (199g)	0.485864
Klf9 (1034g)	0.950231		Pparg_extended (115g)	0.218673		Ets2 (199g)	0.550283		Cebpa_extended (128g)	0.624575		Etv6 (916g)	0.367719
Klf13_extended (700g)	0.93189		Rel (193g)	0.189659		Klf10_extended (2002g)	0.751442		Irf5 (314g)	0.906736		Stat3_extended (821g)	0.570094
Cebpb (448g)	0.933016		Pou2f2_extended (104g)	0.0439827		Klf9 (1034g)	0.932783		Junb (374g)	0.750325		Zmiz1_extended (1157g)	0.537139
Klf4 (807g)	0.781171		Klf3_extended (733g)	0.0675104		Bach1 (178g)	0.734452		Pou2af1_extended (12g)	1.08581		Mxi1_extended (2766g)	0.761636
Nr2f6 (17g)	0.263478		Mnt (23g)	0.596135		Usf2 (280g)	0.435142		Ebf1 (23g)	0.207758		Nr4a1 (53g)	0.197349
			Pou2af1_extended (12g)	1.18474		Klf13_extended (700g)	0.903944		Stat1 (133g)	0.398013		Pparg_extended (115g)	0.130459
			Ebf1 (23g)	0.825773		Cebpb (448g)	0.927092		Irf9 (33g)	0.627274		Mef2a (44g)	0.167527
			Stat1 (133g)	0.233066		Klf4 (807g)	0.803091		Stat2 (52g)	1.01307		Nr2f6 (17g)	0.62239
			Irf9 (33g)	0.435706		Mafb (54g)	0.745949		Nr2f6 (17g)	1.00531		Pou2af1_extended (12g)	0.904019
			Stat2 (52g)	0.694672		Atf3 (1907g)	0.793728					Pax5 (24g)	0.0575637
			Rxra_extended (508g)	0.25423		Pou2af1_extended (12g)	2.29579					Ebf1 (23g)	0.51392
			Nr2f6 (17g)	0.219567		Pax5 (24g)	0.446998
						Ebf1 (23g)	1.17553
						Stat1 (133g)	0.0663474
						Irf9 (33g)	0.378592
						Stat2 (52g)	0.376546
						Nr2f6 (17g)	0.319824

## Sheet: C12
SAL			CTRL			H/HDM			H/CRE			H/RSV
Regulon	RelativeActivity		Regulon	RelativeActivity		Regulon	RelativeActivity		Regulon	RelativeActivity		Regulon	RelativeActivity
Ikzf1 (12g)	0.177188		Pax5 (24g)	0.938457		Klf3_extended (733g)	0.495436		Zbtb7b (15g)	0.210902		Stat1 (133g)	0.14908
Ep300 (11g)	0.371787		Runx3 (28g)	2.13423		Zbtb7a_extended (46g)	0.215738		Vezf1_extended (35g)	0.355078		Zbtb7b (15g)	0.571398
Elf4 (1968g)	0.1775		Maff_extended (590g)	0.644632		Ep300 (11g)	1.00838		Ikzf1 (12g)	0.085824		Elf4 (1968g)	0.177339
Zbtb7b (15g)	0.0104328		Crem (393g)	1.33399		Elf4 (1968g)	0.0827303		Ep300 (11g)	0.183966		Ikzf1 (12g)	0.0662069
Tbpl1 (41g)	0.00697029		Klf2 (60g)	1.33944		Zbtb7b (15g)	0.207894		Elf4 (1968g)	0.188292		Ep300 (11g)	1.04553
Mnt (23g)	0.272531		Gtf2b_extended (12g)	0.871386		Mafk (44g)	0.451184		Mafk (44g)	0.356783		Klf3_extended (733g)	0.500498
Klf3_extended (733g)	0.545631		Jund (79g)	0.244727		Nfkb2 (32g)	0.549093		Runx3 (28g)	2.03714		Mafk (44g)	0.379514
Rela (391g)	0.157916		Atf4 (285g)	0.532458		Nfkb1 (59g)	0.165948		Jund (79g)	0.750224		Rela (391g)	0.0635965
Nfkb2 (32g)	0.536093		Tgif1 (82g)	0.608161		Runx3 (28g)	1.98263		Gtf2b_extended (12g)	0.791595		Nfkb2 (32g)	1.0913
Nfkb1 (59g)	0.842677		Klf3_extended (733g)	0.438408		Jund (79g)	0.676052		Maff_extended (590g)	0.66565		Nfkb1 (59g)	0.717372
Runx3 (28g)	1.77923		Ep300 (11g)	0.745931		Gtf2b_extended (12g)	0.981111		Crem (393g)	1.3199		Runx3 (28g)	2.12135
Gtf2b_extended (12g)	1.31222		Foxn3 (11g)	0.736493		Maff_extended (590g)	0.921334		Tgif1 (82g)	0.677019		Jund (79g)	0.886559
Maff_extended (590g)	0.904154		Zbtb7a_extended (46g)	0.190972		Crem (393g)	1.31633		Atf4 (285g)	0.910201		Tgif1 (82g)	0.840615
Crem (393g)	1.21978		Vezf1_extended (35g)	0.489256		Atf4 (285g)	0.591486		Nfkb2 (32g)	0.0390539		Atf4 (285g)	0.759491
Tgif1 (82g)	1.00205		Zbtb7b (15g)	0.808215		Tgif1 (82g)	0.697779		Nfkb1 (59g)	0.291484		Gtf2b_extended (12g)	1.4512
Atf4 (285g)	0.692863		Elf4 (1968g)	0.0218212		Foxp4_extended (23g)	0.337599		Klf3_extended (733g)	0.684184		Maff_extended (590g)	1.04335
Stat1 (133g)	0.0755062		Nfkb2 (32g)	0.125498		Ikzf2 (19g)	2.53429		Thap11 (319g)	0.00948912		Crem (393g)	1.50708
Myb (12g)	0.718967		Nfkb1 (59g)	0.148154		Tfdp2 (17g)	2.51986		Eomes (44g)	2.40969		Eomes (44g)	2.36627
Maf_extended (22g)	0.327752		Ebf1 (23g)	0.376266		Myc (112g)	0.0877543		Tbx21 (99g)	2.46584		Tbx21 (99g)	2.44063
Maz_extended (1471g)	1.41749		Rfx1 (11g)	1.06862		Maf_extended (22g)	0.280563		Myb (12g)	0.857058		Myb (12g)	0.670454
Ezh2_extended (1383g)	1.28644		Foxp4_extended (23g)	0.326639		Hlf_extended (12g)	0.0715256		Tcf7 (53g)	1.52831		Tcf7 (53g)	1.35009
Tcf7 (53g)	1.44411		Ikzf2 (19g)	2.60079		Nfatc2_extended (35g)	1.00759		Ets1 (702g)	1.77797		Ets1 (702g)	1.74083
Ets1 (702g)	1.71471		Tfdp2 (17g)	2.47813		Thra_extended (31g)	1.2368		Chd2 (1148g)	1.62991		Chd2 (1148g)	1.63467
Chd2 (1148g)	1.59774		Arntl (19g)	1.42465		Pax5 (24g)	0.231781		Elf1 (181g)	1.64745		Elf1 (181g)	1.56669
Elf1 (181g)	1.54747		Myc (112g)	0.0218344		Stat1 (133g)	0.322125		Stat5a_extended (28g)	0.600313		Stat5a_extended (28g)	0.418001
Stat5a_extended (28g)	0.402726		Maf_extended (22g)	0.268421		Irf9 (33g)	0.119737		Zeb1 (18g)	1.59585		Gata3 (46g)	1.34398
Zeb1 (18g)	1.49265		Hlf_extended (12g)	0.0485231		Rfx1 (11g)	0.53733		Stat4 (12g)	1.96198		Lef1_extended (20g)	1.22275
Stat4 (12g)	1.91727		Nfatc2_extended (35g)	1.40894		Srebf1 (66g)	0.857668		Lef1_extended (20g)	1.51108		Zeb1 (18g)	1.39708
Lef1_extended (20g)	1.31648		Thra_extended (31g)	0.874853		E2f1 (94g)	0.327026		Gata3 (46g)	1.41633		Stat4 (12g)	1.91384
Gata3 (46g)	1.47093		Stat1 (133g)	0.319813		Tfdp1_extended (46g)	1.23166		Maz_extended (1471g)	1.44763		Maf_extended (22g)	0.546961
Eomes (44g)	2.48281		Nr2f6 (17g)	0.394482		Setdb1 (79g)	0.180421		Ezh2_extended (1383g)	1.33037		Maz_extended (1471g)	1.46341
Tbx21 (99g)	2.44647		Rxrb (13g)	0.295729		Klf16 (17g)	0.257854		Hcfc1 (1203g)	0.811114		Ezh2_extended (1383g)	1.33898
Nfatc2_extended (35g)	1.70559		Zfp369_extended (36g)	0.575782		Rbbp5 (55g)	0.508607		E2f4 (107g)	0.67065		Irf1 (194g)	0.815874
Ikzf2 (19g)	2.55721		Klf16 (17g)	0.242215		Zfp143_extended (33g)	0.823171		Nfyb (111g)	1.48651		Hivep2_extended (39g)	1.35673
Bhlhe40_extended (240g)	1.46764		Zfp597_extended (11g)	0.398979		Sp3 (13g)	0.640515		Smarcc2 (153g)	0.227297		Relb (252g)	1.45394
Elf2 (1153g)	0.965991		Pou2f1_extended (10g)	0.892416		Creb3 (37g)	0.945114		Gtf3c2 (92g)	0.501123		Foxp1 (91g)	0.676949
Cebpz_extended (514g)	1.2157		Tfdp1_extended (46g)	0.184236		Esrra (17g)	0.0280299		Pole3 (14g)	1.10714		Odc1 (229g)	1.54768
Sf1 (398g)	1.11306		Trp53_extended (13g)	1.62848		Foxo3_extended (17g)	0.132193		Rest_extended (926g)	0.583538		Gabpb1 (700g)	1.63342
Foxp1 (91g)	0.66482		Trim28_extended (15g)	0.584403		Sp1 (22g)	1.14993		Gtf2f1 (1053g)	0.77493		Foxo1 (278g)	1.49893
Foxo1 (278g)	1.51904		Rfx5 (15g)	0.765964		Polr3a (58g)	1.29672		Xrcc4_extended (532g)	0.661759		Bclaf1_extended (263g)	1.70266
Bclaf1_extended (263g)	1.64486		Zfp329 (11g)	1.67243		Rcor1_extended (15g)	2.15916		Zfp110_extended (308g)	0.976728		Kdm5a (99g)	1.53199
Kdm5a (99g)	1.32415		Tbx21 (99g)	2.49032		Trp53_extended (13g)	1.47423		Sp4_extended (124g)	1.3276		Fli1 (390g)	1.68682
Yy1 (366g)	1.43265		Eomes (44g)	2.45183		Zfp369_extended (36g)	0.201564		Mecp2 (73g)	0.795705		Nr3c1 (331g)	1.60824
Fli1 (390g)	1.63075		Tcf7 (53g)	1.36934		Rfx3_extended (37g)	1.14821		Smarca4 (104g)	0.625947		Taf7 (75g)	1.42202
Nr3c1 (331g)	1.57046		Ets1 (702g)	1.71067		Irf3_extended (32g)	1.58624		Gabpa (878g)	0.688572		Elk4_extended (983g)	1.54834
Ctcf_extended (1026g)	1.39493		Chd2 (1148g)	1.58807		Trim28_extended (15g)	0.895751		Sin3a (760g)	0.717435		Rad21_extended (1872g)	1.59861
Taf7 (75g)	1.35235		Elf1 (181g)	1.5544		Pou2f1_extended (10g)	0.939694		Phf8 (594g)	0.448799		Ctcf_extended (1026g)	1.43816
Rad21_extended (1872g)	1.54282		Myb (12g)	0.539863		Nfyc (11g)	0.979402		Brf1_extended (479g)	0.419916		Bhlhe40_extended (240g)	1.37106
Elk4_extended (983g)	1.47558		Stat5a_extended (28g)	0.442958		Zfp597_extended (11g)	0.906678		Hdac2_extended (1267g)	0.791997		Yy1 (366g)	1.47014
Irf1 (194g)	0.492152		Gata3 (46g)	1.42502		Rfx5 (15g)	0.393946		Nrf1 (958g)	0.819779		Elf2 (1153g)	1.01363
Odc1 (229g)	1.57954		Stat4 (12g)	1.90623		Arntl (19g)	1.30957		Sp2 (163g)	0.703535		Cebpz_extended (514g)	1.27142
Gabpb1 (700g)	1.59015		Lef1_extended (20g)	1.3062		Pole3 (14g)	0.585612		Klf2 (60g)	1.60237		Sf1 (398g)	1.21376
Hivep2_extended (39g)	1.52318		Zeb1 (18g)	1.52966		Zfp329 (11g)	0.821645		Foxo1 (278g)	1.5977		Sp4_extended (124g)	1.46966
Relb (252g)	1.50208		Bhlhe40_extended (240g)	1.38199		Zfp932_extended (27g)	0.770379		Bclaf1_extended (263g)	1.66472		Ubtf (234g)	1.54796
Foxn3 (11g)	1.01548		Yy1 (366g)	1.4072		Eomes (44g)	2.40448		Foxp1 (91g)	0.581893		Smarca4 (104g)	1.24613
Klf2 (60g)	1.49581		Elf2 (1153g)	0.861217		Tbx21 (99g)	2.44501		Kdm5a (99g)	1.33241		Max_extended (1777g)	1.44958
Jund (79g)	1.20607		Cebpz_extended (514g)	1.10976		Myb (12g)	0.782995		Nr3c1 (331g)	1.57878		Atf1 (32g)	1.51492
Myc (112g)	0.0929515		Sf1 (398g)	1.12162		Tcf7 (53g)	1.58683		Taf7 (75g)	1.14086		Kdm5b_extended (1738g)	1.42295
Arntl (19g)	1.40416		Irf1 (194g)	0.589844		Ets1 (702g)	1.80218		Ctcf_extended (1026g)	1.40109		Nr2c2 (1006g)	1.38207
Clock (15g)	0.116076		Ubtf (234g)	1.36498		Chd2 (1148g)	1.67295		Elk4_extended (983g)	1.48167		Creb1_extended (1339g)	1.6645
Tfdp2 (17g)	2.3602		Smarca4 (104g)	0.786208		Elf1 (181g)	1.69747		Rad21_extended (1872g)	1.53845		Taf1 (1347g)	1.51273
Pole3 (14g)	0.504808		Max_extended (1777g)	1.20598		Stat5a_extended (28g)	0.728543		Atf1 (32g)	0.890228		Rfx1 (11g)	0.823275
Hlf_extended (12g)	0.331313		Atf1 (32g)	0.681073		Zeb1 (18g)	1.70565		Fli1 (390g)	1.62239		Klf2 (60g)	1.33055
Srebf2 (1178g)	0.015803		Kdm5b_extended (1738g)	1.19973		Stat4 (12g)	2.05429		Bhlhe40_extended (240g)	1.38863		Foxn3 (11g)	0.907367
Foxp4_extended (23g)	0.1698		Nr2c2 (1006g)	1.16702		Lef1_extended (20g)	1.53476		Elf2 (1153g)	0.953363		Tcf3 (25g)	1.79374
Xrcc4_extended (532g)	0.771948		Creb1_extended (1339g)	1.53734		Gata3 (46g)	1.47208		Cebpz_extended (514g)	1.27255		Trim28_extended (15g)	0.948133
Brf1_extended (479g)	0.455158		Taf1 (1347g)	1.26794		Mlxip (62g)	0.940244		Sf1 (398g)	1.14991		Trp53_extended (13g)	1.64576
Smarcc2 (153g)	0.160223		Sp4_extended (124g)	1.45249		Foxn2_extended (49g)	0.22141		Max_extended (1777g)	1.23776		Zfp369_extended (36g)	0.575058
Phf8 (594g)	0.686777		Taf7 (75g)	1.12954		Smarcc2 (153g)	0.148687		Ubtf (234g)	1.36926		Rfx3_extended (37g)	1.27211
Gabpa (878g)	0.944542		Foxo1 (278g)	1.51391		Sp2 (163g)	0.770744		Yy1 (366g)	1.47033		Thra_extended (31g)	1.76189
Sin3a (760g)	0.859863		Foxp1 (91g)	0.604919		Brf1_extended (479g)	0.782296		Taf1 (1347g)	1.19902		Rcor1_extended (15g)	2.03077
Hcfc1 (1203g)	0.842568		Odc1 (229g)	1.48173		Phf8 (594g)	0.73626		Creb1_extended (1339g)	1.4767		Pou2f1_extended (10g)	1.19912
Rest_extended (926g)	0.780611		Kdm5a (99g)	1.4087		Hcfc1 (1203g)	0.926672		Kdm5b_extended (1738g)	1.2535		Nfyc (11g)	1.0193
Gtf2f1 (1053g)	0.922636		Bclaf1_extended (263g)	1.63815		Brf2_extended (111g)	0.953238		Nr2c2 (1006g)	1.18129		Creb3 (37g)	0.46877
Nfyb (111g)	1.09694		Fli1 (390g)	1.58242		Atf6b_extended (70g)	0.114683		Irf1 (194g)	0.576354		Polr3a (58g)	1.15284
E2f4 (107g)	0.792185		Nr3c1 (331g)	1.55873		Chd1 (18g)	1.07191		Relb (252g)	0.958706		E2f1 (94g)	0.0459628
Hdac2_extended (1267g)	1.03369		Ctcf_extended (1026g)	1.38715		Bdp1_extended (23g)	1.1034		Hivep2_extended (39g)	1.2377		Srebf1 (66g)	0.153847
Ubtf (234g)	1.48568		Elk4_extended (983g)	1.47928		Tcf3 (25g)	1.80448		Odc1 (229g)	1.4937		Rbbp5 (55g)	1.11864
Atf1 (32g)	1.27387		Rad21_extended (1872g)	1.51329		Maz_extended (1471g)	1.37343		Gabpb1 (700g)	1.57297		Setdb1 (79g)	0.343737
Kdm5b_extended (1738g)	1.34902		Hivep2_extended (39g)	1.36173		Ezh2_extended (1383g)	1.34701		Foxp4_extended (23g)	0.357905		Zfp143_extended (33g)	0.315518
Nr2c2 (1006g)	1.26594		Relb (252g)	1.0762		Atf1 (32g)	1.3143		Arntl (19g)	0.671631		Irf3_extended (32g)	1.10534
Creb1_extended (1339g)	1.60899		Gabpb1 (700g)	1.54345		E2f4 (107g)	0.9321		Ikzf2 (19g)	2.48541		Atf6b_extended (70g)	0.203124
Taf1 (1347g)	1.36487		Maz_extended (1471g)	1.46279		Nfyb (111g)	1.23681		Tfdp2 (17g)	2.26798		Erf_extended (143g)	0.391516
Nrf1 (958g)	1.02782		Ezh2_extended (1383g)	1.26424		Rest_extended (926g)	0.647092		Zfp329 (11g)	1.92437		Brf2_extended (111g)	0.758167
Smarca4 (104g)	1.02856		E2f4 (107g)	0.694133		Hdac2_extended (1267g)	1.01405		Maf_extended (22g)	0.299583		Elk1 (25g)	0.731417
Max_extended (1777g)	1.30589		Mecp2 (73g)	0.88871		Gtf2f1 (1053g)	0.816388		Hlf_extended (12g)	0.16792		Rxrb (13g)	0.677633
Zfp110_extended (308g)	1.26951		Gtf3c2 (92g)	0.799776		Xrcc4_extended (532g)	0.593455		Nfatc2_extended (35g)	1.07699		Zfp932_extended (27g)	0.791036
Sp4_extended (124g)	1.4576		Nfyb (111g)	0.869092		Zfp110_extended (308g)	1.42379		Thra_extended (31g)	1.34902		Tfdp1_extended (46g)	0.402097
Sp2 (163g)	0.802886		Sp2 (163g)	0.4511		Sp4_extended (124g)	1.61859		Stat1 (133g)	0.0664249		Mios_extended (28g)	0.343905
Mecp2 (73g)	1.26517		Smarcc2 (153g)	0.0529287		Taf7 (75g)	1.55472		Rfx1 (11g)	0.11951		Rfx5 (15g)	0.13955
Gtf3c2 (92g)	1.03914		Gabpa (878g)	0.662742		Gabpa (878g)	0.932267		Foxn3 (11g)	0.707697		Zfp329 (11g)	0.937988
Bdp1_extended (23g)	0.162815		Sin3a (760g)	0.676451		Nrf1 (958g)	1.07319		Polr3a (58g)	0.883169		Pole3 (14g)	1.16979
Brf2_extended (111g)	0.792977		Phf8 (594g)	0.307043		Sin3a (760g)	1.00265		Tcf3 (25g)	1.85157		Clock (15g)	0.172274
Trp53_extended (13g)	1.81473		Nrf1 (958g)	0.762557		Smarca4 (104g)	1.11993		Zfp369_extended (36g)	0.66781		Mlxip (62g)	1.00828
Tcf3 (25g)	1.92294		Zfp110_extended (308g)	1.0464		Ubtf (234g)	1.51293		Rcor1_extended (15g)	1.88431		Nfyb (111g)	1.54086
Rbbp5 (55g)	0.646015		Xrcc4_extended (532g)	0.447141		Max_extended (1777g)	1.40569		Srebf1 (66g)	0.325487		E2f4 (107g)	0.84849
Mlxip (62g)	0.824921		Brf1_extended (479g)	0.302017		Kdm5b_extended (1738g)	1.39599		Setdb1 (79g)	0.235233		Zfp110_extended (308g)	1.24731
Chd1 (18g)	1.20698		Rest_extended (926g)	0.612602		Nr2c2 (1006g)	1.34174		Rfx3_extended (37g)	0.829855		Rest_extended (926g)	0.983999
Rfx3_extended (37g)	1.16573		Gtf2f1 (1053g)	0.614081		Creb1_extended (1339g)	1.60679		Irf3_extended (32g)	0.85796		Hdac2_extended (1267g)	1.19806
Thra_extended (31g)	1.59331		Hdac2_extended (1267g)	0.607825		Taf1 (1347g)	1.41567		Mlxip (62g)	0.406289		Gtf2f1 (1053g)	1.13155
Erf_extended (143g)	0.14967		Hcfc1 (1203g)	0.623466		Mecp2 (73g)	1.28358		Chd1 (18g)	0.920205		Xrcc4_extended (532g)	0.736063
Nfya (294g)	0.0495983		Srebf1 (66g)	0.119926		Gtf3c2 (92g)	0.948		Rbbp5 (55g)	0.441708		Hcfc1 (1203g)	1.10231
Esrra (17g)	0.39343		Foxn2_extended (49g)	0.0209207		Kdm5a (99g)	1.47615		Sp3 (13g)	0.626085		Gtf3c2 (92g)	1.00563
Srf (339g)	0.108503		Bdp1_extended (23g)	0.686012		Yy1 (366g)	1.51667		Sp1 (22g)	0.280546		Sp2 (163g)	0.796369
Sp1 (22g)	0.627064		Brf2_extended (111g)	0.181364		Fli1 (390g)	1.65969		Srf (339g)	0.0161754		Mecp2 (73g)	1.2009
Foxn2_extended (49g)	0.143571		Clock (15g)	0.137521		Nr3c1 (331g)	1.63192		Bdp1_extended (23g)	0.478328		Smarcc2 (153g)	0.397823
Zbtb7a_extended (46g)	0.22243		Mlxip (62g)	0.462338		Ctcf_extended (1026g)	1.45842		Foxn2_extended (49g)	0.233804		Gabpa (878g)	1.04479
Vezf1_extended (35g)	0.450983		Tcf3 (25g)	1.45268		Elk4_extended (983g)	1.57517		Zbtb7a_extended (46g)	0.1118		Nrf1 (958g)	1.15106
Nfyc (11g)	0.44338		Polr3a (58g)	0.48049		Rad21_extended (1872g)	1.60038		Zfp597_extended (11g)	0.270981		Sin3a (760g)	1.01763
Tfdp1_extended (46g)	0.873323		Rbbp5 (55g)	0.646997		Foxp1 (91g)	0.697944		Trp53_extended (13g)	0.940182		Brf1_extended (479g)	0.797327
Zfp143_extended (33g)	0.889083		Rfx3_extended (37g)	1.11121		Foxo1 (278g)	1.65401		Trim28_extended (15g)	0.369297		Phf8 (594g)	0.762159
Irf3_extended (32g)	0.534275		Chd1 (18g)	0.994259		Bclaf1_extended (263g)	1.73297		Rxrb (13g)	0.140544		Sp3 (13g)	0.684971
Setdb1 (79g)	0.352903		Irf3_extended (32g)	0.545517		Irf1 (194g)	0.722732		Creb3 (37g)	0.630604		Sp1 (22g)	0.765576
Zfp369_extended (36g)	0.499064		Sp3 (13g)	0.440272		Relb (252g)	1.14047		Zfp143_extended (33g)	0.444426		Foxn2_extended (49g)	0.384241
Rcor1_extended (15g)	2.00626		Rcor1_extended (15g)	1.01141		Hivep2_extended (39g)	1.31792		E2f1 (94g)	0.131606		Nfya (294g)	0.128176
Zfp597_extended (11g)	0.250791		Sp1 (22g)	0.220269		Odc1 (229g)	1.54809		Tfdp1_extended (46g)	0.126245		Srf (339g)	0.199259
Zfp329 (11g)	0.489202					Gabpb1 (700g)	1.62348		Atf6b_extended (70g)	0.222822		Chd1 (18g)	1.18564
Pou2f1_extended (10g)	0.682246					Foxn3 (11g)	0.897695		Klf16 (17g)	0.406315		Bdp1_extended (23g)	0.888651
Rfx5 (15g)	0.237475					Klf2 (60g)	1.29326		Erf_extended (143g)	0.117755		Zbtb7a_extended (46g)	0.411882
Srebf1 (66g)	0.0588616					Vezf1_extended (35g)	0.720096		Brf2_extended (111g)	0.57964		Vezf1_extended (35g)	0.595632
Sp3 (13g)	0.716657					Bhlhe40_extended (240g)	1.31129					Batf_extended (25g)	0.103841
Polr3a (58g)	0.987495					Elf2 (1153g)	1.02853					Foxp4_extended (23g)	1.09428
Creb3 (37g)	0.685523					Cebpz_extended (514g)	1.24813					Hivep1 (52g)	0.106165
Rfx1 (11g)	0.946854					Sf1 (398g)	1.18369					Myc (112g)	0.425763
Klf16 (17g)	0.829241											Arntl (19g)	1.3464
Mios_extended (28g)	0.290211											Zfp931_extended (15g)	0.334766
Thap1_extended (46g)	0.0394988											Tfdp2 (17g)	2.22889
Trim28_extended (15g)	0.945422											Hlf_extended (12g)	0.578458
Rxrb (13g)	0.180222											Nfatc2_extended (35g)	1.25467
												Ikzf2 (19g)	2.58431
												Srebf2 (1178g)	0.0484155

## Sheet: C15
SAL			CTRL			H/HDM			H/CRE			H/RSV
Regulon	RelativeActivity		Regulon	RelativeActivity		Regulon	RelativeActivity		Regulon	RelativeActivity		Regulon	RelativeActivity
Rela (391g)	0.431713		Nfic (14g)	0.611255		Runx1 (15g)	0.0737979		Mef2c (26g)	0.113429		Rxra_extended (508g)	1.04635
Nfkb2 (32g)	0.770967		Rfx2 (45g)	1.58109		Rela (391g)	0.450587		Ddit3_extended (14g)	0.113188		Rfx2 (45g)	1.85213
Etv3_extended (37g)	0.830376		Cebpa_extended (128g)	0.0965907		Nfkb2 (32g)	0.72038		Jund (79g)	0.209415		Nfic (14g)	1.03979
Nfkb1 (59g)	0.686142		Irf7 (164g)	0.159076		Etv3_extended (37g)	0.962813		Nfkb2 (32g)	0.642336		Usf1 (469g)	0.564482
Runx3 (28g)	0.216403		Irf8 (758g)	0.217093		Nfkb1 (59g)	0.719148		Etv3_extended (37g)	0.704367		Bmyc (272g)	0.198882
Usf1 (469g)	0.285031		Irf5 (314g)	0.337562		Jund (79g)	0.425446		Nfkb1 (59g)	0.425497		Mnt (23g)	0.0420473
Bmyc (272g)	0.141462		Rara (15g)	0.17684		Usf1 (469g)	0.69996		Rela (391g)	0.224206		Rela (391g)	0.454236
Irf8 (758g)	0.0782384		Atf6 (113g)	0.304261		Rxra_extended (508g)	0.675483		Bcl3 (115g)	0.102412		Nfkb2 (32g)	0.58766
Irf7 (164g)	0.275139		Spic (152g)	0.664107		Bmyc (272g)	0.201108		Bach1 (178g)	0.234697		Etv3_extended (37g)	0.682317
Cebpa_extended (128g)	0.106021		Tcf4_extended (911g)	0.380535		Fosb (82g)	0.0463847		Usf2 (280g)	0.50529		Nfkb1 (59g)	0.329421
Irf5 (314g)	0.288767		Bcl11a_extended (500g)	0.28705		Irf7 (164g)	0.109311		Klf10_extended (2002g)	0.332946		Runx3 (28g)	0.0687818
Rfx2 (45g)	1.73801		Mef2c (26g)	0.0482457		Irf8 (758g)	0.206021		Klf9 (1034g)	0.248587		Jund (79g)	0.218616
Nfic (14g)	0.848004		Bmyc (272g)	0.168558		Irf5 (314g)	0.303803		Atf6 (113g)	0.248424		Maz_extended (1471g)	0.0413066
Thap11 (319g)	0.218826		Srebf2 (1178g)	0.396003		Cebpa_extended (128g)	0.168817		Klf4 (807g)	0.0919604		Relb (252g)	0.275703
Rxra_extended (508g)	0.687709		Spib_extended (1409g)	0.0509222		Rfx2 (45g)	1.61348		Atf3 (1907g)	0.32205		Rfx1 (11g)	0.986231
Bcl3 (115g)	0.104221		Bcl3 (115g)	0.176299		Nfic (14g)	0.581398		Spic (152g)	0.571635		Fosb (82g)	0.0557066
Tcf4_extended (911g)	0.289847		Klf4 (807g)	0.10264		Spic (152g)	0.789311		Tcf4_extended (911g)	0.295022		Junb (374g)	0.154195
Spic (152g)	0.534166		Etv6 (916g)	0.0684505		Mef2c (26g)	0.23634		Bcl11a_extended (500g)	0.139754		Irf7 (164g)	0.246419
Mef2c (26g)	0.00964775		Klf9 (1034g)	0.102552		Atf6 (113g)	0.454326		Usf1 (469g)	0.341605		Irf8 (758g)	0.166628
Bcl11a_extended (500g)	0.140221		Bach1 (178g)	0.265136		Tcf4_extended (911g)	0.395337		Bmyc (272g)	0.135306		Irf5 (314g)	0.331544
Atf6 (113g)	0.123314		Klf10_extended (2002g)	0.266046		Bcl11a_extended (500g)	0.245024		Nfic (14g)	1.14996		Cebpa_extended (128g)	0.200627
Bach1 (178g)	0.206772		Atf3 (1907g)	0.266888		Bcl3 (115g)	0.192182		Rfx2 (45g)	1.78694		Rara (15g)	0.140283
Usf2 (280g)	0.493089		Usf2 (280g)	0.433119		Junb (374g)	0.0713899		Rxra_extended (508g)	1.12711		Bach1 (178g)	0.199075
Atf3 (1907g)	0.306714		Nfkb2 (32g)	0.384906		Rara (15g)	0.12746		Rara (15g)	0.13085		Usf2 (280g)	0.554639
Klf10_extended (2002g)	0.337968		Etv3_extended (37g)	0.690422		Etv6 (916g)	0.144735		Irf8 (758g)	0.0909435		Klf10_extended (2002g)	0.366796
Klf9 (1034g)	0.191844		Nfkb1 (59g)	0.675273		Zmiz1_extended (1157g)	0.00158759		Cebpa_extended (128g)	0.147183		Klf9 (1034g)	0.233524
Klf4 (807g)	0.0554638		Rela (391g)	0.345219		Klf10_extended (2002g)	0.3176		Irf5 (314g)	0.268175		Klf4 (807g)	0.115966
Maz_extended (1471g)	0.173025		Egr3 (15g)	0.12066		Klf9 (1034g)	0.170848		Junb (374g)	0.0770572		Atf3 (1907g)	0.368419
Relb (252g)	0.262169		Rfx1 (11g)	0.965726		Bach1 (178g)	0.319847		Fosb (82g)	0.0214289		Mef2c (26g)	0.097806
Egr3 (15g)	0.246958		Usf1 (469g)	0.393619		Usf2 (280g)	0.559072		Maz_extended (1471g)	0.0991372		Spic (152g)	0.643531
Batf_extended (25g)	0.122487		Rxra_extended (508g)	0.624087		Klf4 (807g)	0.123069		Relb (252g)	0.416189		Atf6 (113g)	0.308437
Irf4 (16g)	0.137695		Relb (252g)	0.478216		Atf3 (1907g)	0.347623		Pou2af1_extended (12g)	0.223852		Tcf4_extended (911g)	0.412107
Pou2af1_extended (12g)	0.244317		Maz_extended (1471g)	0.0696663		Egr3 (15g)	0.286951		Srebf2 (1178g)	0.285784		Bcl11a_extended (500g)	0.213904
Srebf2 (1178g)	0.378907					Irf4 (16g)	0.0380221		Egr3 (15g)	0.295416		Bcl3 (115g)	0.24855
Nr2f6 (17g)	0.350766					Srebf2 (1178g)	0.44108		Irf4 (16g)	0.0883201		Etv6 (916g)	0.0338391
Thap1_extended (46g)	0.427589					Spib_extended (1409g)	0.0359319		Rfx1 (11g)	1.38082		Nr2f6 (17g)	0.610112
						Rfx1 (11g)	0.879341					Egr3 (15g)	0.088454
						Pole3 (14g)	0.182214					Srebf2 (1178g)	0.462271
						Maz_extended (1471g)	0.0706216
						Relb (252g)	0.604096

## Sheet: C16
SAL			CTRL			H/HDM			H/CRE			H/RSV
Regulon	RelativeActivity		Regulon	RelativeActivity		Regulon	RelativeActivity		Regulon	RelativeActivity		Regulon	RelativeActivity
Elk3 (1925g)	0.147044		Nfic (14g)	1.1038		Nr1h3 (16g)	1.59493		Nr1h3 (16g)	1.43028		Rfx2 (45g)	0.0391801
Nr1h3 (16g)	1.43872		Rfx2 (45g)	0.745005		Mafk (44g)	0.0451067		Mafk (44g)	0.878559		Nfic (14g)	0.3849
Nfat5 (10g)	1.54322		Cebpa_extended (128g)	1.13997		Klf11_extended (267g)	0.925446		Ddit3_extended (14g)	2.36213		Mitf (323g)	2.62173
Mafg (20g)	2.4108		Cebpd (80g)	0.542782		Ddit3_extended (14g)	1.28485		Jund (79g)	1.77264		Usf1 (469g)	0.72592
Arnt (150g)	0.294876		Fosb (82g)	2.44829		Runx1 (15g)	2.349		Gtf2b_extended (12g)	1.33494		Bmyc (272g)	0.800621
Runx1 (15g)	2.47693		Egr1 (45g)	2.61206		Rela (391g)	0.899062		Maff_extended (590g)	1.76606		Nr1h3 (16g)	1.51929
Rel (193g)	0.321978		Fos (425g)	1.0253		Mafg (20g)	2.38366		Tgif1 (82g)	0.939815		Nfat5 (10g)	1.13313
Rela (391g)	1.12772		Jun (72g)	1.79256		Nfkb2 (32g)	0.511788		Nfkb2 (32g)	1.52726		Rel (193g)	0.238774
Mafk (44g)	0.754949		Zfp467_extended (30g)	0.554941		Etv3_extended (37g)	1.65523		Etv3_extended (37g)	2.11761		Mafk (44g)	0.391919
Prdm1 (45g)	0.495485		Irf8 (758g)	0.095813		Nfkb1 (59g)	0.69409		Nfkb1 (59g)	1.0373		Klf11_extended (267g)	0.992858
Nfkb2 (32g)	1.24678		Irf5 (314g)	0.246101		Jund (79g)	1.24811		Nfat5 (10g)	1.77116		Ddit3_extended (14g)	2.25344
Etv3_extended (37g)	2.02521		Lyl1 (16g)	0.284954		Gtf2b_extended (12g)	0.513382		Rel (193g)	0.396784		Rela (391g)	0.687283
Nfkb1 (59g)	0.999264		Nr1h3 (16g)	1.52185		Maff_extended (590g)	1.37649		Runx1 (15g)	2.53627		Arnt (150g)	0.0600782
Gtf2b_extended (12g)	1.27929		Atf6 (113g)	1.01231		Tgif1 (82g)	0.568405		Arnt (150g)	0.397659		Runx1 (15g)	2.42681
Maff_extended (590g)	1.52745		Spic (152g)	1.68562		Mitf (323g)	2.64455		Prdm1 (45g)	0.31902		Nfkb2 (32g)	1.05294
Tgif1 (82g)	0.686703		Tcf4_extended (911g)	1.00941		Usf1 (469g)	0.6045		Rela (391g)	1.39274		Etv3_extended (37g)	2.05352
Fosb (82g)	2.32674		Bmyc (272g)	0.767682		Thap11 (319g)	0.398513		Nfe2l2 (182g)	0.952815		Nfkb1 (59g)	1.04181
Egr1 (45g)	2.58963		Srebf2 (1178g)	0.0951387		Rxra_extended (508g)	0.80798		Jdp2 (257g)	0.235169		Jund (79g)	1.86276
Fos (425g)	0.653738		Pax5 (24g)	0.728158		Bmyc (272g)	0.691099		Nfil3 (84g)	0.277949		Tgif1 (82g)	1.26982
Jun (72g)	1.11165		Bcl3 (115g)	0.595289		Fos (425g)	0.51378		Bcl3 (115g)	0.432971		Gtf2b_extended (12g)	0.388205
Klf11_extended (267g)	0.593238		Junb (374g)	1.44515		Jun (72g)	0.8749		Fosl2 (391g)	0.0340044		Maff_extended (590g)	1.58914
Ddit3_extended (14g)	1.64689		Nfe2l2 (182g)	0.842432		Egr1 (45g)	2.56184		Etv6 (916g)	0.0346077		Maf_extended (22g)	0.194771
Mitf (323g)	2.63626		Fosl2 (391g)	0.145661		Fosb (82g)	2.33002		Bach1 (178g)	0.45001		Hivep2_extended (39g)	0.189585
Usf1 (469g)	0.683434		Jdp2 (257g)	0.0419983		Zfp467_extended (30g)	0.584411		Usf2 (280g)	0.789534		Relb (252g)	0.789928
Bmyc (272g)	0.81739		Nfil3 (84g)	0.0204711		Irf8 (758g)	0.144192		Klf10_extended (2002g)	0.248672		Fos (425g)	0.776153
Irf8 (758g)	0.284833		Klf4 (807g)	0.0277758		Irf5 (314g)	0.260564		Atf6 (113g)	1.39371		Jun (72g)	1.42453
Cebpa_extended (128g)	0.654855		Runx1 (15g)	2.4836		Cebpd (80g)	0.344472		Mafg (20g)	2.42128		Fosb (82g)	2.34052
Cebpd (80g)	0.220724		Klf9 (1034g)	0.176155		Cebpa_extended (128g)	0.712936		Fos (425g)	0.766887		Egr1 (45g)	2.57899
Irf5 (314g)	0.311449		Bach1 (178g)	0.603925		Rfx2 (45g)	0.481372		Klf4 (807g)	0.0647527		Junb (374g)	1.17558
Zfp467_extended (30g)	0.380116		Klf10_extended (2002g)	0.397061		Nfic (14g)	0.982649		Cebpb (448g)	0.0815141		Zfp467_extended (30g)	0.555991
Rfx2 (45g)	0.305163		Mafg (20g)	2.56671		Spic (152g)	1.82098		Mafb (54g)	1.62344		Irf8 (758g)	0.286634
Nfic (14g)	0.6351		Atf3 (1907g)	0.812602		Atf6 (113g)	0.781381		Cebpd (80g)	0.339188		Irf5 (314g)	0.3134
Rxra_extended (508g)	0.194147		Mafb (54g)	1.58989		Tcf4_extended (911g)	0.997548		Atf3 (1907g)	0.854887		Cebpd (80g)	0.447254
Junb (374g)	0.891071		Usf2 (280g)	0.970257		Bcl11a_extended (500g)	0.0126054		Spic (152g)	2.07908		Cebpa_extended (128g)	0.711422
Bcl3 (115g)	0.239055		Maff_extended (590g)	1.94678		Bcl3 (115g)	0.311756		Tcf4_extended (911g)	1.04766		Lyl1 (16g)	0.408285
Nfe2l2 (182g)	0.777178		Gtf2b_extended (12g)	1.42159		Junb (374g)	0.856218		Bcl11a_extended (500g)	0.14647		Bach1 (178g)	0.64962
Jdp2 (257g)	0.0317733		Jund (79g)	2.32275		Nfe2l2 (182g)	0.668041		Usf1 (469g)	0.469827		Usf2 (280g)	0.815474
Nfil3 (84g)	0.0478496		Atf4 (285g)	0.217183		Lyl1 (16g)	0.15783		Bmyc (272g)	0.894518		Klf10_extended (2002g)	0.204557
Tcf4_extended (911g)	0.97715		Tgif1 (82g)	1.11617		Klf10_extended (2002g)	0.323365		Nfic (14g)	0.99968		Klf4 (807g)	0.00408707
Spic (152g)	2.02628		Foxn3 (11g)	0.142357		Klf9 (1034g)	0.0586974		Rfx2 (45g)	0.237221		Cebpb (448g)	0.0628257
Bcl11a_extended (500g)	0.189674		Nfkb2 (32g)	1.8837		Bach1 (178g)	0.662278		Lyl1 (16g)	0.319766		Mafb (54g)	1.48213
Atf6 (113g)	0.85315		Nfat5 (10g)	0.472764		Usf2 (280g)	0.90709		Zfp467_extended (30g)	0.770944		Atf3 (1907g)	0.777105
Zmiz1_extended (1157g)	0.0454135		Etv3_extended (37g)	2.01194		Mafb (54g)	1.38816		Irf8 (758g)	0.18946		Spic (152g)	1.93399
Etv6 (916g)	0.101903		Nfkb1 (59g)	0.914442		Atf3 (1907g)	0.724144		Cebpa_extended (128g)	0.761812		Atf6 (113g)	0.993796
Mxi1_extended (2766g)	0.0193588		Mafk (44g)	1.2728		Foxp4_extended (23g)	2.21756		Irf5 (314g)	0.352115		Tcf4_extended (911g)	1.02711
Lyl1 (16g)	0.301978		Klf11_extended (267g)	1.47928		Hivep1 (52g)	1.77558		Junb (374g)	1.29687		Bcl11a_extended (500g)	0.197282
Bach1 (178g)	0.336791		Ddit3_extended (14g)	2.44318		Egr3 (15g)	2.43409		Fosb (82g)	2.42187		Bcl3 (115g)	0.382819
Usf2 (280g)	0.812627		Arnt (150g)	0.242812		Batf_extended (25g)	2.26287		Egr1 (45g)	2.60852		Mafg (20g)	2.04918
Mafb (54g)	1.45328		Rela (391g)	1.16634		Irf4 (16g)	2.33205		Klf11_extended (267g)	0.826754		Nfe2l2 (182g)	0.828766
Atf3 (1907g)	0.734141		Egr3 (15g)	2.54983		Myc (112g)	2.46836		Jun (72g)	1.3388		Jdp2 (257g)	0.0464468
Klf10_extended (2002g)	0.352206		Pou2af1_extended (12g)	1.16277		Maf_extended (22g)	0.739128		Smarcc2 (153g)	0.515451		Nfil3 (84g)	0.132713
Klf9 (1034g)	0.16254		Batf_extended (25g)	2.30553		Hlf_extended (12g)	0.246775		Pole3 (14g)	0.213025		Creb3 (37g)	0.00233747
Cebpb (448g)	0.0294646		Irf4 (16g)	2.58955		Nfatc2_extended (35g)	0.0237296		Xrcc4_extended (532g)	0.0381361		Polr3a (58g)	0.0566888
Klf4 (807g)	0.0528253		Foxp4_extended (23g)	2.07195		Pax5 (24g)	1.72317		Phf8 (594g)	0.145803		E2f1 (94g)	0.05895
Maf_extended (22g)	1.05644		Hivep1 (52g)	1.86972		Ebf1 (23g)	0.0258123		Esrra (17g)	1.01269		Srebf1 (66g)	0.0387585
Hivep2_extended (39g)	0.114019		Arntl (19g)	0.000635849		Sox4 (24g)	0.0767362		Sp2 (163g)	0.181692		Setdb1 (79g)	0.443532
Relb (252g)	0.746446		Myc (112g)	2.57278		Srebf2 (1178g)	0.118257		Relb (252g)	1.01043		Thap1_extended (46g)	0.341927
Jund (79g)	1.65922		Maf_extended (22g)	1.06332		Srebf1 (66g)	0.59483		Pou2af1_extended (12g)	0.476096		Erf_extended (143g)	0.394552
Egr3 (15g)	2.40223		Hlf_extended (12g)	0.194624		E2f1 (94g)	1.08875		Pax5 (24g)	1.5336		Elk1 (25g)	0.429506
Batf_extended (25g)	2.21951		Thra_extended (31g)	0.990519		Setdb1 (79g)	0.541796		Srebf2 (1178g)	0.198817		Esrra (17g)	0.343971
Irf4 (16g)	2.58515		Usf1 (469g)	0.891878		Erf_extended (143g)	0.815757		Myc (112g)	2.56795		Nr2c1_extended (16g)	0.879122
Myc (112g)	2.59403		Thap11 (319g)	0.221059		Rbbp5 (55g)	0.3199		Mitf (323g)	2.63633		Rfx5 (15g)	0.658385
Arntl (19g)	0.081317		Rxra_extended (508g)	0.750883		Zfp143_extended (33g)	0.9306		Foxp4_extended (23g)	1.59005		Pole3 (14g)	0.277199
Clock (15g)	0.0854664		Mitf (323g)	2.64549		Creb3 (37g)	0.387771		Hivep1 (52g)	2.07687		Xrcc4_extended (532g)	0.0648842
Zfp931_extended (15g)	0.86879		Elk1 (25g)	1.63541		Esrra (17g)	0.36015		Egr3 (15g)	2.50719		Smarcc2 (153g)	0.0259038
Pole3 (14g)	1.60658		Thap1_extended (46g)	0.218939		Polr3a (58g)	0.501663		Batf_extended (25g)	2.33835		Pbx3 (141g)	0.111554
Hlf_extended (12g)	0.348319		Nfyc (11g)	1.21489		Zfp369_extended (36g)	0.833841		Irf4 (16g)	2.53624		Nfya (294g)	0.112829
Pou2af1_extended (12g)	1.7307		Pou2f1_extended (10g)	0.596281		Nr2c1_extended (16g)	1.80576		Arntl (19g)	0.203986		Srf (339g)	0.019631
Pax5 (24g)	2.4362		Tfdp1_extended (46g)	0.0832794		Clock (15g)	0.04969		Zfp931_extended (15g)	0.749444		Egr3 (15g)	2.60547
Ebf1 (23g)	1.54597		Trim28_extended (15g)	1.14575		Rfx5 (15g)	2.10137		Tfdp2 (17g)	0.0563641		Batf_extended (25g)	2.05943
Sox4 (24g)	0.0600419		Rfx5 (15g)	0.809317		Arntl (19g)	0.009981		Maf_extended (22g)	0.505915		Irf4 (16g)	2.32668
Srebf2 (1178g)	0.17499		Hivep2_extended (39g)	0.0940296		Elk1 (25g)	1.83695		Polr3a (58g)	0.82877		Foxp4_extended (23g)	0.807099
Foxp4_extended (23g)	1.26352		Relb (252g)	1.05235		Pole3 (14g)	1.88783		Setdb1 (79g)	1.06503		Hivep1 (52g)	1.20827
Hivep1 (52g)	1.61324		E2f4 (107g)	0.228929		Zfp329 (11g)	0.218397		Nfya (294g)	0.441668		Myc (112g)	2.40017
Smarcc2 (153g)	0.315107		Smarcc2 (153g)	0.348718		Zfp931_extended (15g)	0.754852		Srf (339g)	0.223702		Pou2af1_extended (12g)	2.08973
Phf8 (594g)	0.0334586		Xrcc4_extended (532g)	0.196368		Nfya (294g)	0.718439		Pbx3 (141g)	0.538651		Pax5 (24g)	2.31499
Hcfc1 (1203g)	0.0245854		Brf1_extended (479g)	0.00179104		Srf (339g)	0.569538		Elk1 (25g)	0.920939		Ebf1 (23g)	1.7363
Gtf2f1 (1053g)	0.131167		Gtf2f1 (1053g)	0.158433		Smarcc2 (153g)	0.261645		Nfyc (11g)	0.926767
Rbbp5 (55g)	0.26868		Hcfc1 (1203g)	0.000386059		Hcfc1 (1203g)	0.185556		Mios_extended (28g)	0.582096
Erf_extended (143g)	0.833775		Srebf1 (66g)	0.0557098		Brf2_extended (111g)	0.15441		Zfp932_extended (27g)	0.746183
Nfya (294g)	0.566361		Nfya (294g)	0.43802		Atf6b_extended (70g)	0.196609		Zfp597_extended (11g)	0.0725509
Esrra (17g)	0.282022		Srf (339g)	0.169707		Pbx3 (141g)	0.129525		Rfx5 (15g)	0.720526
Srf (339g)	0.284451		Erf_extended (143g)	0.243536		Atf1 (32g)	0.00528517		Trp53_extended (13g)	0.470733
Pbx3 (141g)	1.23899		Pbx3 (141g)	0.288135		Hdac2_extended (1267g)	0.232973		Trim28_extended (15g)	0.995784
Foxn2_extended (49g)	0.334368		Setdb1 (79g)	0.889793		Gtf2f1 (1053g)	0.284863		Pou2f1_extended (10g)	0.817801
Setdb1 (79g)	1.20499		Brf2_extended (111g)	0.364954		Xrcc4_extended (532g)	0.182244		Rxrb (13g)	0.0708935
Pou2f1_extended (10g)	0.0159039		E2f1 (94g)	0.812634		Relb (252g)	0.603525		Creb3 (37g)	0.657521
Rfx5 (15g)	1.55305		Polr3a (58g)	0.355145		Nfat5 (10g)	1.02368		E2f1 (94g)	0.627438
Srebf1 (66g)	0.187348		Irf3_extended (32g)	0.146237					Erf_extended (143g)	0.624525
Sp3 (13g)	0.96255		Rcor1_extended (15g)	1.07464					Nr2c1_extended (16g)	0.374722
Polr3a (58g)	0.373091
Rfx1 (11g)	0.2626
Klf16 (17g)	0.713971
E2f1 (94g)	1.71278
Zfp932_extended (27g)	1.00526
Trim28_extended (15g)	0.612536
Elk1 (25g)	2.1726

## Sheet: C17
SAL			CTRL			H/HDM			H/CRE			H/RSV
Regulon	RelativeActivity		Regulon	RelativeActivity		Regulon	RelativeActivity		Regulon	RelativeActivity		Regulon	RelativeActivity
Ep300 (11g)	0.178303		Zfp467_extended (30g)	0.309178		Nr1h3 (16g)	0.960275		Mef2c (26g)	2.49342		Stat1 (133g)	0.171411
Zbtb7b (15g)	0.743574		Irf7 (164g)	1.15881		Zbtb7a_extended (46g)	0.436576		Nr1h3 (16g)	1.22039		Stat2 (52g)	0.184247
Nr1h3 (16g)	0.866999		Irf8 (758g)	1.57316		Zbtb7b (15g)	0.331196		Zbtb7b (15g)	0.70337		Usf1 (469g)	1.60728
Mnt (23g)	0.423926		Nr1h3 (16g)	1.14984		Mafk (44g)	1.70437		Ep300 (11g)	0.974696		Bmyc (272g)	2.3223
Mafk (44g)	0.639376		Atf6 (113g)	0.366812		Klf11_extended (267g)	0.307889		Mafk (44g)	1.9022		Nr1h3 (16g)	1.20682
Stat1 (133g)	0.656529		Spic (152g)	0.216974		Ddit3_extended (14g)	0.366537		Mnt (23g)	0.390178		Ep300 (11g)	0.011656
Irf9 (33g)	0.639213		Xbp1 (546g)	2.54914		Usf1 (469g)	1.62726		Atf6 (113g)	0.308823		Mafk (44g)	2.00106
Stat2 (52g)	0.194705		Tcf4_extended (911g)	1.39598		Creb3l2 (92g)	2.66209		Spic (152g)	0.109163		Klf11_extended (267g)	0.156611
Klf11_extended (267g)	0.245096		Bcl11a_extended (500g)	2.269		Bmyc (272g)	2.37437		Xbp1 (546g)	2.56741		Ddit3_extended (14g)	0.599451
Creb3l2 (92g)	2.65796		Arid3a_extended (76g)	2.61723		Irf7 (164g)	1.01994		Tcf4_extended (911g)	1.4557		Mnt (23g)	0.348527
Usf1 (469g)	1.86296		Mef2c (26g)	2.48583		Irf8 (758g)	1.53893		Bcl11a_extended (500g)	2.2749		Runx3 (28g)	0.220796
Bmyc (272g)	2.33073		Creb3l2 (92g)	2.66268		Spic (152g)	0.0583005		Arid3a_extended (76g)	2.62383		Myb (12g)	1.39414
Irf8 (758g)	1.48317		Bmyc (272g)	2.35023		Mef2c (26g)	2.44487		Creb3l2 (92g)	2.66484		Chd2 (1148g)	0.241014
Irf7 (164g)	0.767837		Hmgn3_extended (11g)	2.66057		Atf6 (113g)	0.25047		Usf1 (469g)	1.91746		Maz_extended (1471g)	0.266248
Zfp467_extended (30g)	0.063595		Sox4 (24g)	2.62017		Xbp1 (546g)	2.55394		Bmyc (272g)	2.29316		Irf1 (194g)	2.13239
Tcf4_extended (911g)	1.33582		Hes6 (29g)	2.6484		Tcf4_extended (911g)	1.38707		Rxra_extended (508g)	0.0918355		Foxp1 (91g)	2.10046
Xbp1 (546g)	2.54703		Runx2 (71g)	2.64738		Bcl11a_extended (500g)	2.26873		Irf7 (164g)	0.72486		Odc1 (229g)	0.34424
Spic (152g)	0.0938177		Srebf2 (1178g)	1.90619		Arid3a_extended (76g)	2.62264		Irf8 (758g)	1.57843		Bclaf1_extended (263g)	0.288181
Mef2c (26g)	2.48936		Spib_extended (1409g)	2.6069		Foxp4_extended (23g)	0.406192		Klf11_extended (267g)	0.822863		Kdm5a (99g)	0.188414
Bcl11a_extended (500g)	2.23446		Pax5 (24g)	0.970256		Hivep1 (52g)	1.52207		Myb (12g)	1.42799		Nr3c1 (331g)	0.184544
Atf6 (113g)	0.228639		Ep300 (11g)	0.0667899		Batf_extended (25g)	0.208633		Chd2 (1148g)	0.157952		Taf7 (75g)	0.171656
Myb (12g)	1.25757		Zbtb7a_extended (46g)	0.143752		Pax5 (24g)	0.893939		Maz_extended (1471g)	0.311622		Elk4_extended (983g)	0.215243
Maz_extended (1471g)	0.304319		Mafk (44g)	1.14885		Ebf1 (23g)	1.9549		Ezh2_extended (1383g)	0.071595		Rad21_extended (1872g)	0.0719339
Ezh2_extended (1383g)	0.0420874		Klf11_extended (267g)	0.272878		Hmgn3_extended (11g)	2.66039		Hcfc1 (1203g)	0.288306		Ctcf_extended (1026g)	0.604947
Chd2 (1148g)	0.324881		Ebf1 (23g)	1.83282		Sox4 (24g)	2.60806		E2f4 (107g)	1.31501		Bhlhe40_extended (240g)	0.0791378
Sf1 (398g)	0.540093		Rfx1 (11g)	0.306402		Hes6 (29g)	2.65565		Smarcc2 (153g)	0.376027		Sf1 (398g)	0.501922
Foxp1 (91g)	2.10634		Batf_extended (25g)	0.389131		Runx2 (71g)	2.65461		Gtf3c2 (92g)	0.966328		Ubtf (234g)	0.385875
Bclaf1_extended (263g)	0.253897		Foxp4_extended (23g)	0.723357		Srebf2 (1178g)	1.9335		Rest_extended (926g)	1.18032		Smarca4 (104g)	0.193078
Kdm5a (99g)	0.338622		Hivep1 (52g)	1.44142		Spib_extended (1409g)	2.61142		Gtf2f1 (1053g)	0.474139		Max_extended (1777g)	0.409644
Yy1 (366g)	0.0500276		Stat1 (133g)	0.0242792		Stat1 (133g)	0.485372		Xrcc4_extended (532g)	0.605834		Atf1 (32g)	0.1274
Nr3c1 (331g)	0.143233		Stat2 (52g)	0.163908		Irf9 (33g)	0.700189		Zfp110_extended (308g)	1.20311		Nr2c2 (1006g)	0.169522
Ctcf_extended (1026g)	0.679		Usf1 (469g)	1.56079		Stat2 (52g)	1.2006		Mecp2 (73g)	0.170008		Taf1 (1347g)	0.181542
Taf7 (75g)	0.361209		Elk1 (25g)	1.11934		Rfx1 (11g)	0.135914		Smarca4 (104g)	0.363803		Rfx1 (11g)	0.224976
Rad21_extended (1872g)	0.128273		Zfp143_extended (33g)	0.488405		Srebf1 (66g)	0.112129		Gabpa (878g)	0.551892		Irf7 (164g)	0.685761
Elk4_extended (983g)	0.196182		Nfyc (11g)	0.853607		E2f1 (94g)	0.0837365		Sin3a (760g)	0.473165		Irf8 (758g)	1.34109
Irf1 (194g)	2.29748		Foxo3_extended (17g)	0.313436		Setdb1 (79g)	0.950305		Phf8 (594g)	0.531996		Arid3a_extended (76g)	2.61073
Odc1 (229g)	0.17859		Pou2f1_extended (10g)	0.602557		Klf16 (17g)	1.46946		Brf1_extended (479g)	0.645893		Mef2c (26g)	2.44582
Batf_extended (25g)	0.748953		Trp53_extended (13g)	0.305327		Rbbp5 (55g)	0.0982846		Hdac2_extended (1267g)	0.626799		Spic (152g)	0.185175
Clock (15g)	0.0581828		Nr2c1_extended (16g)	0.145149		Thap1_extended (46g)	1.55638		Nrf1 (958g)	0.5009		Atf6 (113g)	0.211192
Tfdp2 (17g)	0.337301		Trim28_extended (15g)	0.552185		Sp3 (13g)	1.1354		Esrra (17g)	1.33851		Xbp1 (546g)	2.55752
Pax5 (24g)	0.62674		Zfp329 (11g)	0.653712		Esrra (17g)	1.34236		Bclaf1_extended (263g)	0.416938		Tcf4_extended (911g)	1.27785
Ebf1 (23g)	1.60907		Chd2 (1148g)	0.0825231		Foxo3_extended (17g)	0.640093		Foxp1 (91g)	2.22318		Bcl11a_extended (500g)	2.15175
Runx2 (71g)	2.65727		Myb (12g)	0.647159		Polr3a (58g)	0.528353		Kdm5a (99g)	0.522123		Pml (398g)	2.59708
Arid3a_extended (76g)	2.63188		Sf1 (398g)	0.280613		Rcor1_extended (15g)	0.347887		Nr3c1 (331g)	0.317347		Trim28_extended (15g)	1.63952
Hes6 (29g)	2.65062		Irf1 (194g)	2.01646		Trp53_extended (13g)	0.978188		Taf7 (75g)	0.650606		Trp53_extended (13g)	0.512708
Hmgn3_extended (11g)	2.65975		Ubtf (234g)	0.24809		Zfp369_extended (36g)	0.788483		Ctcf_extended (1026g)	0.744308		Zfp369_extended (36g)	0.217433
Sox4 (24g)	2.60047		Max_extended (1777g)	0.363379		Rfx3_extended (37g)	0.697913		Elk4_extended (983g)	0.42323		Rfx3_extended (37g)	0.131091
Srebf2 (1178g)	1.8667		Foxp1 (91g)	2.05618		Trim28_extended (15g)	1.08924		Rad21_extended (1872g)	0.257178		Rcor1_extended (15g)	0.336982
Spib_extended (1409g)	2.62738		Odc1 (229g)	0.0728772		Mios_extended (28g)	1.61194		Fli1 (390g)	0.0595397		Nfyc (11g)	0.256863
Foxp4_extended (23g)	1.87055		Bclaf1_extended (263g)	0.0918628		Pou2f1_extended (10g)	0.265553		Bhlhe40_extended (240g)	0.110118		E2f1 (94g)	1.11039
Hivep1 (52g)	1.76354		Ctcf_extended (1026g)	0.49901		Rxrb (13g)	0.455918		Elf2 (1153g)	0.127076		Srebf1 (66g)	0.387143
Xrcc4_extended (532g)	0.567635		Maz_extended (1471g)	0.197383		Nfyc (11g)	0.717469		Cebpz_extended (514g)	0.0572438		Rbbp5 (55g)	0.076117
Brf1_extended (479g)	0.271048		Pml (398g)	2.60421		Nr2c1_extended (16g)	0.045419		Sf1 (398g)	0.679087		Setdb1 (79g)	0.558616
Smarcc2 (153g)	0.418435		E2f4 (107g)	0.375955		Clock (15g)	0.0160404		Max_extended (1777g)	0.751222		Zfp143_extended (33g)	0.621075
Phf8 (594g)	0.189367		Gtf3c2 (92g)	0.112512		Rfx5 (15g)	0.222989		Ubtf (234g)	0.750877		Thap1_extended (46g)	0.180798
Gabpa (878g)	0.17539		Smarcc2 (153g)	0.224689		Elk1 (25g)	0.65095		Yy1 (366g)	0.307137		Irf3_extended (32g)	0.365251
Sin3a (760g)	0.198164		Zfp110_extended (308g)	0.244747		Zfp329 (11g)	1.51244		Taf1 (1347g)	0.58269		Atf6b_extended (70g)	1.49581
Rest_extended (926g)	1.06113		Xrcc4_extended (532g)	0.266113		Zfp931_extended (15g)	0.71507		Creb1_extended (1339g)	0.320637		Brf2_extended (111g)	0.435917
Gtf2f1 (1053g)	0.327244		Brf1_extended (479g)	0.25357		Myb (12g)	1.81781		Kdm5b_extended (1738g)	0.251766		Rxrb (13g)	0.416606
E2f4 (107g)	0.962485		Rest_extended (926g)	0.793769		Chd2 (1148g)	0.259319		Nr2c2 (1006g)	0.501125		Zfp597_extended (11g)	1.69665
Hdac2_extended (1267g)	0.356037		Gtf2f1 (1053g)	0.0841246		Mlxip (62g)	0.114109		Irf1 (194g)	2.19436		Mios_extended (28g)	1.70057
Ubtf (234g)	0.525448		Hdac2_extended (1267g)	0.052012		Nfya (294g)	0.092643		Odc1 (229g)	0.412856		Pole3 (14g)	1.06276
Atf1 (32g)	0.270843		Atf6b_extended (70g)	1.12063		Smarcc2 (153g)	0.970244		Pou2af1_extended (12g)	1.63797		Klf16 (17g)	0.988616
Nr2c2 (1006g)	0.234922		Brf2_extended (111g)	0.177119		Brf1_extended (479g)	0.301446		Pax5 (24g)	1.77799		Clock (15g)	0.29752
Creb1_extended (1339g)	0.143284		Mlxip (62g)	0.331446		Phf8 (594g)	0.2708		Ebf1 (23g)	2.49193		Mlxip (62g)	0.0165725
Taf1 (1347g)	0.216452		E2f1 (94g)	0.708773		Atf6b_extended (70g)	1.55644		Hmgn3_extended (11g)	2.66384		E2f4 (107g)	1.16442
Max_extended (1777g)	0.559966		Polr3a (58g)	0.290292		Bdp1_extended (23g)	0.205574		Sox4 (24g)	2.62093		Zfp110_extended (308g)	0.575881
Zfp110_extended (308g)	0.516054		Rfx3_extended (37g)	0.271612		Pbx3 (141g)	0.090965		Hes6 (29g)	2.65504		Rest_extended (926g)	0.919143
Gtf3c2 (92g)	0.222202		Mios_extended (28g)	1.01627		Maz_extended (1471g)	0.223813		Pml (398g)	2.61814		Hdac2_extended (1267g)	0.175257
Bdp1_extended (23g)	0.0665103		Sp1 (22g)	0.0317015		Pml (398g)	2.61546		Runx2 (71g)	2.65537		Gtf2f1 (1053g)	0.430833
Brf2_extended (111g)	0.0925172					E2f4 (107g)	1.36851		Srebf2 (1178g)	1.98118		Xrcc4_extended (532g)	0.566686
Pml (398g)	2.60985					Rest_extended (926g)	1.14191		Spib_extended (1409g)	2.61539		Gtf3c2 (92g)	0.229242
Rfx3_extended (37g)	0.0165793					Hdac2_extended (1267g)	0.367048		Foxp4_extended (23g)	1.36567		Sp2 (163g)	0.0302483
Esrra (17g)	0.723032					Gtf2f1 (1053g)	0.374337		Hivep1 (52g)	1.16956		Smarcc2 (153g)	0.603167
Zbtb7a_extended (46g)	0.393488					Xrcc4_extended (532g)	0.621667		Batf_extended (25g)	0.312345		Gabpa (878g)	0.286055
Nfyc (11g)	0.739657					Zfp110_extended (308g)	0.900267		Arntl (19g)	0.0331166		Sin3a (760g)	0.116065
Irf3_extended (32g)	0.824942					Taf7 (75g)	0.421925		Stat1 (133g)	0.206308		Brf1_extended (479g)	0.20248
Zfp369_extended (36g)	0.80397					Gabpa (878g)	0.242993		Rfx1 (11g)	1.12364		Phf8 (594g)	0.202074
Rcor1_extended (15g)	0.149417					Nrf1 (958g)	0.0103236		Foxn3 (11g)	0.57374		Sp3 (13g)	1.03573
Zfp597_extended (11g)	1.20508					Sin3a (760g)	0.143806		Polr3a (58g)	0.314364		Foxo3_extended (17g)	0.485365
Zfp329 (11g)	0.314827					Ubtf (234g)	0.462676		Tcf3 (25g)	0.213592		Nfya (294g)	0.195646
Pou2f1_extended (10g)	0.287907					Max_extended (1777g)	0.467269		Zfp369_extended (36g)	0.741568		Bdp1_extended (23g)	0.108413
Rfx5 (15g)	1.53077					Kdm5b_extended (1738g)	0.00641082		Rcor1_extended (15g)	0.272338		Zbtb7a_extended (46g)	0.395987
Atf6b_extended (70g)	1.62985					Nr2c2 (1006g)	0.177524		Srebf1 (66g)	0.262601		Batf_extended (25g)	0.673324
Foxo3_extended (17g)	0.390406					Taf1 (1347g)	0.196571		Setdb1 (79g)	0.661354		Foxp4_extended (23g)	1.30789
Srebf1 (66g)	0.0221439					Mecp2 (73g)	0.0903123		Rfx3_extended (37g)	0.811548		Hivep1 (52g)	1.80127
Sp3 (13g)	0.148701					Gtf3c2 (92g)	0.192086		Irf3_extended (32g)	0.616259		Pou2af1_extended (12g)	0.0944797
Polr3a (58g)	0.106482					Kdm5a (99g)	0.364474		Mlxip (62g)	0.465084		Pax5 (24g)	0.739079
Creb3 (37g)	0.418698					Yy1 (366g)	0.0105946		Sp3 (13g)	0.900294		Ebf1 (23g)	1.28129
Rfx1 (11g)	0.161883					Nr3c1 (331g)	0.11755		Nfya (294g)	0.43374		Creb3l2 (92g)	2.66257
Nr2c1_extended (16g)	0.145444					Ctcf_extended (1026g)	0.63873		Nr2f6 (17g)	0.564937		Sox4 (24g)	2.63945
E2f1 (94g)	0.485382					Elk4_extended (983g)	0.214053		Srf (339g)	0.174211		Hes6 (29g)	2.65569
Trim28_extended (15g)	0.12767					Rad21_extended (1872g)	0.0952599		Bdp1_extended (23g)	0.284176		Hmgn3_extended (11g)	2.66275
						Foxp1 (91g)	2.13928		Pbx3 (141g)	0.0165881		Runx2 (71g)	2.65324
						Bclaf1_extended (263g)	0.359722		Zbtb7a_extended (46g)	0.998856		Srebf2 (1178g)	1.92228
						Irf1 (194g)	2.20404		Elk1 (25g)	1.04548		Spib_extended (1409g)	2.61545
						Odc1 (229g)	0.272491		Mios_extended (28g)	1.34674
						Foxn3 (11g)	0.147811		Zfp932_extended (27g)	0.824973
						Sf1 (398g)	0.509258		Zfp597_extended (11g)	1.50024
									Rfx5 (15g)	0.186754
									Trp53_extended (13g)	0.606133
									Trim28_extended (15g)	0.322282
									Foxo3_extended (17g)	1.01597
									Pou2f1_extended (10g)	0.640769
									Thap1_extended (46g)	0.849445
									E2f1 (94g)	1.06297
									Tfdp1_extended (46g)	0.0648181
									Atf6b_extended (70g)	1.61083
									Klf16 (17g)	0.536977
									Brf2_extended (111g)	0.817052

## Sheet: C21
SAL			CTRL			H/HDM			H/CRE			H/RSV
Regulon	RelativeActivity		Regulon	RelativeActivity		Regulon	RelativeActivity		Regulon	RelativeActivity		Regulon	RelativeActivity
Ikzf1 (12g)	0.783433		Cebpe (26g)	0.733188		Rel (193g)	1.3431		Pparg_extended (115g)	0.753366		Cebpe (26g)	0.830403
Pou2f2_extended (104g)	0.951914		Nfic (14g)	0.0198942		Klf3_extended (733g)	0.983511		Nr4a1 (53g)	0.915637		Nfic (14g)	0.239056
Elf4 (1968g)	0.316836		Cebpa_extended (128g)	0.524495		Mef2d_extended (68g)	0.942668		Mef2a (44g)	0.572565		Elf4 (1968g)	0.28598
Zbtb7b (15g)	0.0314784		Cebpd (80g)	1.02771		Ikzf1 (12g)	0.722452		Tbpl1 (41g)	0.737203		Elk3 (1925g)	0.162527
Elk3 (1925g)	0.134165		Fosb (82g)	0.144136		Pou2f2_extended (104g)	0.828777		Tcf7l2 (17g)	0.549279		Hes1_extended (14g)	0.495335
Nr4a1 (53g)	1.46356		Fos (425g)	0.79829		Tbpl1 (41g)	0.977505		Zbtb7b (15g)	0.312236		Pou2f2_extended (104g)	0.752496
Pparg_extended (115g)	1.0745		Jun (72g)	0.744032		Hes1_extended (14g)	0.407698		Hes1_extended (14g)	0.237393		Ikzf1 (12g)	0.715146
Mef2a (44g)	0.961757		Zfp467_extended (30g)	0.570152		Nr4a1 (53g)	1.28188		Ikzf1 (12g)	0.417227		Tbpl1 (41g)	1.02063
Hes1_extended (14g)	0.850427		Irf8 (758g)	0.13757		Pparg_extended (115g)	1.06207		Pou2f2_extended (104g)	0.451903		Tcf7l2 (17g)	0.689092
Tbpl1 (41g)	0.984973		Irf5 (314g)	0.670402		Mef2a (44g)	0.865709		Elf4 (1968g)	0.0526608		Prdm1 (45g)	1.7737
Tcf7l2 (17g)	0.941773		Nfe2 (16g)	0.268962		Tcf7l2 (17g)	0.90753		Ddit3_extended (14g)	0.357635		Rel (193g)	0.996414
Mnt (23g)	0.401344		Lyl1 (16g)	1.0116		Elf4 (1968g)	0.314358		Runx3 (28g)	0.605064		Klf3_extended (733g)	0.909361
Arnt (150g)	0.616004		Rara (15g)	1.16569		Elk3 (1925g)	0.084198		Jund (79g)	0.857375		Mef2d_extended (68g)	0.80455
Rel (193g)	1.25696		Spic (152g)	0.00496284		Mafk (44g)	0.415617		Gtf2b_extended (12g)	0.321515		Mafk (44g)	0.138583
Klf3_extended (733g)	1.15973		Bcl3 (115g)	1.39308		Klf11_extended (267g)	0.0746705		Maff_extended (590g)	0.213827		Ddit3_extended (14g)	0.0588023
Mef2d_extended (68g)	1.27677		Junb (374g)	1.1294		Ddit3_extended (14g)	1.44268		Crem (393g)	0.738416		Etv3_extended (37g)	0.0373869
Mafk (44g)	1.44927		Prdm1 (45g)	2.03295		Arnt (150g)	0.0536978		Tgif1 (82g)	1.01946		Nfkb1 (59g)	0.11917
Prdm1 (45g)	1.79089		Nfe2l2 (182g)	1.13905		Rela (391g)	0.098363		Atf4 (285g)	1.2283		Runx3 (28g)	0.576357
Nfkb2 (32g)	0.289337		Fosl2 (391g)	1.53688		Prdm1 (45g)	1.90662		Nfkb2 (32g)	0.400621		Jund (79g)	0.757671
Etv3_extended (37g)	0.314918		Jdp2 (257g)	1.43898		Mnt (23g)	0.0392025		Etv3_extended (37g)	0.0104939		Tgif1 (82g)	0.823669
Nfkb1 (59g)	0.342062		Nfil3 (84g)	1.39744		Nfkb2 (32g)	0.499245		Nfkb1 (59g)	0.253385		Atf4 (285g)	1.5714
Runx3 (28g)	0.925741		Klf13_extended (700g)	1.1159		Etv3_extended (37g)	0.47052		Rel (193g)	0.819952		Gtf2b_extended (12g)	0.447284
Gtf2b_extended (12g)	0.156417		Cebpb (448g)	1.19618		Nfkb1 (59g)	0.399976		Klf3_extended (733g)	0.619953		Maff_extended (590g)	0.0261419
Maff_extended (590g)	0.713633		Klf4 (807g)	0.91708		Runx3 (28g)	0.947718		Mef2d_extended (68g)	0.425431		Crem (393g)	0.629042
Crem (393g)	1.2222		Irf2 (530g)	0.692573		Jund (79g)	1.47245		Prdm1 (45g)	1.88193		Eomes (44g)	0.864398
Tgif1 (82g)	1.41212		Etv6 (916g)	0.849319		Gtf2b_extended (12g)	0.444712		Nfe2l2 (182g)	0.810921		Tbx21 (99g)	0.131285
Atf4 (285g)	1.89481		Mxi1_extended (2766g)	1.07111		Maff_extended (590g)	0.394979		Jdp2 (257g)	1.01329		Bhlhe40_extended (240g)	0.199285
Fosb (82g)	0.259991		Zmiz1_extended (1157g)	0.923751		Crem (393g)	1.03866		Nfil3 (84g)	1.10562		Cebpz_extended (514g)	0.0468184
Fos (425g)	0.731849		Stat3_extended (821g)	1.25565		Atf4 (285g)	1.65352		Bcl3 (115g)	1.21043		Klf2 (60g)	0.834139
Jun (72g)	0.873706		Ets2 (199g)	1.42699		Tgif1 (82g)	1.22208		Fosl2 (391g)	1.27129		Fos (425g)	0.766505
Ddit3_extended (14g)	1.3776		Klf9 (1034g)	0.765754		Fos (425g)	0.921589		Irf2 (530g)	0.47452		Jun (72g)	0.775311
Irf8 (758g)	0.176181		Bach1 (178g)	0.587319		Jun (72g)	1.03831		Ets2 (199g)	1.13488		Fosb (82g)	0.131857
Cebpa_extended (128g)	0.580778		Klf10_extended (2002g)	0.688877		Egr1 (45g)	0.0424115		Zmiz1_extended (1157g)	0.702037		Junb (374g)	1.05774
Cebpd (80g)	1.06162		Atf3 (1907g)	0.689835		Fosb (82g)	0.223467		Etv6 (916g)	0.477473		Zfp467_extended (30g)	0.421758
Irf5 (314g)	0.649202		Mafb (54g)	0.381214		Zfp467_extended (30g)	0.539969		Stat3_extended (821g)	0.968062		Irf8 (758g)	0.192397
Zfp467_extended (30g)	0.546466		Usf2 (280g)	0.271471		Irf8 (758g)	0.167222		Mxi1_extended (2766g)	0.836628		Irf5 (314g)	0.59843
Cebpe (26g)	0.947936		Runx3 (28g)	0.648061		Irf5 (314g)	0.653835		Bach1 (178g)	0.679869		Cebpd (80g)	0.946955
Nfic (14g)	0.303671		Maff_extended (590g)	0.34087		Cebpd (80g)	0.99091		Usf2 (280g)	0.353145		Cebpa_extended (128g)	0.552565
Junb (374g)	1.4524		Crem (393g)	1.10791		Cebpa_extended (128g)	0.596442		Klf10_extended (2002g)	0.554933		Nfe2 (16g)	0.278898
Bcl3 (115g)	1.50547		Klf2 (60g)	0.7036		Cebpe (26g)	0.584145		Klf9 (1034g)	0.622252		Lyl1 (16g)	0.902656
Fosl2 (391g)	1.67892		Gtf2b_extended (12g)	0.546006		Bcl3 (115g)	1.44763		Fos (425g)	0.82412		Rara (15g)	1.05634
Nfe2l2 (182g)	1.18885		Jund (79g)	0.664285		Junb (374g)	1.38273		Klf4 (807g)	0.780437		Bach1 (178g)	0.61781
Jdp2 (257g)	1.52721		Atf4 (285g)	1.58255		Fosl2 (391g)	1.51446		Klf13_extended (700g)	0.908363		Usf2 (280g)	0.302155
Nfil3 (84g)	1.46016		Tgif1 (82g)	1.31371		Nfe2l2 (182g)	1.08898		Cebpb (448g)	1.03667		Klf10_extended (2002g)	0.695238
Atf6 (113g)	0.0552337		Ikzf1 (12g)	0.703233		Jdp2 (257g)	1.3961		Mafb (54g)	0.415861		Klf9 (1034g)	0.799351
Nfe2 (16g)	0.644908		Tbpl1 (41g)	1.23164		Nfil3 (84g)	1.42047		Cebpd (80g)	1.21448		Klf13_extended (700g)	1.05753
Irf2 (530g)	0.79526		Nr4a1 (53g)	1.44955		Nfe2 (16g)	0.230782		Atf3 (1907g)	0.545385		Klf4 (807g)	0.866471
Zmiz1_extended (1157g)	1.05868		Mef2a (44g)	0.997421		Lyl1 (16g)	1.0597		Cebpe (26g)	1.11848		Cebpb (448g)	1.07467
Etv6 (916g)	0.91032		Tcf7l2 (17g)	0.996672		Rara (15g)	1.09859		Lyl1 (16g)	0.917227		Mafb (54g)	0.389635
Ets2 (199g)	1.59042		Pparg_extended (115g)	1.16164		Irf2 (530g)	0.762133		Rara (15g)	0.986652		Atf3 (1907g)	0.597891
Stat3_extended (821g)	1.36279		Hes1_extended (14g)	0.356789		Etv6 (916g)	0.762768		Zfp467_extended (30g)	0.687258		Bcl3 (115g)	1.35725
Mxi1_extended (2766g)	1.1179		Mef2d_extended (68g)	1.05217		Mxi1_extended (2766g)	1.0396		Irf7 (164g)	0.16915		Fosl2 (391g)	1.42348
Lyl1 (16g)	1.02016		Rel (193g)	1.2561		Zmiz1_extended (1157g)	0.940223		Irf8 (758g)	0.193524		Nfe2l2 (182g)	0.952609
Rara (15g)	0.879884		Pou2f2_extended (104g)	0.893864		Stat3_extended (821g)	1.21736		Cebpa_extended (128g)	0.684949		Jdp2 (257g)	1.22337
Bach1 (178g)	0.719047		Klf3_extended (733g)	1.00991		Ets2 (199g)	1.39171		Irf5 (314g)	0.632326		Nfil3 (84g)	1.16213
Usf2 (280g)	0.3274		Vezf1_extended (35g)	0.272107		Klf10_extended (2002g)	0.700609		Junb (374g)	1.11481		Irf2 (530g)	0.596153
Mafb (54g)	0.524202		Elf4 (1968g)	0.418877		Klf9 (1034g)	0.797073		Fosb (82g)	0.165391		Ets2 (199g)	1.22214
Atf3 (1907g)	0.710358		Elk3 (1925g)	0.176393		Bach1 (178g)	0.483776		Jun (72g)	0.920118		Etv6 (916g)	0.737255
Klf10_extended (2002g)	0.644033		Nfkb2 (32g)	0.184908		Usf2 (280g)	0.292892		Eomes (44g)	0.804411		Stat3_extended (821g)	1.07016
Klf9 (1034g)	0.768117		Nfat5 (10g)	0.258993		Klf13_extended (700g)	1.12263		Klf2 (60g)	0.518333		Zmiz1_extended (1157g)	0.870756
Klf13_extended (700g)	1.06617		Etv3_extended (37g)	0.453466		Cebpb (448g)	1.16979		Egr3 (15g)	0.218433		Mxi1_extended (2766g)	0.96073
Cebpb (448g)	1.21801		Nfkb1 (59g)	0.608049		Klf4 (807g)	0.907237		Stat1 (133g)	0.3318		Nr4a1 (53g)	1.26086
Klf4 (807g)	0.857003		Mafk (44g)	0.843336		Mafb (54g)	0.484735		Irf9 (33g)	0.979048		Pparg_extended (115g)	0.916691
Eomes (44g)	0.576475		Ddit3_extended (14g)	0.513845		Atf3 (1907g)	0.660188		Stat2 (52g)	0.620784		Mef2a (44g)	0.870649
Bhlhe40_extended (240g)	0.562363		Mnt (23g)	0.0142939		Egr3 (15g)	0.473912					Vezf1_extended (35g)	0.149387
Elf2 (1153g)	0.156638		Arnt (150g)	0.0828927		Eomes (44g)	0.782555
Cebpz_extended (514g)	0.451768		Rela (391g)	0.0237091		Tbx21 (99g)	0.0613243
Sf1 (398g)	0.141971		Egr3 (15g)	0.228029		Klf2 (60g)	0.844967
Klf2 (60g)	0.358127		Hlf_extended (12g)	0.243331		Bhlhe40_extended (240g)	0.273037
Jund (79g)	0.899282		Irf9 (33g)	0.620373		Elf2 (1153g)	0.0454355
Egr3 (15g)	0.561415		Stat2 (52g)	0.0141329		Cebpz_extended (514g)	0.183955
Hlf_extended (12g)	0.31829		Eomes (44g)	0.680446
Pou2af1_extended (12g)	0.92679		Bhlhe40_extended (240g)	0.312964
Vezf1_extended (35g)	0.363348		Elf2 (1153g)	0.140409
Irf3_extended (32g)	0.122515		Cebpz_extended (514g)	0.294411
Foxo3_extended (17g)	0.0889513

## Sheet: C26
SAL			CTRL			H/HDM			H/CRE			H/RSV
Regulon	RelativeActivity		Regulon	RelativeActivity		Regulon	RelativeActivity		Regulon	RelativeActivity		Regulon	RelativeActivity
Ebf1 (35g)	1.8346		Spib (73g)	0.0508945		Yy1 (297g)	0.210592		Rxra (48g)	0.190376		Egr1 (151g)	0.919509
Pax5 (78g)	1.19297		Irf8 (415g)	0.0340382		Stat1 (1088g)	0.128142		Maf_extended (122g)	0.247719		Sap30_extended (434g)	0.00363064
Irf8 (570g)	0.100023		Pml (565g)	0.325363		Lef1_extended (23g)	2.39716		Hmgb2 (15g)	1.1635		Rxra_extended (570g)	0.00645392
Pml (471g)	0.258956		Xbp1 (21g)	0.289196		Zfp281 (28g)	2.3978		Zbtb7b (16g)	1.33745		Tef_extended (241g)	1.34705
Maz_extended (1073g)	1.24321		Creb3l2_extended (225g)	0.0464882		Foxo1 (17g)	2.40908		Klf2_extended (164g)	0.166138		Sp4_extended (179g)	0.587975
Ezh2_extended (1641g)	1.4036		Hes6_extended (36g)	0.0740005		Zeb1_extended (13g)	2.16715		Elf4 (2330g)	0.0736316		Bclaf1 (81g)	1.6221
Hdac2_extended (1185g)	1.37941		Zfp263_extended (18g)	0.0642532		Rora_extended (31g)	2.18804		Elk3 (2225g)	0.389516		Elf1 (73g)	1.50416
Bmyc (69g)	0.4882		Arnt_extended (489g)	0.130942		Stat4 (113g)	2.24216		Klf11_extended (249g)	0.486413		Ets1 (325g)	1.3327
Setdb1 (138g)	1.75321		Atf4 (329g)	0.212798		Ebf1 (36g)	2.04192		Irf1 (17g)	1.94128		Fli1 (629g)	1.01292
Klf11_extended (968g)	1.00686		Mnt_extended (86g)	0.244628		Pax5 (51g)	1.76929		Hivep2 (17g)	0.737374		Irf1_extended (1460g)	0.619339
Egr2_extended (214g)	0.541255		Thap11 (350g)	0.130424		Zfp1 (13g)	2.25151		Maff_extended (515g)	0.19126		Ctcf_extended (1148g)	0.925952
Rarg (416g)	0.634811		Egr1 (127g)	0.0126176		Tcf3_extended (14g)	0.422947		Spic (17g)	1.05706		Elk4_extended (976g)	1.33621
Rxra (11g)	2.26576		Nr1h3 (34g)	0.134682		Batf_extended (11g)	1.23873		Relb (158g)	0.238564		Nr3c1 (81g)	1.1254
Sp1 (46g)	1.72828		Ebf1 (33g)	2.16367		Irf4 (18g)	0.267781		Nr1h3 (13g)	1.05346		Taf7 (234g)	0.760395
Thap1 (116g)	0.86874		Pax5 (95g)	1.55925		Etv1_extended (410g)	0.258103		Hivep1 (17g)	0.13143		Kdm5a (183g)	1.10849
Elk1 (726g)	1.34275		Nfya (409g)	0.920687		Pml (810g)	0.445991		Nfkb2 (31g)	1.18982		Bhlhe40_extended (1124g)	0.821094
Srebf1_extended (1356g)	0.931177		Atf6 (11g)	0.797861		Irf8 (66g)	0.123185		Atf6 (37g)	0.976685		Sp1_extended (31g)	0.826456
Klf16_extended (628g)	0.732789		Lef1_extended (38g)	2.2629		Rest_extended (1169g)	1.16217		Bcl11b (19g)	2.33995		Klf11_extended (583g)	1.43854
Rbbp5 (453g)	1.29914		Chd2_extended (46g)	1.3982		Tcf4_extended (252g)	0.142887		Stat4_extended (19g)	2.43114		Taf1 (1353g)	1.4277
Gabpb1 (451g)	0.919301		Foxp1 (62g)	0.488477		Tcf12_extended (117g)	0.399083		Zfp281_extended (15g)	2.17801		Nr2c2 (1114g)	1.25448
Zfp143 (293g)	0.711358		Elf1 (228g)	1.69162		Nfatc2_extended (13g)	1.14212		Foxo1 (32g)	2.40271		Pbx3 (21g)	0.639473
Brf2_extended (683g)	1.26394		Bclaf1_extended (434g)	1.33192		Crem (1468g)	0.679383		Myef2_extended (16g)	2.20467		Creb1_extended (1631g)	1.03674
Zfp369_extended (674g)	1.10364		Ets1 (402g)	1.68104		Prdm1_extended (165g)	0.30252		Eomes (72g)	1.86491		Nrf1 (1115g)	1.45154
Esrra_extended (1330g)	1.74561		Srebf2 (270g)	0.090513		Jdp2 (669g)	0.0228847		Rora (17g)	1.78513		Esrra (15g)	0.262891
Zfp110_extended (1168g)	1.20395		Pole4 (25g)	0.722627		Relb (106g)	0.0726261		Foxp1 (131g)	0.666837		Sin3a (886g)	1.49725
Gabpa (1409g)	1.09142		Smarca4 (1125g)	0.0275187		Hif1a (54g)	1.14544		Elf1 (160g)	2.02775		Smarcc2 (681g)	0.716409
Stat6 (13g)	0.171592		Ctcf (17g)	0.00559063		E2f4 (269g)	1.44856		Ctcf_extended (830g)	0.46558		Phf8 (731g)	1.74962
Srf (184g)	1.19774		Klf7_extended (51g)	1.51132		Phf8 (909g)	1.19915		Mef2c_extended (738g)	0.24947		Polr3a (227g)	1.34624
Nfe2_extended (46g)	0.786901		Foxo4_extended (17g)	2.34911		Rbbp5_extended (660g)	1.30987		Ets1 (340g)	1.56238		Zfp384 (495g)	1.5583
Hcfc1 (1479g)	1.1753		Zfp369 (14g)	1.2234		Brf1 (12g)	0.839302		Elk1 (317g)	1.66306		Tbp (181g)	1.14622
Rfx1_extended (367g)	0.955296		Pou2f1 (15g)	1.55436		Pbx3_extended (640g)	0.369703		Sp4_extended (423g)	1.64947		Rfx1_extended (206g)	1.01005
Sp2 (842g)	1.17058		Eomes (55g)	1.93509		Gabpa (1252g)	1.81085		Zeb1 (55g)	2.13211		Zfp369 (21g)	0.0909279
Pbx1 (18g)	0.605834		Foxo1 (49g)	2.38594		Hcfc1 (1854g)	0.85747		Ebf1 (34g)	2.1014		Nfya_extended (963g)	0.943618
Foxn2 (11g)	0.243045		Smad7_extended (11g)	2.26035		Creb1 (16g)	1.74769		Pax5 (74g)	1.14669		Sp2 (11g)	2.2064
Runx3 (13g)	0.124142		Zfp281_extended (30g)	2.30428		Sin3a (1205g)	1.44239		Zfp143 (229g)	0.967975		Crem (1129g)	0.218595
Klf13 (10g)	1.501		Zeb1 (12g)	2.38602		Gmeb1 (77g)	1.14357		Mitf_extended (317g)	0.504429		Atf4 (447g)	0.861185
Yy1 (876g)	0.143126		Jund (112g)	0.423293		Gabpb1 (414g)	0.666564		Atf5_extended (155g)	2.1744		Tgif1 (163g)	0.299575
Arnt_extended (906g)	0.0448884		Klf2_extended (20g)	0.420878		Sp2_extended (883g)	1.70688		Klf16 (15g)	0.624988		Nfkb2 (28g)	1.65031
Zmiz1 (30g)	1.48324		Irf1 (80g)	0.588017		Nfyb (975g)	1.16947		Mios_extended (76g)	0.576353		Rela (286g)	0.751267
Arntl_extended (43g)	0.084905		Crebl2_extended (20g)	0.135758		Gtf2f1 (1393g)	1.08366		Erf (504g)	1.52818		Atf1 (1210g)	0.552556
Mef2a (18g)	0.0288379		Taf7 (157g)	0.138956		Smarcc2 (193g)	1.33425		Gtf2f1 (1066g)	2.03901		Mafg_extended (75g)	1.23387
Ikzf1 (103g)	0.102939		Cebpz (55g)	0.14147		Stat5a (18g)	1.53669		E2f4 (399g)	0.037365		Arnt (146g)	1.26349
Tcf7l2 (36g)	0.118152		Ubtf (53g)	0.555872		Ezh2_extended (1852g)	1.06197		Hcfc1 (1694g)	0.781579		Relb (118g)	0.106852
Spic_extended (692g)	0.105763		Nr3c1 (140g)	0.544166		Maz_extended (1996g)	0.0828033		Hdac2_extended (1584g)	1.46567		Batf_extended (12g)	0.00118455
Relb (211g)	0.280599		Kdm5a_extended (1860g)	0.0420147		Hdac2_extended (1262g)	1.43454		Ezh2_extended (1277g)	0.993871		Egr3_extended (160g)	0.431686
Atf4 (131g)	0.316962		Bhlhe40_extended (2293g)	0.266277		Srebf1_extended (847g)	1.28679		Rfx5 (91g)	1.12716		Jund (306g)	0.614123
Jund (78g)	0.255203		Elk4 (1615g)	0.861188		Xrcc4_extended (899g)	0.757586		Zfp384 (454g)	1.89979		Zfp281 (13g)	2.27047
Elf1 (40g)	1.13601		Creb1_extended (2168g)	0.190349		Thap1 (25g)	0.936141		Phf8 (970g)	1.44064		Tcf7 (58g)	2.15941
Foxo1 (147g)	1.0016		Kdm5b_extended (1940g)	0.2735		Esrra_extended (877g)	0.290887		Srf (422g)	1.82969		Lef1 (35g)	2.28487
Foxp1 (80g)	0.343965		Suz12_extended (1623g)	0.322479		Brf2_extended (568g)	0.37736		Zbtb33 (352g)	2.07481		Tcf12_extended (148g)	0.176691
Elk4 (1266g)	0.791281		Nr2c2 (1463g)	0.377745		Setdb1 (260g)	0.471559		Gabpa (1265g)	1.46439		Spib_extended (1600g)	0.256899
Chd2 (651g)	0.83584		Gtf3c2 (23g)	0.751685		Pole3_extended (324g)	0.293853		Rbbp5_extended (717g)	1.49627		Tcf4_extended (473g)	0.0133592
Irf1 (63g)	0.0896838		Smarcc2 (385g)	0.330045		Zfp597_extended (275g)	0.919599		Sin3a (1003g)	1.37906		Zeb1_extended (195g)	1.27244
Mef2c_extended (1159g)	0.538612		Esrra_extended (1366g)	0.909008		Zfp369 (17g)	2.21765		Zfp369_extended (705g)	1.71532		Myb (122g)	0.579586
Bclaf1_extended (911g)	1.04194		Pbx3_extended (262g)	0.419098		E2f1 (29g)	1.80129		Brf1_extended (1362g)	1.60268		Tcf3 (21g)	0.948131
Ets1 (378g)	1.17208		Arntl_extended (227g)	0.595266		Polr3g (201g)	1.70402		E2f1 (22g)	0.135006		Foxo1 (16g)	1.9824
Ctcf_extended (1903g)	0.797422		Tef (378g)	0.46624		Elk1 (457g)	0.580112		Stat5a_extended (370g)	0.539751		Ebf1 (43g)	1.707
Fli1 (626g)	1.59252		Sp2 (677g)	1.19893		Foxp4 (42g)	1.08578		Rcor1_extended (202g)	0.116179		Pax5 (80g)	1.19791
Taf1 (1360g)	0.922455		Rbbp5_extended (405g)	1.24936		Irf1 (509g)	0.930366		Setdb1 (143g)	2.1903		Foxp1 (17g)	0.913034
Smarca4_extended (2462g)	0.721469		Nrf1 (1067g)	0.419588		Elf2 (1855g)	0.695466		Brf2_extended (509g)	1.80825		Pou2af1_extended (35g)	1.1928
Nr2c2 (1271g)	0.78896		Irf3 (14g)	0.98281		Cebpz_extended (681g)	1.04865		Xrcc4_extended (1016g)	1.9912		Bptf (25g)	1.4551
Nr3c1 (118g)	0.89408		Sin3a (1217g)	0.937844		Bhlhe40_extended (1698g)	0.772756		Zfp110_extended (837g)	1.72215		Nr1h3 (24g)	0.187114
Rest_extended (235g)	0.806759		Zfp110_extended (1089g)	0.954325		Kdm5a (189g)	1.2974		Patz1_extended (462g)	2.15372		Zmiz1_extended (1858g)	0.144237
Srebf2 (1070g)	0.354077		Phf8 (968g)	0.802146		Atf6 (33g)	0.737921		Nfyb_extended (1200g)	1.82203		Elf2 (1236g)	0.0359299
Brf1_extended (1091g)	0.700817		Relb (264g)	0.512427		Taf7 (50g)	1.60543		Nfya (1026g)	1.2812		Nfkb1 (158g)	0.206413
Elf2 (445g)	0.149162		Rela (573g)	0.0878599		Klf2 (61g)	0.760635		Zmiz1 (18g)	1.28002		Foxn3 (12g)	0.594956
Kdm5a (290g)	0.932209		Ikzf1 (152g)	0.0980621		Nfatc3 (13g)	0.204751		Klf3_extended (286g)	0.184107		Zbtb7a_extended (20g)	0.262782
Bhlhe40_extended (1595g)	0.412585		Sp3_extended (59g)	0.404536		Ikzf1 (91g)	0.376912		Atf4 (510g)	0.412542		Nfatc3_extended (11g)	0.17589
Suz12_extended (1087g)	1.13753		Stat5a_extended (182g)	1.4825		Elf4 (2702g)	0.285197		Nfe2l2 (78g)	0.235613		Max_extended (2190g)	0.207282
Taf7_extended (920g)	0.60464		Clock_extended (204g)	0.42112		Zmiz1 (279g)	0.210899		Prdm1_extended (78g)	0.510996		Rad21_extended (1802g)	0.60348
Rad21 (555g)	0.246191		Tcf3 (12g)	1.83982		Etv6 (2077g)	0.0621156		Nr4a2_extended (11g)	0.11574		Kdm5b_extended (1566g)	0.840838
Ubtf_extended (1998g)	0.385752		Gtf2f1 (1246g)	0.904337		Nr3c1 (633g)	0.933544		Fosl2 (390g)	0.0739328		Ep300 (807g)	0.685216
Atf1 (45g)	1.69092		Sp4_extended (301g)	1.11884		Suz12_extended (1413g)	1.35067		Jdp2 (895g)	0.00166805		Ubtf_extended (1665g)	0.215454
Smarcc2 (316g)	1.34581		Atf1 (28g)	1.09683		Rad21 (658g)	0.872177		Klf10 (10g)	2.45979		Arid3a (922g)	0.0873519
Elf4 (2074g)	0.20148		Taf1 (1796g)	0.513538		Nr2c2_extended (2333g)	1.2026		Foxn3_extended (45g)	0.527213		E2f1 (18g)	2.37178
Max_extended (2340g)	0.783515		Max_extended (2575g)	0.304047		Kdm5b (14g)	1.45193		Nfkb1 (515g)	0.0398594		Brf1_extended (1059g)	1.69286
Creb1_extended (1732g)	0.738596		E2f4 (366g)	1.38027		Max (19g)	2.27641		Nr3c1 (322g)	0.185666		Xrcc4_extended (1209g)	0.936013
Ep300 (1231g)	0.412938		Pole3 (76g)	1.80528		Smarca4 (974g)	0.519625		Bclaf1_extended (572g)	0.918531		Ezh2_extended (1578g)	1.17532
Rcor1_extended (235g)	1.15639		Nfyc (273g)	1.57141		Atf2_extended (666g)	0.833299		Kdm5a_extended (1173g)	0.511389		Hdac2_extended (1576g)	1.48964
Spib_extended (1540g)	0.297469		Nfyb_extended (302g)	0.708108		Elk4 (645g)	1.30953		Bhlhe40_extended (1044g)	0.395047		Zfp319_extended (210g)	1.18088
E2f4 (1220g)	1.40016		Thap1 (117g)	1.54328		Taf1 (1633g)	1.08735		Suz12_extended (810g)	0.914918		Setdb1 (379g)	1.81623
Nrf1 (748g)	0.934101		E2f1 (302g)	1.43313		Atf1 (14g)	0.205945		Srebf2 (805g)	0.118407		Rbbp5 (356g)	1.58143
Phf8 (1077g)	1.36093		Hcfc1 (1922g)	0.945383		Nrf1 (1088g)	1.54966		Fli1 (353g)	0.792511		Gabpa (995g)	1.30856
Kdm5b_extended (979g)	0.609471		Maz_extended (933g)	0.602153		Runx2 (79g)	0.0813254		Ep300 (887g)	0.231022		Srebf1 (125g)	1.93678
Mecp2 (816g)	1.12628		Ezh2_extended (1519g)	1.10252		Srebf2 (1351g)	0.760784		Rad21_extended (1981g)	0.776113		Patz1_extended (395g)	1.54561
Irf3_extended (881g)	0.737663		Hdac2_extended (1580g)	1.22031		Fli1 (947g)	1.3677		Kdm5b_extended (1617g)	1.22141		Hcfc1 (1414g)	1.39974
Sin3a (749g)	1.11992		Xrcc4_extended (1269g)	1.21124		Ubtf_extended (2160g)	0.983796		Nr2c2 (687g)	1.14769		Maz_extended (1231g)	1.16636
Ybx1_extended (466g)	0.120861		Gabpb1 (219g)	0.969346		Ctcf_extended (1561g)	1.09774		Ubtf_extended (1781g)	0.730165		Rest (28g)	0.531773
Pole3 (94g)	0.129623		Zfp143 (165g)	1.29572		Mef2c_extended (788g)	0.716146		Elk4 (835g)	1.23836		Smarca4_extended (2018g)	0.174676
Gtf2f1 (1293g)	0.905627		Setdb1 (124g)	0.854669		Foxp1_extended (104g)	1.06341		Tbl1xr1_extended (929g)	0.142183		Nfyc_extended (428g)	1.52161
Nfyb (246g)	0.125949		Zbtb17_extended (290g)	1.31285		Chd2_extended (100g)	1.31825		Taf1 (1750g)	0.782176		Nfyb (868g)	1.0569
Erf (426g)	0.430619		Zfp362_extended (307g)	1.28922		Elf1 (130g)	1.75351		Smarcc2 (894g)	0.352478		Pole3 (478g)	0.828538
Rora (11g)	0.799758		Srebf1_extended (1119g)	1.33396		Bclaf1_extended (547g)	1.34903		Max_extended (2107g)	0.663969		Stat5a (10g)	0.303162
Hivep1 (12g)	0.344715		Brf1_extended (1028g)	1.04143		Ets1 (380g)	1.72394		Creb1_extended (1739g)	1.1054		Gtf2f1 (1258g)	1.22626
Cux1_extended (28g)	1.90822		Gabpa (1466g)	1.02492		Cux1 (12g)	1.33855		Irf3_extended (1039g)	1.50449		Arntl (53g)	0.714138
Sp3_extended (24g)	1.67148		Nr2c1_extended (231g)	1.1733		Sf1 (18g)	1.86254		Atf1 (837g)	1.82997		Mlx_extended (208g)	1.3157
E4f1_extended (12g)	1.93169		Zbtb33 (600g)	0.827393		Mnt (23g)	1.38929		Rest_extended (1180g)	0.0508425		Clock_extended (173g)	1.40728
Sp4_extended (47g)	1.40694		Polr3a (389g)	0.964498		Pbx1_extended (91g)	2.1335		Arnt (34g)	2.32794		Thap1 (86g)	1.47085
Patz1_extended (31g)	0.0898211		Klf11_extended (574g)	0.0718044		Foxn2_extended (46g)	1.06137		Chd1 (50g)	0.335428		Elk1 (399g)	1.88209
Atf6b_extended (36g)	1.56148		Klf16 (16g)	1.03872		Sp4 (84g)	1.92873		Zbtb7a_extended (31g)	2.04638		Gabpb1_extended (737g)	1.24539
Nr1h2_extended (14g)	0.750335		Brf2_extended (176g)	1.48156		Foxn3_extended (10g)	0.661691		Mga_extended (28g)	2.23143		Zfp110_extended (701g)	1.45777
Mlx_extended (54g)	1.45726		Elk1 (507g)	1.19793		Arntl (34g)	0.0143282		Arntl (42g)	0.476742		Zfp143 (92g)	1.37377
E2f2 (38g)	0.296833		Tbp (316g)	1.43269		Gmeb2 (22g)	1.54154		Gabpb1 (633g)	1.50468		Mitf (90g)	0.885062
Rfx3 (14g)	2.26533		Srf (297g)	1.48793		Sp1 (16g)	0.6413		Nrf1 (1251g)	1.32997		Erf (641g)	1.36412
Tbp (39g)	0.182777		Zfp384 (10g)	0.467191		Hinfp (183g)	1.02124		Sp2 (12g)	0.539735		Klf16_extended (525g)	1.45766
E2f1 (62g)	0.645122		Atf2 (28g)	1.78805		Zfp143 (140g)	1.36223		Pbx3_extended (713g)	1.33137		Irf3 (19g)	0.962974
Ppard_extended (73g)	1.11265		Nfkb2 (25g)	0.332352		Stat6 (10g)	2.14822		Hsf1_extended (467g)	0.871906		Ppard (14g)	0.562843
Polr3a (311g)	0.395301		E2f3 (13g)	1.56271		Foxj3_extended (22g)	0.873338		Smad1 (435g)	1.70147		Atf5_extended (13g)	2.05479
Xrcc4_extended (803g)	1.03722		Zfp64_extended (12g)	0.507637		Zbtb17_extended (178g)	0.83013		Tfdp1 (11g)	2.43891		Nr2f6_extended (10g)	1.13581
E2f6 (27g)	1.32371		Nr2f6_extended (23g)	1.34405		Rfx1_extended (67g)	1.46492		Creb3l2_extended (14g)	2.41502		Gm13212_extended (17g)	0.496082
Cebpg (12g)	1.16699		Smad3 (11g)	1.63431		Rcor1_extended (91g)	1.8858		Zfp386 (20g)	2.40492		Creb3_extended (49g)	0.872437
Rfx5 (22g)	1.10238		E2f2_extended (24g)	1.70748		AI987944_extended (45g)	1.26556		Rfxap_extended (10g)	2.47072		Rxrb_extended (14g)	0.240183
Tfdp1 (31g)	2.30315		Zc3h11a_extended (15g)	1.36685		Tbl1xr1_extended (13g)	0.929582		Creb3_extended (28g)	1.31369		Sp3_extended (15g)	1.2601
Hes6_extended (18g)	1.28366		Ppard_extended (12g)	1.15839		Erf (239g)	0.638318		Hes6_extended (20g)	0.470362		Atf6_extended (24g)	0.944831
Nr2c1_extended (26g)	0.336322		Zfp746 (15g)	1.58252		Mafg (15g)	0.53387		Mlx_extended (13g)	2.38122		Pknox1 (21g)	1.26579
Smad5 (13g)	0.785466		Rcor1_extended (24g)	1.95541		Srf (376g)	0.251804		Zbtb45 (13g)	2.45502		E2f3 (22g)	1.31203
Zfp932_extended (30g)	1.92888		Patz1_extended (23g)	1.64761		Nfya_extended (25g)	0.848429		Foxo4_extended (20g)	1.09149		Mga_extended (19g)	1.21133
Kat2a_extended (11g)	0.895367		Zfp595_extended (16g)	0.690342		Zxdb (28g)	0.665295		Rfx1_extended (13g)	2.44317		Dbp_extended (26g)	1.4795
Sirt6_extended (34g)	1.96119		Smc3_extended (12g)	0.853293		Nfyc_extended (19g)	0.452502		Dbp_extended (26g)	1.94647		Nr2c1_extended (12g)	1.49065
Nfatc2_extended (34g)	1.82501		Sp1_extended (22g)	0.593157		Gtf3c2_extended (11g)	1.36522		Polr3a_extended (26g)	2.03581		Zbtb4 (27g)	1.49857
Psmd12_extended (20g)	0.338143		Rfx1_extended (70g)	1.24881		Mta3_extended (12g)	1.51507		Zbtb17_extended (15g)	0.687168		Hsf1_extended (16g)	1.19741
Zbtb4 (13g)	1.22176		Zfp597_extended (71g)	1.35013		Pbx2_extended (19g)	0.296201		Foxj2_extended (12g)	1.41901		Nfe2l1_extended (31g)	1.75694
Dbp (14g)	1.74059		Foxo3_extended (17g)	0.203576		Foxo3_extended (15g)	0.677575		E2f5 (21g)	2.40299		Hltf (16g)	2.14479
Clock_extended (15g)	0.583293		Hivep1_extended (12g)	1.48828		Pole4 (17g)	1.51289		E2f3 (15g)	2.47356		Rfx5_extended (25g)	0.480644
Nr2f6_extended (45g)	1.89907		Pbx1_extended (57g)	1.04513		Zfp560 (11g)	0.18809		Bmyc (52g)	0.226131		Cebpg_extended (48g)	0.594584
Cebpe_extended (13g)	1.49703		Atf6b_extended (18g)	1.97579		Zfp595 (11g)	1.75654		Pml (936g)	0.734266		Rcor1_extended (83g)	1.19875
			Zfp592 (28g)	1.59441					Spib_extended (1022g)	0.226655		Rfxap_extended (23g)	1.53072
			Psmd12_extended (21g)	0.976944					Stat2 (346g)	0.23087		Foxo3_extended (17g)	2.07064
			Trim28_extended (14g)	0.719469								Zfp362_extended (13g)	0.513726
			Rfx5_extended (17g)	0.549183								Trp53_extended (20g)	1.70812
			Rxrb_extended (16g)	1.3584								Zfp119a (20g)	1.93692
			Sirt6_extended (11g)	1.06139								Foxj2_extended (13g)	0.285077
			Myc (35g)	1.8933								Creb3l2 (54g)	0.184315
			Mlx_extended (232g)	0.505691								Irf4_extended (20g)	0.175387
			Mios_extended (64g)	0.894918								Pml (831g)	0.395619
			Erf (421g)	1.01651
			Mitf (316g)	0.185181
