# Supplementary material for: Single-cell RNA transcriptomic analysis identifies Creb5 and CD11b-DCs as regulator of asthma exacerbations
Source: Mucosal Immunol. 2022 Aug 29;15(6):1363–74. doi: 10.1038/s41385-022-00556-1 (PMC9705253; doi:10.1038/s41385-022-00556-1)
Supplement: Supplementary file 3 — Supplementary tableS3 [file 41385_2022_556_MOESM3_ESM.xlsx]

## Sheet: HDMH
TF	gene	nMotifs	bestMotif	NES	highConfAnnot	Genie3Weight
Rfx2	Tmem184b	2	transfac_pro__M02790	5.79	FALSE	0.00296521
Rfx2	AI467606	58	cisbp__M1527	4.83	TRUE	0.00313535
Rfx2	Anxa1	46	cisbp__M1527	4.83	TRUE	0.00482453
Rfx2	Crip2	63	cisbp__M1527	4.83	TRUE	0.0070186
Rfx2	Dffb	50	cisbp__M1527	4.83	TRUE	0.00339233
Rfx2	Dhx32	49	cisbp__M1527	4.83	TRUE	0.00315335
Rfx2	Dyrk3	67	cisbp__M1527	4.83	TRUE	0.00606488
Rfx2	Emp1	70	cisbp__M1527	4.83	TRUE	0.00426807
Rfx2	Fam110a	44	cisbp__M1527	4.83	TRUE	0.00330075
Rfx2	Ift57	63	cisbp__M1527	4.83	TRUE	0.00276279
Rfx2	Nrg1	34	cisbp__M1527	4.83	TRUE	0.00298385
Rfx2	Pak4	54	cisbp__M1527	4.83	TRUE	0.00302147
Rfx2	Pcgf1	48	cisbp__M1527	4.83	TRUE	0.00770198
Rfx2	Prkar2b	51	cisbp__M1527	4.83	TRUE	0.00295441
Rfx2	Rfx2	49	cisbp__M1527	4.83	TRUE	NA
Rfx2	Kdm4b	3	cisbp__M1534	4.53	FALSE	0.00412894
Rfx2	Atp10a	2	hocomoco__RFX6_MOUSE.H11MO.1.C	4.48	FALSE	0.00388458
Rfx2	Fig4	1	hocomoco__RFX6_MOUSE.H11MO.1.C	4.48	FALSE	0.00299708
Rfx2	Xpnpep3	30	taipale__Rfx2_DBD_SGTTGCYARGCAACS_repr	4.42	TRUE	0.0031855
Rfx2	Ahnak	20	yetfasco__YLR176C_496	4.14	TRUE	0.00517873
Rfx2	Cpped1	2	cisbp__M6076	4.14	TRUE	0.0048268
Rfx2	Dusp18	27	hocomoco__RFX2_MOUSE.H11MO.1.A	4.14	TRUE	0.00422329
Rfx2	Gm14005	7	hocomoco__RFX2_MOUSE.H11MO.1.A	4.14	TRUE	0.00329282
Rfx2	Kctd9	3	cisbp__M6076	4.14	TRUE	0.00295864
Rfx2	Letmd1	1	cisbp__M6076	4.14	TRUE	0.00317492
Rfx2	Sgms2	5	yetfasco__YLR176C_496	4.14	TRUE	0.00608121
Rfx2	Sirt3	17	cisbp__M6076	4.14	TRUE	0.00313934
Rfx2	Ulk4	33	hocomoco__RFX2_MOUSE.H11MO.1.A	4.14	TRUE	0.0031428
Rfx2	Zfp367	2	cisbp__M5778	3.45	FALSE	0.00327652
Rfx2	Fam114a1	6	transfac_pro__M07305	3.41	TRUE	0.00389066
Rfx2	Pde4a	4	transfac_pro__M07305	3.41	TRUE	0.00614691
Rfx2	Reep4	9	transfac_pro__M07305	3.41	TRUE	0.00514202
Rfx2	Tagln2	3	transfac_pro__M07305	3.41	TRUE	0.00531447
Rfx2	Racgap1	7	cisbp__M5774	3.37	TRUE	0.00581751
Rfx2	Arhgap23	3	dbcorrdb__MXI1__ENCSR000EBR_1__m2	3.36	FALSE	0.00332855
Rfx2	Mtmr10	1	dbcorrdb__MXI1__ENCSR000EBR_1__m2	3.36	FALSE	0.00504052
Rfx2	Rab44	2	dbcorrdb__MXI1__ENCSR000EBR_1__m2	3.36	FALSE	0.0031787
Rfx2	Rnf215	3	dbcorrdb__MXI1__ENCSR000EGZ_1__m1	3.36	FALSE	0.00388077
Rfx2	Stxbp6	3	dbcorrdb__MXI1__ENCSR000EBR_1__m2	3.36	FALSE	0.00316678
Rfx2	Thap2	2	dbcorrdb__MXI1__ENCSR000EBR_1__m2	3.36	FALSE	0.0105806
Rfx2	Tnpo2	2	dbcorrdb__MXI1__ENCSR000EBR_1__m2	3.36	FALSE	0.00294928
Rfx2	Zfp719	1	dbcorrdb__MXI1__ENCSR000EBR_1__m2	3.36	FALSE	0.00346198
Rfx2	Appbp2	1	cisbp__M1526	3.35	FALSE	0.00329221
Rfx2	Arhgap12	3	cisbp__M1526	3.35	FALSE	0.00157059
Rfx2	Atp2b4	3	cisbp__M1526	3.35	FALSE	0.0011621
Rfx2	Dlg4	3	cisbp__M1526	3.35	FALSE	0.00125641
Rfx2	Eif2b5	2	cisbp__M1526	3.35	FALSE	0.001729
Rfx2	Eml2	3	cisbp__M1526	3.35	FALSE	0.00136889
Rfx2	Fbxo42	3	cisbp__M1526	3.35	FALSE	0.0014326
Rfx2	Fbxw8	3	cisbp__M1526	3.35	FALSE	0.00182066
Rfx2	Fkbpl	2	cisbp__M1526	3.35	FALSE	0.0028501
Rfx2	Fkrp	3	cisbp__M1526	3.35	FALSE	0.00134932
Rfx2	Fxn	3	cisbp__M1526	3.35	FALSE	0.00115877
Rfx2	Gm6793	1	cisbp__M1526	3.35	FALSE	0.00113032
Rfx2	Hebp1	1	cisbp__M1526	3.35	FALSE	0.00252188
Rfx2	Hspbp1	3	cisbp__M1526	3.35	FALSE	0.00113078
Rfx2	Idh2	3	cisbp__M1526	3.35	FALSE	0.00107234
Rfx2	Ipo11	2	cisbp__M1526	3.35	FALSE	0.00220524
Rfx2	Mafk	3	cisbp__M1526	3.35	FALSE	0.00123419
Rfx2	Maml2	3	cisbp__M1526	3.35	FALSE	0.00273834
Rfx2	Mark4	2	cisbp__M1526	3.35	FALSE	0.00200589
Rfx2	Mast3	3	cisbp__M1526	3.35	FALSE	0.00157494
Rfx2	Mast4	3	cisbp__M1526	3.35	FALSE	0.00204831
Rfx2	Med24	3	cisbp__M1526	3.35	FALSE	0.00122339
Rfx2	Mgst3	3	cisbp__M1526	3.35	FALSE	0.00123753
Rfx2	Ndst1	3	cisbp__M1526	3.35	FALSE	0.00165984
Rfx2	Noc3l	2	cisbp__M1526	3.35	FALSE	0.00319032
Rfx2	Pabpc4	2	cisbp__M1526	3.35	FALSE	0.00103376
Rfx2	Pafah1b1	3	cisbp__M1526	3.35	FALSE	0.00175228
Rfx2	Pik3cb	2	cisbp__M1526	3.35	FALSE	0.00119231
Rfx2	Pld2	2	cisbp__M1526	3.35	FALSE	0.00255348
Rfx2	Ppard	2	cisbp__M1526	3.35	FALSE	0.00142684
Rfx2	Rab31	3	cisbp__M1526	3.35	FALSE	0.00128034
Rfx2	Rab36	3	cisbp__M1526	3.35	FALSE	0.00156876
Rfx2	Ralgds	3	cisbp__M1526	3.35	FALSE	0.00122009
Rfx2	Rbm47	2	cisbp__M1526	3.35	FALSE	0.00118933
Rfx2	Rfx1	2	cisbp__M1526	3.35	FALSE	0.00139131
Rfx2	Rfx3	3	cisbp__M1526	3.35	FALSE	0.00136819
Rfx2	Rilpl2	1	cisbp__M1526	3.35	FALSE	0.00121745
Rfx2	Slc36a1	3	cisbp__M1526	3.35	FALSE	0.00147429
Rfx2	Slc7a6	1	cisbp__M1526	3.35	FALSE	0.00177931
Rfx2	Thra	3	cisbp__M1526	3.35	FALSE	0.00228142
Rfx2	Tppp3	3	cisbp__M1526	3.35	FALSE	0.00191691
Rfx2	Traf3ip1	3	cisbp__M1526	3.35	FALSE	0.00197622
Rfx2	Trit1	3	cisbp__M1526	3.35	FALSE	0.00183152
Rfx2	Trpm4	1	cisbp__M1526	3.35	FALSE	0.00136345
Rfx2	Usp42	3	cisbp__M1526	3.35	FALSE	0.00196455
Rfx2	Vangl2	2	cisbp__M1526	3.35	FALSE	0.00130588
Rfx2	Zfp609	3	cisbp__M1526	3.35	FALSE	0.00161426
Rfx2	Zfp90	2	cisbp__M1526	3.35	FALSE	0.00178382
Rfx2	Itga1	2	hocomoco__RFX2_MOUSE.H11MO.0.A	3.32	TRUE	0.00373783
Rfx2	Slc9a1	13	hocomoco__RFX2_MOUSE.H11MO.0.A	3.32	TRUE	0.00351209
Rfx2	Acot7	3	taipale__RFX4_DBD_SGTTGCYARGCAACS	3.27	FALSE	0.00296368
Rfx2	Cib2	1	taipale__RFX4_DBD_SGTTGCYARGCAACS	3.27	FALSE	0.00326605
Rfx2	Eepd1	1	taipale__RFX4_DBD_SGTTGCYARGCAACS	3.27	FALSE	0.00293732
Rfx2	Mospd1	2	taipale__RFX4_DBD_SGTTGCYARGCAACS	3.27	FALSE	0.00408668
Rfx2	Mrps31	1	taipale__RFX4_DBD_SGTTGCYARGCAACS	3.27	FALSE	0.00741875
Rfx2	Pdk3	1	taipale__RFX4_DBD_SGTTGCYARGCAACS	3.27	FALSE	0.0028938
Rfx2	Tmem50b	1	taipale__RFX4_DBD_SGTTGCYARGCAACS	3.27	FALSE	0.00304272
Rfx2	Ugt1a6a	1	taipale__RFX4_DBD_SGTTGCYARGCAACS	3.27	FALSE	0.00338202
Rfx2	Vrk1	1	taipale__RFX4_DBD_SGTTGCYARGCAACS	3.27	FALSE	0.00316003
Rfx2	Zfp64	1	taipale__RFX4_DBD_SGTTGCYARGCAACS	3.27	FALSE	0.00365484
Rfx2	Cry1	2	cisbp__M6076	3.23	TRUE	0.00379245
Rfx2	Cul9	1	cisbp__M6076	3.23	TRUE	0.00395807
Rfx2	Foxk2	1	cisbp__M6076	3.23	TRUE	0.00832259
Rfx2	Pdlim1	2	cisbp__M6076	3.23	TRUE	0.00701899
Rfx2	Synj2	1	cisbp__M6076	3.23	TRUE	0.0063902
Rfx2	Abhd15	3	transfac_pro__M04627	3.22	TRUE	0.00324316
Rfx2	Add3	2	cisbp__M1528	3.19	FALSE	0.00168141
Rfx2	Cyth2	2	cisbp__M1528	3.19	FALSE	0.00118751
Rfx2	Dyrk1b	2	cisbp__M1528	3.19	FALSE	0.00229644
Rfx2	Fbxw7	2	cisbp__M1528	3.19	FALSE	0.00124139
Rfx2	Insig2	1	cisbp__M1528	3.19	FALSE	0.00135458
Rfx2	Rabgap1l	1	cisbp__M1528	3.19	FALSE	0.00110326
Rfx2	Trip4	2	cisbp__M1528	3.19	FALSE	0.00125328
Rfx2	2310022B05Rik	1	cisbp__M1534	3.13	FALSE	0.00172453
Rfx2	5430427O19Rik	1	cisbp__M1534	3.13	FALSE	0.00145808
Rfx2	Acadsb	1	cisbp__M1534	3.13	FALSE	0.0010929
Rfx2	Acsl3	1	cisbp__M1534	3.13	FALSE	0.0020497
Rfx2	Adora2b	1	cisbp__M1534	3.13	FALSE	0.00125659
Rfx2	Aga	1	cisbp__M1534	3.13	FALSE	0.00163521
Rfx2	Akirin1	1	cisbp__M1534	3.13	FALSE	0.00131471
Rfx2	Aldh1b1	1	cisbp__M1534	3.13	FALSE	0.00255013
Rfx2	Als2	1	cisbp__M1534	3.13	FALSE	0.00123516
Rfx2	Ap1s1	1	cisbp__M1534	3.13	FALSE	0.00103957
Rfx2	Apba1	1	cisbp__M1534	3.13	FALSE	0.0016509
Rfx2	Apoo	1	cisbp__M1534	3.13	FALSE	0.00138389
Rfx2	Arl13b	1	cisbp__M1534	3.13	FALSE	0.0011181
Rfx2	Arl4a	1	cisbp__M1534	3.13	FALSE	0.00127643
Rfx2	Asb6	1	cisbp__M1534	3.13	FALSE	0.00147347
Rfx2	Atrnl1	1	cisbp__M1534	3.13	FALSE	0.00152701
Rfx2	Bace1	1	cisbp__M1534	3.13	FALSE	0.00217286
Rfx2	Bad	1	cisbp__M1534	3.13	FALSE	0.00143625
Rfx2	Bbs9	1	cisbp__M1534	3.13	FALSE	0.00159833
Rfx2	Bcl9	1	cisbp__M1534	3.13	FALSE	0.00223029
Rfx2	Bmi1	1	cisbp__M1534	3.13	FALSE	0.00125677
Rfx2	C1galt1c1	1	cisbp__M1534	3.13	FALSE	0.00143932
Rfx2	Cass4	1	cisbp__M1534	3.13	FALSE	0.0018914
Rfx2	Casz1	1	cisbp__M1534	3.13	FALSE	0.00189651
Rfx2	Cbx4	1	cisbp__M1534	3.13	FALSE	0.00113232
Rfx2	Ccdc102a	1	cisbp__M1534	3.13	FALSE	0.00372363
Rfx2	Ccdc91	1	cisbp__M1534	3.13	FALSE	0.00113808
Rfx2	Cdkl2	1	cisbp__M1534	3.13	FALSE	0.00239635
Rfx2	Clcn6	1	cisbp__M1534	3.13	FALSE	0.0011809
Rfx2	Cog3	1	cisbp__M1534	3.13	FALSE	0.00163556
Rfx2	Crip1	1	cisbp__M1534	3.13	FALSE	0.00102169
Rfx2	Csf2rb2	1	cisbp__M1534	3.13	FALSE	0.00226101
Rfx2	Ctbp2	1	cisbp__M1534	3.13	FALSE	0.00188793
Rfx2	Cttnbp2nl	1	cisbp__M1534	3.13	FALSE	0.00102285
Rfx2	Cysltr1	1	cisbp__M1534	3.13	FALSE	0.0018054
Rfx2	D16Ertd472e	1	cisbp__M1534	3.13	FALSE	0.00276908
Rfx2	Dag1	1	cisbp__M1534	3.13	FALSE	0.00246296
Rfx2	Dap3	1	cisbp__M1534	3.13	FALSE	0.0010008
Rfx2	Dcun1d3	1	cisbp__M1534	3.13	FALSE	0.00269049
Rfx2	Deptor	1	cisbp__M1534	3.13	FALSE	0.00122457
Rfx2	Dnajb4	1	cisbp__M1534	3.13	FALSE	0.0010491
Rfx2	Dusp7	1	cisbp__M1534	3.13	FALSE	0.00146416
Rfx2	E2f5	1	cisbp__M1534	3.13	FALSE	0.00186235
Rfx2	Eif4e2	1	cisbp__M1534	3.13	FALSE	0.00120142
Rfx2	Ern1	1	cisbp__M1534	3.13	FALSE	0.001056
Rfx2	Exd2	1	cisbp__M1534	3.13	FALSE	0.00125431
Rfx2	Fahd2a	1	cisbp__M1534	3.13	FALSE	0.00109204
Rfx2	Fam35a	1	cisbp__M1534	3.13	FALSE	0.00201111
Rfx2	Fancl	1	cisbp__M1534	3.13	FALSE	0.0014176
Rfx2	Fndc3b	1	cisbp__M1534	3.13	FALSE	0.00237546
Rfx2	Fosb	1	cisbp__M1534	3.13	FALSE	0.00119452
Rfx2	Foxn3	1	cisbp__M1534	3.13	FALSE	0.00107831
Rfx2	Gas7	1	cisbp__M1534	3.13	FALSE	0.00189059
Rfx2	Git1	1	cisbp__M1534	3.13	FALSE	0.00111999
Rfx2	Glcci1	1	cisbp__M1534	3.13	FALSE	0.00215946
Rfx2	Gng2	1	cisbp__M1534	3.13	FALSE	0.00165117
Rfx2	Hibch	1	cisbp__M1534	3.13	FALSE	0.00236621
Rfx2	Hist1h2be	1	cisbp__M1534	3.13	FALSE	0.00160129
Rfx2	Homer1	1	cisbp__M1534	3.13	FALSE	0.00180352
Rfx2	Hopx	1	cisbp__M1534	3.13	FALSE	0.00135112
Rfx2	Hspa13	1	cisbp__M1534	3.13	FALSE	0.00237737
Rfx2	Ift46	1	cisbp__M1534	3.13	FALSE	0.00173137
Rfx2	Kifc3	1	cisbp__M1534	3.13	FALSE	0.00235137
Rfx2	Kremen1	1	cisbp__M1534	3.13	FALSE	0.00157998
Rfx2	Lancl1	1	cisbp__M1534	3.13	FALSE	0.00132828
Rfx2	Lmna	1	cisbp__M1534	3.13	FALSE	0.00197992
Rfx2	Lmo1	1	cisbp__M1534	3.13	FALSE	0.00157686
Rfx2	Lrrc42	1	cisbp__M1534	3.13	FALSE	0.00257057
Rfx2	Lyrm4	1	cisbp__M1534	3.13	FALSE	0.00264273
Rfx2	Maged1	1	cisbp__M1534	3.13	FALSE	0.00139608
Rfx2	Map2k5	1	cisbp__M1534	3.13	FALSE	0.00178867
Rfx2	Mid1ip1	1	cisbp__M1534	3.13	FALSE	0.00134089
Rfx2	Mrps27	1	cisbp__M1534	3.13	FALSE	0.00112012
Rfx2	Mrrf	1	cisbp__M1534	3.13	FALSE	0.00108043
Rfx2	Mt1	1	cisbp__M1534	3.13	FALSE	0.00136607
Rfx2	Mtx2	1	cisbp__M1534	3.13	FALSE	0.00104871
Rfx2	Nacc2	1	cisbp__M1534	3.13	FALSE	0.00114744
Rfx2	Nedd4l	1	cisbp__M1534	3.13	FALSE	0.00152722
Rfx2	Nfia	1	cisbp__M1534	3.13	FALSE	0.00187539
Rfx2	Nr4a2	1	cisbp__M1534	3.13	FALSE	0.00129308
Rfx2	Osm	1	cisbp__M1534	3.13	FALSE	0.00125999
Rfx2	Pacs1	1	cisbp__M1534	3.13	FALSE	0.00111504
Rfx2	Pak1	1	cisbp__M1534	3.13	FALSE	0.00116916
Rfx2	Peli1	1	cisbp__M1534	3.13	FALSE	0.00128232
Rfx2	Pex5	1	cisbp__M1534	3.13	FALSE	0.00125026
Rfx2	Pinx1	1	cisbp__M1534	3.13	FALSE	0.00151576
Rfx2	Pkd2	1	cisbp__M1534	3.13	FALSE	0.00123884
Rfx2	Polr3g	1	cisbp__M1534	3.13	FALSE	0.00154894
Rfx2	Ppp4r1	1	cisbp__M1534	3.13	FALSE	0.00146152
Rfx2	Prdm4	1	cisbp__M1534	3.13	FALSE	0.00110873
Rfx2	Prdx4	1	cisbp__M1534	3.13	FALSE	0.00222237
Rfx2	Prkci	1	cisbp__M1534	3.13	FALSE	0.00274752
Rfx2	Prmt6	1	cisbp__M1534	3.13	FALSE	0.00126451
Rfx2	Prr3	1	cisbp__M1534	3.13	FALSE	0.00104027
Rfx2	Prrc1	1	cisbp__M1534	3.13	FALSE	0.00100083
Rfx2	Pus10	1	cisbp__M1534	3.13	FALSE	0.00106949
Rfx2	Rab9	1	cisbp__M1534	3.13	FALSE	0.00100068
Rfx2	Rars	1	cisbp__M1534	3.13	FALSE	0.00121461
Rfx2	Rassf4	1	cisbp__M1534	3.13	FALSE	0.00249164
Rfx2	Rcan3	1	cisbp__M1534	3.13	FALSE	0.00155286
Rfx2	Sec22b	1	cisbp__M1534	3.13	FALSE	0.00103377
Rfx2	Sec23a	1	cisbp__M1534	3.13	FALSE	0.00184931
Rfx2	Sec61g	1	cisbp__M1534	3.13	FALSE	0.00135189
Rfx2	Sestd1	1	cisbp__M1534	3.13	FALSE	0.0010376
Rfx2	Sgpl1	1	cisbp__M1534	3.13	FALSE	0.00120759
Rfx2	Slc17a5	1	cisbp__M1534	3.13	FALSE	0.00152944
Rfx2	Slc30a1	1	cisbp__M1534	3.13	FALSE	0.00133148
Rfx2	Smox	1	cisbp__M1534	3.13	FALSE	0.00115009
Rfx2	Snrpb2	1	cisbp__M1534	3.13	FALSE	0.00121465
Rfx2	Sphk2	1	cisbp__M1534	3.13	FALSE	0.00189116
Rfx2	St7	1	cisbp__M1534	3.13	FALSE	0.0010148
Rfx2	Stam	1	cisbp__M1534	3.13	FALSE	0.00190386
Rfx2	Tbxas1	1	cisbp__M1534	3.13	FALSE	0.00167378
Rfx2	Tmem101	1	cisbp__M1534	3.13	FALSE	0.00117545
Rfx2	Tmem154	1	cisbp__M1534	3.13	FALSE	0.001445
Rfx2	Tmem170b	1	cisbp__M1534	3.13	FALSE	0.00260211
Rfx2	Tmem19	1	cisbp__M1534	3.13	FALSE	0.00126802
Rfx2	Tnfaip2	1	cisbp__M1534	3.13	FALSE	0.00160131
Rfx2	Tram2	1	cisbp__M1534	3.13	FALSE	0.00212314
Rfx2	Twf1	1	cisbp__M1534	3.13	FALSE	0.00139237
Rfx2	Unc119b	1	cisbp__M1534	3.13	FALSE	0.00288126
Rfx2	Usf1	1	cisbp__M1534	3.13	FALSE	0.00113063
Rfx2	Usp30	1	cisbp__M1534	3.13	FALSE	0.001264
Rfx2	Utp14b	1	cisbp__M1534	3.13	FALSE	0.00166494
Rfx2	Vps8	1	cisbp__M1534	3.13	FALSE	0.00180702
Rfx2	Wdr12	1	cisbp__M1534	3.13	FALSE	0.00191643
Rfx2	Wdr13	1	cisbp__M1534	3.13	FALSE	0.00163656
Rfx2	Wwp1	1	cisbp__M1534	3.13	FALSE	0.00104668
Rfx2	Xrcc1	1	cisbp__M1534	3.13	FALSE	0.00136062
Rfx2	Ypel2	1	cisbp__M1534	3.13	FALSE	0.00192912
Rfx2	Zc3h12d	1	cisbp__M1534	3.13	FALSE	0.00185693
Rfx2	Zfp668	1	cisbp__M1534	3.13	FALSE	0.00129449
Rfx2	Zfp771	1	cisbp__M1534	3.13	FALSE	0.00192894
Relb	Axl	14	bergman__dl-B	9.52	TRUE	0.00396543
Relb	Cd40	253	bergman__dl-B	9.52	TRUE	0.00490204
Relb	Dst	46	bergman__dl-B	9.52	TRUE	0.00358523
Relb	Icam1	256	bergman__dl-B	9.52	TRUE	0.00397599
Relb	Il11ra1	37	bergman__dl-B	9.52	TRUE	0.00388964
Relb	Maff	76	bergman__dl-B	9.52	TRUE	0.00725236
Relb	Mllt6	133	bergman__dl-B	9.52	TRUE	0.00408376
Relb	Nfkbia	289	bergman__dl-B	9.52	TRUE	0.00711428
Relb	Nfkbid	166	bergman__dl-B	9.52	TRUE	0.00374501
Relb	Nfkbie	210	bergman__dl-B	9.52	TRUE	0.0040849
Relb	Nfkbiz	282	bergman__dl-B	9.52	TRUE	0.00482433
Relb	Rasgrp1	17	bergman__dl-B	9.52	TRUE	0.00363471
Relb	Relb	245	bergman__dl-B	9.52	TRUE	NA
Relb	Slc7a11	10	bergman__dl-B	9.52	TRUE	0.00357459
Relb	Tnfaip3	289	bergman__dl-B	9.52	TRUE	0.00346178
Relb	Tnip3	139	bergman__dl-B	9.52	TRUE	0.0035811
Relb	Cd63	29	transfac_pro__M01239	8.28	TRUE	0.00481333
Relb	Cxcl1	240	transfac_pro__M01239	8.28	TRUE	0.00432855
Relb	Cxcl16	96	transfac_pro__M01239	8.28	TRUE	0.00604726
Relb	Marcksl1	32	transfac_pro__M01239	8.28	TRUE	0.00787752
Relb	Rnf150	8	transfac_pro__M01239	8.28	TRUE	0.00475103
Relb	Myo1e	97	flyfactorsurvey__dl_NBT_FBgn0000462	8.14	TRUE	0.00798949
Relb	Sod2	11	flyfactorsurvey__dl_NBT_FBgn0000462	8.14	TRUE	0.00430544
Relb	Tbc1d4	20	flyfactorsurvey__dl_NBT_FBgn0000462	8.14	TRUE	0.00469864
Relb	Dapk1	35	idmmpmm__dl	7.92	TRUE	0.0101237
Relb	Rnf157	7	idmmpmm__dl	7.92	TRUE	0.00359079
Relb	Azi2	4	bergman__dl-B	7.7	TRUE	0.00294728
Relb	Dyrk1a	24	bergman__dl-B	7.7	TRUE	0.00328707
Relb	Hivep1	113	bergman__dl-B	7.7	TRUE	0.00295019
Relb	Hpgds	6	bergman__dl-B	7.7	TRUE	0.00340986
Relb	Mmp12	42	bergman__dl-B	7.7	TRUE	0.00299048
Relb	Psmc1	18	bergman__dl-B	7.7	TRUE	0.0030667
Relb	Slamf7	2	cisbp__M4485	7.21	FALSE	0.00321102
Relb	Suclg2	2	cisbp__M4485	7.21	FALSE	0.00308467
Relb	Ghdc	2	transfac_public__M00052	7.17	FALSE	0.00346021
Relb	Rela	50	flyfactorsurvey__dl_NBT_FBgn0000462	6.93	TRUE	0.00328322
Relb	Donson	4	transfac_public__M00052	6.87	FALSE	0.00373778
Relb	Etv3	19	jaspar__MA0023.1	6.84	TRUE	0.00314911
Relb	Spata6	5	jaspar__MA0023.1	6.84	TRUE	0.00305198
Relb	Clec4e	8	transfac_public__M00043	6.74	TRUE	0.00352919
Relb	Ccl12	28	transfac_pro__M01239	6.46	TRUE	0.0034427
Relb	Rnpc3	6	transfac_public__M00043	5.73	TRUE	0.00319298
Relb	Zfp35	2	hocomoco__RELB_HUMAN.H11MO.0.C	5.58	TRUE	0.00368094
Relb	Cenpq	1	cisbp__M1855	5.31	TRUE	0.00282356
Relb	Usp53	5	jaspar__MA0023.1	5.28	TRUE	0.00337991
Relb	Gtf3c3	6	flyfactorsurvey__dl_FlyReg_FBgn0000462	4.67	TRUE	0.00289832
Relb	Zmynd15	2	transfac_pro__M08952	4.33	FALSE	0.00534122
Relb	Arl5a	1	transfac_pro__M03882	4.07	TRUE	0.00299764
Relb	Sgpl1	5	transfac_pro__M03882	4.07	TRUE	0.00311067
Relb	Acvrl1	5	jaspar__MA0107.1	3.76	FALSE	0.00116918
Relb	Appl1	5	jaspar__MA0107.1	3.76	FALSE	0.0014423
Relb	Arfrp1	4	jaspar__MA0107.1	3.76	FALSE	0.001345
Relb	Baz1a	2	jaspar__MA0107.1	3.76	FALSE	0.00170875
Relb	Cdk17	1	jaspar__MA0107.1	3.76	FALSE	0.0012848
Relb	Ctbs	6	jaspar__MA0107.1	3.76	FALSE	0.00151324
Relb	Ctdsp1	8	jaspar__MA0107.1	3.76	FALSE	0.00120305
Relb	Cxcl2	9	jaspar__MA0107.1	3.76	FALSE	0.00214002
Relb	Dusp2	6	jaspar__MA0107.1	3.76	FALSE	0.00244227
Relb	Eif1ax	4	jaspar__MA0107.1	3.76	FALSE	0.00204254
Relb	Fam43a	2	jaspar__MA0107.1	3.76	FALSE	0.00102147
Relb	H60b	5	jaspar__MA0107.1	3.76	FALSE	0.00124962
Relb	Kdm6b	5	jaspar__MA0107.1	3.76	FALSE	0.00102408
Relb	Mrps31	7	jaspar__MA0107.1	3.76	FALSE	0.00204878
Relb	Myo9b	2	jaspar__MA0107.1	3.76	FALSE	0.00143937
Relb	Ncf4	2	jaspar__MA0107.1	3.76	FALSE	0.00107692
Relb	Nfkb1	7	jaspar__MA0107.1	3.76	FALSE	0.00153959
Relb	Nfkbib	6	jaspar__MA0107.1	3.76	FALSE	0.00171969
Relb	Nod2	10	jaspar__MA0107.1	3.76	FALSE	0.00133943
Relb	Phf21a	3	jaspar__MA0107.1	3.76	FALSE	0.00101946
Relb	Pnkd	3	jaspar__MA0107.1	3.76	FALSE	0.0012001
Relb	Rap1a	11	jaspar__MA0107.1	3.76	FALSE	0.0011443
Relb	Sdc4	11	jaspar__MA0107.1	3.76	FALSE	0.00178216
Relb	Sik2	7	jaspar__MA0107.1	3.76	FALSE	0.00128142
Relb	Sin3a	8	jaspar__MA0107.1	3.76	FALSE	0.00103987
Relb	Snd1	3	jaspar__MA0107.1	3.76	FALSE	0.00103462
Relb	Sqle	3	jaspar__MA0107.1	3.76	FALSE	0.00150721
Relb	Stat5a	13	jaspar__MA0107.1	3.76	FALSE	0.00116314
Relb	Stx11	5	jaspar__MA0107.1	3.76	FALSE	0.00171372
Relb	Stx17	2	jaspar__MA0107.1	3.76	FALSE	0.00128557
Relb	Tifa	13	jaspar__MA0107.1	3.76	FALSE	0.00115742
Relb	Tnfaip2	7	jaspar__MA0107.1	3.76	FALSE	0.00158504
Relb	Tnpo3	6	jaspar__MA0107.1	3.76	FALSE	0.00162691
Relb	Traf3	8	jaspar__MA0107.1	3.76	FALSE	0.00227039
Relb	Zbtb32	3	jaspar__MA0107.1	3.76	FALSE	0.00234441
Relb	Zfp710	1	jaspar__MA0107.1	3.76	FALSE	0.00144303
Relb	A630072M18Rik	1	transfac_public__M00052	3.67	FALSE	0.00212022
Relb	Nub1	3	transfac_public__M00052	3.67	FALSE	0.00156277
Relb	Pigm	1	transfac_public__M00052	3.67	FALSE	0.00170296
Relb	Slc16a6	5	transfac_public__M00052	3.67	FALSE	0.00149462
Relb	Atp2b4	4	cisbp__M6511	3.61	FALSE	0.00115479
Relb	Cd83	2	cisbp__M6511	3.61	FALSE	0.00164344
Relb	Elf4	2	cisbp__M6511	3.61	FALSE	0.00113004
Relb	Il1b	5	cisbp__M6511	3.61	FALSE	0.00113692
Relb	Mtmr3	4	cisbp__M6511	3.61	FALSE	0.00149404
Relb	Rnf220	6	cisbp__M6511	3.61	FALSE	0.00144321
Relb	Arhgef2	6	transfac_public__M00053	3.58	FALSE	0.00153764
Relb	Bcl6	4	transfac_public__M00053	3.58	FALSE	0.00131663
Relb	Clip1	6	transfac_public__M00053	3.58	FALSE	0.00142011
Relb	Cyfip1	2	transfac_public__M00053	3.58	FALSE	0.00127298
Relb	Dusp6	4	transfac_public__M00053	3.58	FALSE	0.00119798
Relb	H2-Oa	3	transfac_public__M00053	3.58	FALSE	0.00172478
Relb	Itgb5	1	transfac_public__M00053	3.58	FALSE	0.0010764
Relb	Kpna3	3	transfac_public__M00053	3.58	FALSE	0.00162031
Relb	N4bp1	7	transfac_public__M00053	3.58	FALSE	0.00108202
Relb	Socs3	4	transfac_public__M00053	3.58	FALSE	0.00171956
Relb	Tagap	1	transfac_public__M00053	3.58	FALSE	0.00100938
Relb	Trio	4	transfac_public__M00053	3.58	FALSE	0.00113532
Relb	Ykt6	3	transfac_public__M00053	3.58	FALSE	0.00129145
Relb	Igsf8	1	hocomoco__TF65_MOUSE.H11MO.0.A	3.23	FALSE	0.00144711
Relb	Pdlim5	1	hocomoco__TF65_MOUSE.H11MO.0.A	3.23	FALSE	0.00145267
Relb	Mink1	2	transfac_pro__M07221	3.07	FALSE	0.00153485
Relb	Pik3r5	2	transfac_pro__M07221	3.07	FALSE	0.00139631
Relb	Rap2c	2	transfac_pro__M07221	3.07	FALSE	0.00105152
Relb	Adrb1	8	transfac_pro__M01239	3.03	TRUE	0.00204323
Relb	Ank2	10	transfac_pro__M01239	3.03	TRUE	0.00109284
Relb	Ankrd33b	1	transfac_pro__M01239	3.03	TRUE	0.00114566
Relb	Arid5a	1	transfac_pro__M01239	3.03	TRUE	0.00102406
Relb	Batf	1	transfac_pro__M01239	3.03	TRUE	0.00165975
Relb	Bcl2a1a	11	transfac_pro__M01239	3.03	TRUE	0.00207369
Relb	Bcl2a1b	6	transfac_pro__M01239	3.03	TRUE	0.00162246
Relb	Bcl2a1d	6	transfac_pro__M01239	3.03	TRUE	0.00327104
Relb	Bcl3	9	transfac_pro__M01239	3.03	TRUE	0.00185235
Relb	Birc2	6	transfac_pro__M01239	3.03	TRUE	0.00142337
Relb	Birc3	12	transfac_pro__M01239	3.03	TRUE	0.00184279
Relb	Camta1	2	transfac_pro__M01239	3.03	TRUE	0.0012008
Relb	Chd6	14	transfac_pro__M01239	3.03	TRUE	0.00123713
Relb	Creb1	14	transfac_pro__M01239	3.03	TRUE	0.0011675
Relb	Dusp22	14	transfac_pro__M01239	3.03	TRUE	0.00117326
Relb	Efhd2	8	transfac_pro__M01239	3.03	TRUE	0.00119669
Relb	Ero1lb	1	transfac_pro__M01239	3.03	TRUE	0.00102737
Relb	Fas	1	transfac_pro__M01239	3.03	TRUE	0.0025463
Relb	Fchsd2	9	transfac_pro__M01239	3.03	TRUE	0.00136857
Relb	Foxp4	9	transfac_pro__M01239	3.03	TRUE	0.00140192
Relb	Gabpb1	9	transfac_pro__M01239	3.03	TRUE	0.00176314
Relb	Gadd45b	6	transfac_pro__M01239	3.03	TRUE	0.00132561
Relb	Gopc	12	transfac_pro__M01239	3.03	TRUE	0.00163973
Relb	H2-Aa	8	transfac_pro__M01239	3.03	TRUE	0.00123851
Relb	H2-Eb1	11	transfac_pro__M01239	3.03	TRUE	0.00145743
Relb	Hivep2	7	transfac_pro__M01239	3.03	TRUE	0.00147206
Relb	Ikbkb	12	transfac_pro__M01239	3.03	TRUE	0.00107708
Relb	Ikbke	14	transfac_pro__M01239	3.03	TRUE	0.00114177
Relb	Lasp1	1	transfac_pro__M01239	3.03	TRUE	0.00235351
Relb	Lfng	1	transfac_pro__M01239	3.03	TRUE	0.00111661
Relb	Mapre2	1	cisbp__M1928	3.03	FALSE	0.00115513
Relb	Mfhas1	13	transfac_pro__M01239	3.03	TRUE	0.00156007
Relb	Mrps10	4	transfac_pro__M01239	3.03	TRUE	0.00127219
Relb	Ncoa3	9	transfac_pro__M01239	3.03	TRUE	0.00141263
Relb	Nfe2l1	3	transfac_pro__M01239	3.03	TRUE	0.00154809
Relb	Nfkb2	14	transfac_pro__M01239	3.03	TRUE	0.00294357
Relb	Nr4a3	2	transfac_pro__M01239	3.03	TRUE	0.00279669
Relb	Nus1	1	cisbp__M1928	3.03	FALSE	0.00147721
Relb	Ogfr	1	transfac_pro__M01239	3.03	TRUE	0.00115577
Relb	Pabpn1	8	transfac_pro__M01239	3.03	TRUE	0.0014502
Relb	Phc2	9	transfac_pro__M01239	3.03	TRUE	0.00178795
Relb	Plekhg3	1	transfac_pro__M01239	3.03	TRUE	0.00127902
Relb	Plxnb2	7	transfac_pro__M01239	3.03	TRUE	0.0013565
Relb	Prdm1	3	transfac_pro__M01239	3.03	TRUE	0.00112007
Relb	Psma6	14	transfac_pro__M01239	3.03	TRUE	0.0012008
Relb	Ralb	1	transfac_pro__M01239	3.03	TRUE	0.00202536
Relb	Rassf2	14	transfac_pro__M01239	3.03	TRUE	0.00122331
Relb	Rel	8	transfac_pro__M01239	3.03	TRUE	0.00235424
Relb	Ripk2	14	transfac_pro__M01239	3.03	TRUE	0.00115133
Relb	Rnf6	13	transfac_pro__M01239	3.03	TRUE	0.00148296
Relb	Senp1	5	transfac_pro__M01239	3.03	TRUE	0.00105947
Relb	Sh2b3	8	transfac_pro__M01239	3.03	TRUE	0.00126831
Relb	Skil	1	transfac_pro__M01239	3.03	TRUE	0.00143092
Relb	St3gal6	5	transfac_pro__M01239	3.03	TRUE	0.0014925
Relb	Stat6	13	transfac_pro__M01239	3.03	TRUE	0.00103289
Relb	Tank	5	transfac_pro__M01239	3.03	TRUE	0.00299601
Relb	Tbc1d10a	8	transfac_pro__M01239	3.03	TRUE	0.00172653
Relb	Tnip1	12	transfac_pro__M01239	3.03	TRUE	0.00237566
Relb	Traf1	6	transfac_pro__M01239	3.03	TRUE	0.00223441
Relb	Tspan31	9	transfac_pro__M01239	3.03	TRUE	0.00100831
Relb	Tyk2	14	transfac_pro__M01239	3.03	TRUE	0.00133335
Relb	Vamp3	1	cisbp__M1928	3.03	FALSE	0.00122808
Relb	Wdr61	1	cisbp__M1928	3.03	FALSE	0.0011975
Relb	Zc3h12a	13	transfac_pro__M01239	3.03	TRUE	0.00259664
Relb	Zmiz2	5	transfac_pro__M01239	3.03	TRUE	0.00157835
Relb	Zmym5	1	cisbp__M1928	3.03	FALSE	0.00123076
Relb	Tnfrsf13c	2	bergman__dif_Rel	3.01	TRUE	0.00273018
Pole3	Eef1e1	5	transfac_pro__M00775	4.03	FALSE	0.00549718
Pole3	Hist1h2bc	10	transfac_pro__M00775	4.03	FALSE	0.00375159
Pole3	Incenp	9	transfac_pro__M00775	4.03	FALSE	0.00335891
Pole3	Kdm4a	15	transfac_pro__M00775	4.03	FALSE	0.00416068
Pole3	Prkaca	14	transfac_pro__M00775	4.03	FALSE	0.00322131
Pole3	Wbp1	15	transfac_pro__M00775	4.03	FALSE	0.00342229
Pole3	Ints3	1	dbcorrdb__RFX5__ENCSR000ECX_1__m2	3.78	FALSE	0.00684449
Pole3	Mavs	2	dbcorrdb__RFX5__ENCSR000ECX_1__m2	3.78	FALSE	0.00400635
Pole3	Slc31a1	1	dbcorrdb__RFX5__ENCSR000ECX_1__m2	3.78	FALSE	0.00315255
Pole3	Tbc1d22b	10	dbcorrdb__RFX5__ENCSR000ECX_1__m2	3.78	FALSE	0.0036519
Pole3	Akt1s1	8	transfac_pro__M00775	3.42	FALSE	0.00293923
Pole3	Ankrd39	5	transfac_pro__M00775	3.42	FALSE	0.00297251
Pole3	Cmklr1	2	transfac_pro__M00775	3.42	FALSE	0.0044769
Pole3	Enc1	2	transfac_pro__M00775	3.42	FALSE	0.00404073
Pole3	Hmgxb4	9	transfac_pro__M00775	3.42	FALSE	0.00445445
Pole3	Klhl20	1	transfac_pro__M00775	3.42	FALSE	0.00286849
Pole3	Smad5	1	transfac_pro__M00775	3.42	FALSE	0.00294992
Pole3	2410131K14Rik	7	dbcorrdb__SP1__ENCSR000BIR_1__m1	3.35	FALSE	0.00106565
Pole3	5430416N02Rik	7	dbcorrdb__SP1__ENCSR000BIR_1__m1	3.35	FALSE	0.00126043
Pole3	Abcf2	7	dbcorrdb__SP1__ENCSR000BIR_1__m1	3.35	FALSE	0.00134717
Pole3	Aifm1	7	dbcorrdb__SP1__ENCSR000BIR_1__m1	3.35	FALSE	0.00135547
Pole3	Aimp2	7	dbcorrdb__SP1__ENCSR000BIR_1__m1	3.35	FALSE	0.00197442
Pole3	Alkbh6	7	dbcorrdb__SP1__ENCSR000BIR_1__m1	3.35	FALSE	0.00119449
Pole3	Ankrd16	5	dbcorrdb__SP1__ENCSR000BIR_1__m1	3.35	FALSE	0.00193864
Pole3	Ap2a1	7	dbcorrdb__SP1__ENCSR000BIR_1__m1	3.35	FALSE	0.00112261
Pole3	Ap3m2	7	dbcorrdb__SP1__ENCSR000BIR_1__m1	3.35	FALSE	0.00117428
Pole3	Arf2	7	dbcorrdb__SP1__ENCSR000BIR_1__m1	3.35	FALSE	0.0015814
Pole3	Armc1	7	dbcorrdb__SP1__ENCSR000BIR_1__m1	3.35	FALSE	0.00153579
Pole3	Arntl	7	dbcorrdb__SP1__ENCSR000BIR_1__m1	3.35	FALSE	0.00110289
Pole3	Asb7	7	dbcorrdb__SP1__ENCSR000BIR_1__m1	3.35	FALSE	0.0011137
Pole3	Asna1	7	dbcorrdb__SP1__ENCSR000BIR_1__m1	3.35	FALSE	0.00102284
Pole3	B4galt6	6	dbcorrdb__SP1__ENCSR000BIR_1__m1	3.35	FALSE	0.00143335
Pole3	Bahd1	7	dbcorrdb__SP1__ENCSR000BIR_1__m1	3.35	FALSE	0.00197842
Pole3	Baiap2	6	dbcorrdb__SP1__ENCSR000BIR_1__m1	3.35	FALSE	0.00132032
Pole3	Brwd3	6	dbcorrdb__SP1__ENCSR000BIR_1__m1	3.35	FALSE	0.00102273
Pole3	Btbd1	7	dbcorrdb__SP1__ENCSR000BIR_1__m1	3.35	FALSE	0.00102602
Pole3	Calm3	7	dbcorrdb__SP1__ENCSR000BIR_1__m1	3.35	FALSE	0.00119234
Pole3	Camta1	7	dbcorrdb__SP1__ENCSR000BIR_1__m1	3.35	FALSE	0.00233651
Pole3	Cand1	6	dbcorrdb__SP1__ENCSR000BIR_1__m1	3.35	FALSE	0.00252127
Pole3	Casp8ap2	3	dbcorrdb__SP1__ENCSR000BIR_1__m1	3.35	FALSE	0.00112233
Pole3	Ccdc115	7	dbcorrdb__SP1__ENCSR000BIR_1__m1	3.35	FALSE	0.0013109
Pole3	Cdk5rap3	7	dbcorrdb__SP1__ENCSR000BIR_1__m1	3.35	FALSE	0.00123132
Pole3	Cebpg	7	dbcorrdb__SP1__ENCSR000BIR_1__m1	3.35	FALSE	0.00125561
Pole3	Ckb	3	dbcorrdb__SP1__ENCSR000BIR_1__m1	3.35	FALSE	0.00105053
Pole3	Ctnnbip1	6	dbcorrdb__SP1__ENCSR000BIR_1__m1	3.35	FALSE	0.001473
Pole3	Cyb5b	6	dbcorrdb__SP1__ENCSR000BIR_1__m1	3.35	FALSE	0.00120243
Pole3	Cyth2	5	dbcorrdb__SP1__ENCSR000BIR_1__m1	3.35	FALSE	0.00130361
Pole3	Daxx	6	dbcorrdb__SP1__ENCSR000BIR_1__m1	3.35	FALSE	0.00102663
Pole3	Dbp	7	dbcorrdb__SP1__ENCSR000BIR_1__m1	3.35	FALSE	0.00278047
Pole3	Ddt	7	dbcorrdb__SP1__ENCSR000BIR_1__m1	3.35	FALSE	0.00147149
Pole3	Dexi	7	dbcorrdb__SP1__ENCSR000BIR_1__m1	3.35	FALSE	0.00167843
Pole3	Dnajc30	7	dbcorrdb__SP1__ENCSR000BIR_1__m1	3.35	FALSE	0.00124262
Pole3	Dolpp1	7	dbcorrdb__SP1__ENCSR000BIR_1__m1	3.35	FALSE	0.00151699
Pole3	Eif2ak3	7	dbcorrdb__SP1__ENCSR000BIR_1__m1	3.35	FALSE	0.00113687
Pole3	Eif2b2	7	dbcorrdb__SP1__ENCSR000BIR_1__m1	3.35	FALSE	0.00168037
Pole3	Elac2	7	dbcorrdb__SP1__ENCSR000BIR_1__m1	3.35	FALSE	0.00132393
Pole3	Ermp1	7	dbcorrdb__SP1__ENCSR000BIR_1__m1	3.35	FALSE	0.00111477
Pole3	Etv1	4	dbcorrdb__SP1__ENCSR000BIR_1__m1	3.35	FALSE	0.00105927
Pole3	Ezh2	6	dbcorrdb__SP1__ENCSR000BIR_1__m1	3.35	FALSE	0.00141799
Pole3	Fam126b	7	dbcorrdb__SP1__ENCSR000BIR_1__m1	3.35	FALSE	0.00114428
Pole3	Fam53c	7	dbcorrdb__SP1__ENCSR000BIR_1__m1	3.35	FALSE	0.00115978
Pole3	Fbxl20	7	dbcorrdb__SP1__ENCSR000BIR_1__m1	3.35	FALSE	0.00115504
Pole3	Fbxo46	7	dbcorrdb__SP1__ENCSR000BIR_1__m1	3.35	FALSE	0.00109851
Pole3	Fdxr	7	dbcorrdb__SP1__ENCSR000BIR_1__m1	3.35	FALSE	0.0023173
Pole3	Gart	7	dbcorrdb__SP1__ENCSR000BIR_1__m1	3.35	FALSE	0.00161131
Pole3	Gas2l1	7	dbcorrdb__SP1__ENCSR000BIR_1__m1	3.35	FALSE	0.00100594
Pole3	Gbf1	7	dbcorrdb__SP1__ENCSR000BIR_1__m1	3.35	FALSE	0.00202463
Pole3	Gna12	1	dbcorrdb__SP1__ENCSR000BIR_1__m1	3.35	FALSE	0.00177122
Pole3	Golph3l	7	dbcorrdb__SP1__ENCSR000BIR_1__m1	3.35	FALSE	0.00101026
Pole3	H2-Ke6	6	dbcorrdb__SP1__ENCSR000BIR_1__m1	3.35	FALSE	0.00100395
Pole3	H2afx	7	dbcorrdb__SP1__ENCSR000BIR_1__m1	3.35	FALSE	0.00125995
Pole3	Hint2	7	dbcorrdb__SP1__ENCSR000BIR_1__m1	3.35	FALSE	0.00106794
Pole3	Hist2h2ac	7	dbcorrdb__SP1__ENCSR000BIR_1__m1	3.35	FALSE	0.00120219
Pole3	Hmbs	2	dbcorrdb__SP1__ENCSR000BIR_1__m1	3.35	FALSE	0.00148737
Pole3	Hmgcr	7	dbcorrdb__SP1__ENCSR000BIR_1__m1	3.35	FALSE	0.00133993
Pole3	Hnrnpa0	7	dbcorrdb__SP1__ENCSR000BIR_1__m1	3.35	FALSE	0.00102944
Pole3	Hsd17b12	7	dbcorrdb__SP1__ENCSR000BIR_1__m1	3.35	FALSE	0.00111661
Pole3	Hsd17b4	7	dbcorrdb__SP1__ENCSR000BIR_1__m1	3.35	FALSE	0.00167667
Pole3	Hsd17b7	4	dbcorrdb__SP1__ENCSR000BIR_1__m1	3.35	FALSE	0.00116714
Pole3	Hspa1a	7	dbcorrdb__SP1__ENCSR000BIR_1__m1	3.35	FALSE	0.00175451
Pole3	Hsph1	7	dbcorrdb__SP1__ENCSR000BIR_1__m1	3.35	FALSE	0.00170349
Pole3	Hyou1	2	dbcorrdb__SP1__ENCSR000BIR_1__m1	3.35	FALSE	0.00259647
Pole3	Ilvbl	3	dbcorrdb__SP1__ENCSR000BIR_1__m1	3.35	FALSE	0.00111502
Pole3	Immt	6	dbcorrdb__SP1__ENCSR000BIR_1__m1	3.35	FALSE	0.00105391
Pole3	Ints7	7	dbcorrdb__SP1__ENCSR000BIR_1__m1	3.35	FALSE	0.0015283
Pole3	Iqcb1	7	dbcorrdb__SP1__ENCSR000BIR_1__m1	3.35	FALSE	0.00119589
Pole3	Irf2bp1	7	dbcorrdb__SP1__ENCSR000BIR_1__m1	3.35	FALSE	0.0024344
Pole3	Isca2	5	dbcorrdb__SP1__ENCSR000BIR_1__m1	3.35	FALSE	0.00118803
Pole3	Klf10	7	dbcorrdb__SP1__ENCSR000BIR_1__m1	3.35	FALSE	0.00116431
Pole3	Kpna2	7	dbcorrdb__SP1__ENCSR000BIR_1__m1	3.35	FALSE	0.00125151
Pole3	Lcmt1	7	dbcorrdb__SP1__ENCSR000BIR_1__m1	3.35	FALSE	0.00123083
Pole3	Lipe	1	dbcorrdb__SP1__ENCSR000BIR_1__m1	3.35	FALSE	0.0011646
Pole3	Lrrc45	5	dbcorrdb__SP1__ENCSR000BIR_1__m1	3.35	FALSE	0.00210268
Pole3	Mapk9	7	dbcorrdb__SP1__ENCSR000BIR_1__m1	3.35	FALSE	0.00120901
Pole3	Mdc1	7	dbcorrdb__SP1__ENCSR000BIR_1__m1	3.35	FALSE	0.00154123
Pole3	Med19	7	dbcorrdb__SP1__ENCSR000BIR_1__m1	3.35	FALSE	0.00166883
Pole3	Med29	7	dbcorrdb__SP1__ENCSR000BIR_1__m1	3.35	FALSE	0.00104658
Pole3	Mid1ip1	7	dbcorrdb__SP1__ENCSR000BIR_1__m1	3.35	FALSE	0.00156504
Pole3	Mis12	7	dbcorrdb__SP1__ENCSR000BIR_1__m1	3.35	FALSE	0.00107203
Pole3	Mlec	7	dbcorrdb__SP1__ENCSR000BIR_1__m1	3.35	FALSE	0.0017934
Pole3	Mospd3	7	dbcorrdb__SP1__ENCSR000BIR_1__m1	3.35	FALSE	0.00121612
Pole3	Mprip	4	dbcorrdb__SP1__ENCSR000BIR_1__m1	3.35	FALSE	0.00117953
Pole3	Mrps30	6	dbcorrdb__SP1__ENCSR000BIR_1__m1	3.35	FALSE	0.00124879
Pole3	Mthfd1	7	dbcorrdb__SP1__ENCSR000BIR_1__m1	3.35	FALSE	0.00152056
Pole3	Mvd	7	dbcorrdb__SP1__ENCSR000BIR_1__m1	3.35	FALSE	0.00107862
Pole3	Mxd4	7	dbcorrdb__SP1__ENCSR000BIR_1__m1	3.35	FALSE	0.00116413
Pole3	Mzt1	6	dbcorrdb__SP1__ENCSR000BIR_1__m1	3.35	FALSE	0.00102017
Pole3	Nbeal2	4	dbcorrdb__SP1__ENCSR000BIR_1__m1	3.35	FALSE	0.00136066
Pole3	Ncoa5	6	dbcorrdb__SP1__ENCSR000BIR_1__m1	3.35	FALSE	0.00111377
Pole3	Ndufaf2	7	dbcorrdb__SP1__ENCSR000BIR_1__m1	3.35	FALSE	0.00157938
Pole3	Nfya	7	dbcorrdb__SP1__ENCSR000BIR_1__m1	3.35	FALSE	0.00104605
Pole3	Nol6	6	dbcorrdb__SP1__ENCSR000BIR_1__m1	3.35	FALSE	0.00146911
Pole3	Nudt16	4	dbcorrdb__SP1__ENCSR000BIR_1__m1	3.35	FALSE	0.00250435
Pole3	Nup88	7	dbcorrdb__SP1__ENCSR000BIR_1__m1	3.35	FALSE	0.00102353
Pole3	Oat	7	dbcorrdb__SP1__ENCSR000BIR_1__m1	3.35	FALSE	0.00108633
Pole3	Oma1	4	dbcorrdb__SP1__ENCSR000BIR_1__m1	3.35	FALSE	0.00107027
Pole3	Orc6	7	dbcorrdb__SP1__ENCSR000BIR_1__m1	3.35	FALSE	0.0010297
Pole3	Ormdl2	5	dbcorrdb__SP1__ENCSR000BIR_1__m1	3.35	FALSE	0.00118659
Pole3	Osbp	7	dbcorrdb__SP1__ENCSR000BIR_1__m1	3.35	FALSE	0.001849
Pole3	P2rx7	6	dbcorrdb__SP1__ENCSR000BIR_1__m1	3.35	FALSE	0.00217785
Pole3	P4hb	7	dbcorrdb__SP1__ENCSR000BIR_1__m1	3.35	FALSE	0.00101847
Pole3	Paf1	7	dbcorrdb__SP1__ENCSR000BIR_1__m1	3.35	FALSE	0.00115534
Pole3	Pdcd10	5	dbcorrdb__SP1__ENCSR000BIR_1__m1	3.35	FALSE	0.00121501
Pole3	Pdp2	2	dbcorrdb__SP1__ENCSR000BIR_1__m1	3.35	FALSE	0.00160402
Pole3	Pi4k2a	7	dbcorrdb__SP1__ENCSR000BIR_1__m1	3.35	FALSE	0.00119553
Pole3	Pigs	4	dbcorrdb__SP1__ENCSR000BIR_1__m1	3.35	FALSE	0.00151608
Pole3	Plxnc1	7	dbcorrdb__SP1__ENCSR000BIR_1__m1	3.35	FALSE	0.00100431
Pole3	Pnpo	7	dbcorrdb__SP1__ENCSR000BIR_1__m1	3.35	FALSE	0.00135888
Pole3	Pogz	5	dbcorrdb__SP1__ENCSR000BIR_1__m1	3.35	FALSE	0.00174646
Pole3	Ppp1r7	7	dbcorrdb__SP1__ENCSR000BIR_1__m1	3.35	FALSE	0.00125328
Pole3	Ppp2r5d	7	dbcorrdb__SP1__ENCSR000BIR_1__m1	3.35	FALSE	0.00151338
Pole3	Prpsap2	7	dbcorrdb__SP1__ENCSR000BIR_1__m1	3.35	FALSE	0.00132624
Pole3	Psat1	7	dbcorrdb__SP1__ENCSR000BIR_1__m1	3.35	FALSE	0.00181457
Pole3	Ptms	7	dbcorrdb__SP1__ENCSR000BIR_1__m1	3.35	FALSE	0.00110202
Pole3	Ptpn4	5	dbcorrdb__SP1__ENCSR000BIR_1__m1	3.35	FALSE	0.001975
Pole3	R3hcc1	6	dbcorrdb__SP1__ENCSR000BIR_1__m1	3.35	FALSE	0.00127324
Pole3	Racgap1	7	dbcorrdb__SP1__ENCSR000BIR_1__m1	3.35	FALSE	0.00170442
Pole3	Rbbp4	7	dbcorrdb__SP1__ENCSR000BIR_1__m1	3.35	FALSE	0.00125729
Pole3	Rbbp9	7	dbcorrdb__SP1__ENCSR000BIR_1__m1	3.35	FALSE	0.00181206
Pole3	Rbm15	6	dbcorrdb__SP1__ENCSR000BIR_1__m1	3.35	FALSE	0.00133839
Pole3	Rcl1	6	dbcorrdb__SP1__ENCSR000BIR_1__m1	3.35	FALSE	0.00113817
Pole3	Recql	7	dbcorrdb__SP1__ENCSR000BIR_1__m1	3.35	FALSE	0.00127024
Pole3	Rmnd5a	6	dbcorrdb__SP1__ENCSR000BIR_1__m1	3.35	FALSE	0.00137517
Pole3	Rnf187	7	dbcorrdb__SP1__ENCSR000BIR_1__m1	3.35	FALSE	0.00127613
Pole3	Rogdi	7	dbcorrdb__SP1__ENCSR000BIR_1__m1	3.35	FALSE	0.00123869
Pole3	Rpa3	4	dbcorrdb__SP1__ENCSR000BIR_1__m1	3.35	FALSE	0.00125431
Pole3	Rpain	7	dbcorrdb__SP1__ENCSR000BIR_1__m1	3.35	FALSE	0.00170247
Pole3	Sarnp	6	dbcorrdb__SP1__ENCSR000BIR_1__m1	3.35	FALSE	0.00137211
Pole3	Scoc	7	dbcorrdb__SP1__ENCSR000BIR_1__m1	3.35	FALSE	0.00159563
Pole3	Sertad1	7	dbcorrdb__SP1__ENCSR000BIR_1__m1	3.35	FALSE	0.00102888
Pole3	Setdb2	7	dbcorrdb__SP1__ENCSR000BIR_1__m1	3.35	FALSE	0.00110986
Pole3	Slc25a25	7	dbcorrdb__SP1__ENCSR000BIR_1__m1	3.35	FALSE	0.00124369
Pole3	Slc30a1	2	dbcorrdb__SP1__ENCSR000BIR_1__m1	3.35	FALSE	0.00106291
Pole3	Slc9a3r1	7	dbcorrdb__SP1__ENCSR000BIR_1__m1	3.35	FALSE	0.00144905
Pole3	Smad2	7	dbcorrdb__SP1__ENCSR000BIR_1__m1	3.35	FALSE	0.00178546
Pole3	Snd1	5	dbcorrdb__SP1__ENCSR000BIR_1__m1	3.35	FALSE	0.00123751
Pole3	Snrpa	7	dbcorrdb__SP1__ENCSR000BIR_1__m1	3.35	FALSE	0.00103302
Pole3	Spsb3	7	dbcorrdb__SP1__ENCSR000BIR_1__m1	3.35	FALSE	0.00152711
Pole3	Srf	7	dbcorrdb__SP1__ENCSR000BIR_1__m1	3.35	FALSE	0.00178703
Pole3	Srgap2	7	dbcorrdb__SP1__ENCSR000BIR_1__m1	3.35	FALSE	0.0013139
Pole3	Stip1	7	dbcorrdb__SP1__ENCSR000BIR_1__m1	3.35	FALSE	0.00111326
Pole3	Syvn1	7	dbcorrdb__SP1__ENCSR000BIR_1__m1	3.35	FALSE	0.00127325
Pole3	Taf15	7	dbcorrdb__SP1__ENCSR000BIR_1__m1	3.35	FALSE	0.00153033
Pole3	Tbcb	6	dbcorrdb__SP1__ENCSR000BIR_1__m1	3.35	FALSE	0.00121011
Pole3	Terf1	7	dbcorrdb__SP1__ENCSR000BIR_1__m1	3.35	FALSE	0.00190218
Pole3	Tle4	7	dbcorrdb__SP1__ENCSR000BIR_1__m1	3.35	FALSE	0.00110688
Pole3	Tm2d2	7	dbcorrdb__SP1__ENCSR000BIR_1__m1	3.35	FALSE	0.00121349
Pole3	Tmem108	7	dbcorrdb__SP1__ENCSR000BIR_1__m1	3.35	FALSE	0.00141264
Pole3	Tmem126b	5	dbcorrdb__SP1__ENCSR000BIR_1__m1	3.35	FALSE	0.00182641
Pole3	Tmem229b	5	dbcorrdb__SP1__ENCSR000BIR_1__m1	3.35	FALSE	0.00114855
Pole3	Tmem50b	6	dbcorrdb__SP1__ENCSR000BIR_1__m1	3.35	FALSE	0.00183018
Pole3	Tpcn1	7	dbcorrdb__SP1__ENCSR000BIR_1__m1	3.35	FALSE	0.00134112
Pole3	Tprn	2	dbcorrdb__SP1__ENCSR000BIR_1__m1	3.35	FALSE	0.0012633
Pole3	Tspan31	1	dbcorrdb__SP1__ENCSR000BIR_1__m1	3.35	FALSE	0.00101539
Pole3	Tspan33	7	dbcorrdb__SP1__ENCSR000BIR_1__m1	3.35	FALSE	0.00293027
Pole3	Tug1	7	dbcorrdb__SP1__ENCSR000BIR_1__m1	3.35	FALSE	0.00121315
Pole3	Tusc2	7	dbcorrdb__SP1__ENCSR000BIR_1__m1	3.35	FALSE	0.00169599
Pole3	Tyw1	6	dbcorrdb__SP1__ENCSR000BIR_1__m1	3.35	FALSE	0.00118474
Pole3	Ubash3b	1	dbcorrdb__SP1__ENCSR000BIR_1__m1	3.35	FALSE	0.00163662
Pole3	Unk	7	dbcorrdb__SP1__ENCSR000BIR_1__m1	3.35	FALSE	0.0010285
Pole3	Usp1	7	dbcorrdb__SP1__ENCSR000BIR_1__m1	3.35	FALSE	0.00151596
Pole3	Vrk2	1	dbcorrdb__SP1__ENCSR000BIR_1__m1	3.35	FALSE	0.00307062
Pole3	Wipi1	4	dbcorrdb__SP1__ENCSR000BIR_1__m1	3.35	FALSE	0.00129241
Pole3	Xab2	6	dbcorrdb__SP1__ENCSR000BIR_1__m1	3.35	FALSE	0.0012757
Pole3	Xpo1	7	dbcorrdb__SP1__ENCSR000BIR_1__m1	3.35	FALSE	0.00110678
Pole3	Xrcc1	3	dbcorrdb__SP1__ENCSR000BIR_1__m1	3.35	FALSE	0.00152667
Pole3	Zbtb8os	7	dbcorrdb__SP1__ENCSR000BIR_1__m1	3.35	FALSE	0.00111635
Pole3	Zc3h14	7	dbcorrdb__SP1__ENCSR000BIR_1__m1	3.35	FALSE	0.00197754
Pole3	Zdhhc5	7	dbcorrdb__SP1__ENCSR000BIR_1__m1	3.35	FALSE	0.00226381
Pole3	Zfp516	3	dbcorrdb__SP1__ENCSR000BIR_1__m1	3.35	FALSE	0.00117548
Pole3	Zfp672	7	dbcorrdb__SP1__ENCSR000BIR_1__m1	3.35	FALSE	0.00242142
Pole3	Zfp771	7	dbcorrdb__SP1__ENCSR000BIR_1__m1	3.35	FALSE	0.00148717
Pole3	Zfp90	7	dbcorrdb__SP1__ENCSR000BIR_1__m1	3.35	FALSE	0.00216591
Pole3	Zfyve21	7	dbcorrdb__SP1__ENCSR000BIR_1__m1	3.35	FALSE	0.00182718
Pole3	Zkscan3	3	dbcorrdb__SP1__ENCSR000BIR_1__m1	3.35	FALSE	0.00102422
Pole3	Zswim4	7	dbcorrdb__SP1__ENCSR000BIR_1__m1	3.35	FALSE	0.00150157
Pole3	Abcc5	1	dbcorrdb__E2F4__ENCSR000DYY_1__m2	3.3	FALSE	0.00105397
Pole3	Actr1a	5	dbcorrdb__E2F4__ENCSR000DYY_1__m2	3.3	FALSE	0.00130339
Pole3	Anks3	6	dbcorrdb__E2F4__ENCSR000DYY_1__m2	3.3	FALSE	0.00153474
Pole3	Aspscr1	6	dbcorrdb__E2F4__ENCSR000DYY_1__m2	3.3	FALSE	0.00139877
Pole3	Bcat2	6	dbcorrdb__E2F4__ENCSR000DYY_1__m2	3.3	FALSE	0.00115246
Pole3	Bin3	2	dbcorrdb__E2F4__ENCSR000DYY_1__m2	3.3	FALSE	0.00110565
Pole3	Bod1	3	dbcorrdb__E2F4__ENCSR000DYY_1__m2	3.3	FALSE	0.00127661
Pole3	Clock	4	dbcorrdb__E2F4__ENCSR000DYY_1__m2	3.3	FALSE	0.0013049
Pole3	Dpp3	2	dbcorrdb__E2F4__ENCSR000DYY_1__m2	3.3	FALSE	0.00113682
Pole3	E2f2	2	dbcorrdb__E2F4__ENCSR000DYY_1__m2	3.3	FALSE	0.00114735
Pole3	Eif2b5	2	dbcorrdb__E2F4__ENCSR000DYY_1__m2	3.3	FALSE	0.00111525
Pole3	Gipc1	4	dbcorrdb__E2F4__ENCSR000DYY_1__m2	3.3	FALSE	0.00118627
Pole3	Gpd1l	4	dbcorrdb__E2F4__ENCSR000DYY_1__m2	3.3	FALSE	0.00176463
Pole3	Gpr89	5	dbcorrdb__E2F4__ENCSR000DYY_1__m2	3.3	FALSE	0.00134101
Pole3	Hes6	6	dbcorrdb__E2F4__ENCSR000DYY_1__m2	3.3	FALSE	0.00129137
Pole3	Insig1	2	dbcorrdb__E2F4__ENCSR000DYY_1__m2	3.3	FALSE	0.00103855
Pole3	Ipo5	6	dbcorrdb__E2F4__ENCSR000DYY_1__m2	3.3	FALSE	0.00147318
Pole3	Josd1	1	dbcorrdb__E2F4__ENCSR000DYY_1__m2	3.3	FALSE	0.00133596
Pole3	Klra2	2	dbcorrdb__E2F4__ENCSR000DYY_1__m2	3.3	FALSE	0.00105122
Pole3	Mepce	2	dbcorrdb__E2F4__ENCSR000DYY_1__m2	3.3	FALSE	0.00115481
Pole3	Mrpl50	2	dbcorrdb__E2F4__ENCSR000DYY_1__m2	3.3	FALSE	0.00247132
Pole3	Mtf1	1	dbcorrdb__E2F4__ENCSR000DYY_1__m2	3.3	FALSE	0.00168167
Pole3	Mtfr1	3	dbcorrdb__E2F4__ENCSR000DYY_1__m2	3.3	FALSE	0.00113241
Pole3	Mthfd1l	3	dbcorrdb__E2F4__ENCSR000DYY_1__m2	3.3	FALSE	0.00153427
Pole3	Nup214	2	dbcorrdb__E2F4__ENCSR000DYY_1__m2	3.3	FALSE	0.00106016
Pole3	Orc4	5	dbcorrdb__E2F4__ENCSR000DYY_1__m2	3.3	FALSE	0.0010677
Pole3	Ostc	2	dbcorrdb__E2F4__ENCSR000DYY_1__m2	3.3	FALSE	0.00101618
Pole3	Pex16	5	dbcorrdb__E2F4__ENCSR000DYY_1__m2	3.3	FALSE	0.00265839
Pole3	Pfdn4	6	dbcorrdb__E2F4__ENCSR000DYY_1__m2	3.3	FALSE	0.00140971
Pole3	Phf1	1	dbcorrdb__E2F4__ENCSR000DYY_1__m2	3.3	FALSE	0.00103156
Pole3	Phf20	3	dbcorrdb__E2F4__ENCSR000DYY_1__m2	3.3	FALSE	0.00101972
Pole3	Pim2	3	dbcorrdb__E2F4__ENCSR000DYY_1__m2	3.3	FALSE	0.00131653
Pole3	Ppm1d	1	dbcorrdb__E2F4__ENCSR000DYY_1__m2	3.3	FALSE	0.00106659
Pole3	Rnf41	5	dbcorrdb__E2F4__ENCSR000DYY_1__m2	3.3	FALSE	0.00180641
Pole3	Rpe	4	dbcorrdb__E2F4__ENCSR000DYY_1__m2	3.3	FALSE	0.00114112
Pole3	Rspo1	2	dbcorrdb__E2F4__ENCSR000DYY_1__m2	3.3	FALSE	0.00103042
Pole3	Sacm1l	6	dbcorrdb__E2F4__ENCSR000DYY_1__m2	3.3	FALSE	0.00164936
Pole3	Smarcad1	3	dbcorrdb__E2F4__ENCSR000DYY_1__m2	3.3	FALSE	0.00100734
Pole3	Socs7	1	dbcorrdb__E2F4__ENCSR000DYY_1__m2	3.3	FALSE	0.00165141
Pole3	Sp3	5	dbcorrdb__E2F4__ENCSR000DYY_1__m2	3.3	FALSE	0.00178264
Pole3	Spcs3	4	dbcorrdb__E2F4__ENCSR000DYY_1__m2	3.3	FALSE	0.00127274
Pole3	Sphk2	5	dbcorrdb__E2F4__ENCSR000DYY_1__m2	3.3	FALSE	0.00160735
Pole3	Tbc1d10a	2	dbcorrdb__E2F4__ENCSR000DYY_1__m2	3.3	FALSE	0.00235881
Pole3	Tmem170b	4	dbcorrdb__E2F4__ENCSR000DYY_1__m2	3.3	FALSE	0.00185888
Pole3	Trim59	5	dbcorrdb__E2F4__ENCSR000DYY_1__m2	3.3	FALSE	0.00101763
Pole3	Trub1	6	dbcorrdb__E2F4__ENCSR000DYY_1__m2	3.3	FALSE	0.00148703
Pole3	Uap1l1	2	dbcorrdb__E2F4__ENCSR000DYY_1__m2	3.3	FALSE	0.00122679
Pole3	Znhit3	2	dbcorrdb__E2F4__ENCSR000DYY_1__m2	3.3	FALSE	0.00125102
Pole3	1110051M20Rik	3	dbcorrdb__RFX5__ENCSR000DZW_1__m2	3.13	FALSE	0.00136383
Pole3	Acvrl1	1	dbcorrdb__RFX5__ENCSR000DZW_1__m2	3.13	FALSE	0.00274122
Pole3	Arrb2	2	dbcorrdb__RFX5__ENCSR000DZW_1__m2	3.13	FALSE	0.00102034
Pole3	Csf2rb2	1	dbcorrdb__RFX5__ENCSR000DZW_1__m2	3.13	FALSE	0.00100523
Pole3	Dgcr2	3	dbcorrdb__RFX5__ENCSR000DZW_1__m2	3.13	FALSE	0.00141373
Pole3	E2f1	2	dbcorrdb__RFX5__ENCSR000DZW_1__m2	3.13	FALSE	0.00131662
Pole3	Ebag9	2	dbcorrdb__RFX5__ENCSR000DZW_1__m2	3.13	FALSE	0.00146457
Pole3	Etfdh	2	dbcorrdb__RFX5__ENCSR000DZW_1__m2	3.13	FALSE	0.00123546
Pole3	Gopc	3	dbcorrdb__RFX5__ENCSR000DZW_1__m2	3.13	FALSE	0.0016144
Pole3	Hist1h2ac	4	dbcorrdb__RFX5__ENCSR000DZW_1__m2	3.13	FALSE	0.00173609
Pole3	Hmgn3	1	dbcorrdb__RFX5__ENCSR000DZW_1__m2	3.13	FALSE	0.00127837
Pole3	Iffo2	3	dbcorrdb__RFX5__ENCSR000DZW_1__m2	3.13	FALSE	0.00157955
Pole3	Lzic	4	dbcorrdb__RFX5__ENCSR000DZW_1__m2	3.13	FALSE	0.00200944
Pole3	Pcyt2	2	dbcorrdb__RFX5__ENCSR000DZW_1__m2	3.13	FALSE	0.00142399
Pole3	Prcp	2	dbcorrdb__RFX5__ENCSR000DZW_1__m2	3.13	FALSE	0.00112826
Pole3	Prkd3	5	dbcorrdb__RFX5__ENCSR000DZW_1__m2	3.13	FALSE	0.00149479
Pole3	Psen2	2	dbcorrdb__RFX5__ENCSR000DZW_1__m2	3.13	FALSE	0.00132901
Pole3	Qars	2	dbcorrdb__RFX5__ENCSR000DZW_1__m2	3.13	FALSE	0.00144421
Pole3	Rnf181	2	dbcorrdb__RFX5__ENCSR000DZW_1__m2	3.13	FALSE	0.00153398
Pole3	Tbc1d5	5	dbcorrdb__RFX5__ENCSR000DZW_1__m2	3.13	FALSE	0.00125681
Pole3	Timm17b	3	dbcorrdb__RFX5__ENCSR000DZW_1__m2	3.13	FALSE	0.00128224
Pole3	Tmem19	5	dbcorrdb__RFX5__ENCSR000DZW_1__m2	3.13	FALSE	0.00122949
Pole3	Tmem205	1	dbcorrdb__RFX5__ENCSR000DZW_1__m2	3.13	FALSE	0.00129597
Pole3	Vcan	2	dbcorrdb__RFX5__ENCSR000DZW_1__m2	3.13	FALSE	0.00114358
Pole3	Zdhhc7	2	dbcorrdb__RFX5__ENCSR000DZW_1__m2	3.13	FALSE	0.00117854
Pole3	Zfp62	2	dbcorrdb__RFX5__ENCSR000DZW_1__m2	3.13	FALSE	0.00127602
Pole3	Zfp787	4	dbcorrdb__RFX5__ENCSR000DZW_1__m2	3.13	FALSE	0.00119269
Pole3	Abhd2	1	hocomoco__NFYC_HUMAN.H11MO.0.A	3.1	FALSE	0.00139363
Pole3	Arl13b	2	hocomoco__NFYC_HUMAN.H11MO.0.A	3.1	FALSE	0.00142178
Pole3	Casp6	1	hocomoco__NFYC_HUMAN.H11MO.0.A	3.1	FALSE	0.00236059
Pole3	Ccdc9	2	hocomoco__NFYC_HUMAN.H11MO.0.A	3.1	FALSE	0.00130298
Pole3	Exosc1	2	hocomoco__NFYC_HUMAN.H11MO.0.A	3.1	FALSE	0.00126999
Pole3	Fastkd1	1	hocomoco__NFYC_HUMAN.H11MO.0.A	3.1	FALSE	0.00101071
Pole3	Gtf2f2	1	hocomoco__NFYC_HUMAN.H11MO.0.A	3.1	FALSE	0.0013758
Pole3	Hspa2	2	hocomoco__NFYC_HUMAN.H11MO.0.A	3.1	FALSE	0.00182523
Pole3	Lnx2	2	hocomoco__NFYC_HUMAN.H11MO.0.A	3.1	FALSE	0.00116617
Pole3	Mrpl18	2	hocomoco__NFYC_HUMAN.H11MO.0.A	3.1	FALSE	0.00137802
Pole3	Os9	4	hocomoco__NFYC_HUMAN.H11MO.0.A	3.1	FALSE	0.00104887
Pole3	Ppp6r1	3	hocomoco__NFYC_HUMAN.H11MO.0.A	3.1	FALSE	0.00136933
Pole3	St7	1	hocomoco__NFYC_HUMAN.H11MO.0.A	3.1	FALSE	0.00198053
Pole3	Stat1	2	hocomoco__NFYC_HUMAN.H11MO.0.A	3.1	FALSE	0.00112143
Pole3	Tcp1	2	hocomoco__NFYC_HUMAN.H11MO.0.A	3.1	FALSE	0.0012197
Pole3	Zdhhc16	1	hocomoco__NFYC_HUMAN.H11MO.0.A	3.1	FALSE	0.001632
Pole3	A430005L14Rik	1	transfac_pro__M02106	3.05	FALSE	0.00113491
Pole3	Aagab	1	transfac_pro__M02106	3.05	FALSE	0.00154542
Pole3	Apip	1	transfac_pro__M02106	3.05	FALSE	0.00127322
Pole3	Arl2bp	1	transfac_pro__M02106	3.05	FALSE	0.00106603
Pole3	Arl3	1	transfac_pro__M02106	3.05	FALSE	0.00117617
Pole3	Bambi	1	transfac_pro__M02106	3.05	FALSE	0.00143439
Pole3	Cryl1	2	transfac_pro__M02106	3.05	FALSE	0.00217522
Pole3	Ctbs	1	transfac_pro__M02106	3.05	FALSE	0.00117217
Pole3	Dek	1	transfac_pro__M02106	3.05	FALSE	0.00108172
Pole3	Dpp9	1	transfac_pro__M02106	3.05	FALSE	0.00184792
Pole3	Entpd6	2	transfac_pro__M02106	3.05	FALSE	0.0012824
Pole3	Entpd7	1	transfac_pro__M02106	3.05	FALSE	0.00118047
Pole3	Ercc1	1	transfac_pro__M02106	3.05	FALSE	0.00115841
Pole3	Etfa	1	transfac_pro__M02106	3.05	FALSE	0.00149652
Pole3	Fbxw7	1	transfac_pro__M02106	3.05	FALSE	0.00140897
Pole3	Gramd1b	2	transfac_pro__M02106	3.05	FALSE	0.00103238
Pole3	Helb	3	transfac_pro__M02106	3.05	FALSE	0.00106833
Pole3	Klhdc10	1	transfac_pro__M02106	3.05	FALSE	0.00144013
Pole3	Lancl1	1	transfac_pro__M02106	3.05	FALSE	0.00109969
Pole3	Lemd3	1	transfac_pro__M02106	3.05	FALSE	0.00167585
Pole3	Lmo4	2	transfac_pro__M02106	3.05	FALSE	0.00120145
Pole3	Mrps9	1	transfac_pro__M02106	3.05	FALSE	0.00120062
Pole3	Pdk3	1	transfac_pro__M02106	3.05	FALSE	0.00261472
Pole3	Pkib	1	transfac_pro__M02106	3.05	FALSE	0.00104339
Pole3	Pop5	1	transfac_pro__M02106	3.05	FALSE	0.0015768
Pole3	Sesn1	1	transfac_pro__M02106	3.05	FALSE	0.00116997
Pole3	Slc25a45	1	transfac_pro__M02106	3.05	FALSE	0.00106944
Pole3	Slc35c1	2	transfac_pro__M02106	3.05	FALSE	0.00155638
Pole3	Snx21	1	transfac_pro__M02106	3.05	FALSE	0.00145818
Pole3	Sord	1	transfac_pro__M02106	3.05	FALSE	0.00112852
Pole3	Tram2	1	transfac_pro__M02106	3.05	FALSE	0.00121961
Pole3	Tspan17	1	transfac_pro__M02106	3.05	FALSE	0.00156445
Pole3	Wnt11	1	transfac_pro__M02106	3.05	FALSE	0.00174879
Pole3	Cops3	1	transfac_public__M00287	3.02	FALSE	0.00105754
Pole3	Slc25a19	1	transfac_public__M00287	3.02	FALSE	0.0012298
Pole3	Trpm4	1	transfac_public__M00287	3.02	FALSE	0.00311724
Myc	C3ar1	96	transfac_pro__M07400	4.66	FALSE	0.00384901
Myc	Ccl7	6	transfac_pro__M07400	4.66	FALSE	0.00489443
Myc	Creb5	114	transfac_pro__M07400	4.66	FALSE	0.00502855
Myc	Ecm1	98	transfac_pro__M07400	4.66	FALSE	0.00394558
Myc	Mmp12	99	transfac_pro__M07400	4.66	FALSE	0.00312935
Myc	Myc	13	transfac_pro__M07400	4.66	FALSE	NA
Myc	Srxn1	89	transfac_pro__M07400	4.66	FALSE	0.00415267
Myc	2700062C07Rik	48	dbcorrdb__HCFC1__ENCSR000ECH_1__m3	4.55	FALSE	0.0128853
Myc	Ccdc85b	49	dbcorrdb__HCFC1__ENCSR000ECH_1__m3	4.55	FALSE	0.00589674
Myc	Wdr55	49	dbcorrdb__HCFC1__ENCSR000ECH_1__m3	4.55	FALSE	0.00562162
Myc	1110004E09Rik	33	dbcorrdb__ZNF143__ENCSR000EGP_1__m3	4.03	FALSE	0.00318593
Myc	Cttnbp2nl	34	dbcorrdb__ZNF143__ENCSR000EGP_1__m3	4.03	FALSE	0.00384307
Myc	Ebna1bp2	27	dbcorrdb__PHF8__ENCSR000AQH_1__m1	4.03	FALSE	0.00433237
Myc	Ecd	19	dbcorrdb__ZNF143__ENCSR000EGP_1__m3	4.03	FALSE	0.0029902
Myc	Ppil3	34	dbcorrdb__ZNF143__ENCSR000EGP_1__m3	4.03	FALSE	0.0034651
Myc	Ppp2r5d	29	dbcorrdb__PHF8__ENCSR000AQH_1__m1	4.03	FALSE	0.00428899
Myc	Stab1	17	dbcorrdb__ZNF143__ENCSR000EGP_1__m3	4.03	FALSE	0.00386435
Myc	Nagk	35	dbcorrdb__POLR2A__ENCSR000DMK_1__m1	3.97	FALSE	0.00293069
Myc	Slc25a44	6	dbcorrdb__POLR2A__ENCSR000DMK_1__m1	3.97	FALSE	0.00299638
Myc	Dst	10	dbcorrdb__RBBP5__ENCSR000AQI_1__m1	3.93	FALSE	0.00459676
Myc	Ncdn	2	dbcorrdb__RBBP5__ENCSR000AQI_1__m1	3.93	FALSE	0.00478061
Myc	Spp1	4	taipale_cyt_meth__JUN_NATGACTCATN_FL_meth	3.89	FALSE	0.00452767
Myc	Ankrd52	11	dbcorrdb__BHLHE40__ENCSR000DYJ_1__m1	3.85	FALSE	0.00490316
Myc	C1qb	15	dbcorrdb__BCLAF1__ENCSR000BJZ_1__m1	3.77	FALSE	0.0034354
Myc	Wdr11	7	dbcorrdb__BCLAF1__ENCSR000BJZ_1__m1	3.77	FALSE	0.00321661
Myc	B3gnt5	8	dbcorrdb__ZNF143__ENCSR000EGP_1__m3	3.75	FALSE	0.00571619
Myc	B4galt3	4	dbcorrdb__ZNF143__ENCSR000EGP_1__m3	3.75	FALSE	0.00383282
Myc	Cacna1a	6	dbcorrdb__ZNF143__ENCSR000EGP_1__m3	3.75	FALSE	0.00296798
Myc	Dab2	6	dbcorrdb__ZNF143__ENCSR000EGP_1__m3	3.75	FALSE	0.00437928
Myc	Dis3l2	5	dbcorrdb__ZNF143__ENCSR000EGP_1__m3	3.75	FALSE	0.00551395
Myc	Fam126b	1	dbcorrdb__ZNF143__ENCSR000EGP_1__m3	3.75	FALSE	0.00310392
Myc	H60b	1	dbcorrdb__ZNF143__ENCSR000EGP_1__m3	3.75	FALSE	0.00418106
Myc	Nab2	15	dbcorrdb__ZNF143__ENCSR000EGP_1__m3	3.75	FALSE	0.00336372
Myc	Phospho2	18	dbcorrdb__ZNF143__ENCSR000EGP_1__m3	3.75	FALSE	0.00293677
Myc	Sestd1	11	dbcorrdb__ZNF143__ENCSR000EGP_1__m3	3.75	FALSE	0.00293981
Myc	Sh3pxd2b	17	dbcorrdb__ZNF143__ENCSR000EGP_1__m3	3.75	FALSE	0.00372036
Myc	Slc10a7	7	dbcorrdb__ZNF143__ENCSR000EGP_1__m3	3.75	FALSE	0.00371467
Myc	Swap70	5	dbcorrdb__ZNF143__ENCSR000EGP_1__m3	3.75	FALSE	0.00300233
Myc	1600020E01Rik	10	dbcorrdb__GABPA__ENCSR000BIW_1__m1	3.72	FALSE	0.00174529
Myc	2310022A10Rik	45	dbcorrdb__GABPA__ENCSR000BIW_1__m1	3.72	FALSE	0.00142825
Myc	2310057M21Rik	5	dbcorrdb__GABPA__ENCSR000BIW_1__m1	3.72	FALSE	0.00288112
Myc	2610002M06Rik	7	dbcorrdb__GABPA__ENCSR000BIW_1__m1	3.72	FALSE	0.00121367
Myc	Aaas	11	dbcorrdb__GABPA__ENCSR000BIW_1__m1	3.72	FALSE	0.00104442
Myc	Adam15	8	dbcorrdb__GABPA__ENCSR000BIW_1__m1	3.72	FALSE	0.00185638
Myc	Adap2	6	dbcorrdb__GABPA__ENCSR000BIW_1__m1	3.72	FALSE	0.00178624
Myc	Aig1	8	dbcorrdb__GABPA__ENCSR000BIW_1__m1	3.72	FALSE	0.00117306
Myc	Aldh16a1	10	dbcorrdb__GABPA__ENCSR000BIW_1__m1	3.72	FALSE	0.00131617
Myc	Ank	11	dbcorrdb__GABPA__ENCSR000BIW_1__m1	3.72	FALSE	0.00120483
Myc	Anp32e	2	dbcorrdb__GABPA__ENCSR000BIW_1__m1	3.72	FALSE	0.00195169
Myc	Ap1b1	10	dbcorrdb__GABPA__ENCSR000BIW_1__m1	3.72	FALSE	0.00169018
Myc	Arih2	16	dbcorrdb__GABPA__ENCSR000BIW_1__m1	3.72	FALSE	0.00157997
Myc	Asb1	14	dbcorrdb__GABPA__ENCSR000BIW_1__m1	3.72	FALSE	0.00299865
Myc	Atxn1	6	dbcorrdb__GABPA__ENCSR000BIW_1__m1	3.72	FALSE	0.00107333
Myc	Bad	15	dbcorrdb__GABPA__ENCSR000BIW_1__m1	3.72	FALSE	0.00113689
Myc	Baiap2	11	dbcorrdb__GABPA__ENCSR000BIW_1__m1	3.72	FALSE	0.00141559
Myc	Bcat2	5	dbcorrdb__GABPA__ENCSR000BIW_1__m1	3.72	FALSE	0.0013979
Myc	Bcl2l1	12	dbcorrdb__GABPA__ENCSR000BIW_1__m1	3.72	FALSE	0.00115313
Myc	Blzf1	14	dbcorrdb__GABPA__ENCSR000BIW_1__m1	3.72	FALSE	0.00127019
Myc	Btf3l4	24	dbcorrdb__GABPA__ENCSR000BIW_1__m1	3.72	FALSE	0.00121919
Myc	Carhsp1	8	dbcorrdb__GABPA__ENCSR000BIW_1__m1	3.72	FALSE	0.00147495
Myc	Cask	11	dbcorrdb__GABPA__ENCSR000BIW_1__m1	3.72	FALSE	0.00259466
Myc	Ccnd1	11	dbcorrdb__GABPA__ENCSR000BIW_1__m1	3.72	FALSE	0.00246364
Myc	Cdc42ep4	14	dbcorrdb__GABPA__ENCSR000BIW_1__m1	3.72	FALSE	0.00145915
Myc	Cherp	12	dbcorrdb__GABPA__ENCSR000BIW_1__m1	3.72	FALSE	0.00203742
Myc	Ckap4	5	dbcorrdb__GABPA__ENCSR000BIW_1__m1	3.72	FALSE	0.00140284
Myc	Cndp2	6	dbcorrdb__GABPA__ENCSR000BIW_1__m1	3.72	FALSE	0.00135296
Myc	Cntln	9	dbcorrdb__GABPA__ENCSR000BIW_1__m1	3.72	FALSE	0.00172412
Myc	Crnkl1	6	dbcorrdb__GABPA__ENCSR000BIW_1__m1	3.72	FALSE	0.00109845
Myc	Ctnnbip1	12	dbcorrdb__GABPA__ENCSR000BIW_1__m1	3.72	FALSE	0.00154815
Myc	Cxxc1	12	dbcorrdb__GABPA__ENCSR000BIW_1__m1	3.72	FALSE	0.00144523
Myc	Cysltr1	5	dbcorrdb__GABPA__ENCSR000BIW_1__m1	3.72	FALSE	0.00212509
Myc	D17H6S53E	15	dbcorrdb__GABPA__ENCSR000BIW_1__m1	3.72	FALSE	0.00363438
Myc	D430042O09Rik	18	dbcorrdb__GABPA__ENCSR000BIW_1__m1	3.72	FALSE	0.00128368
Myc	Dapk1	12	dbcorrdb__GABPA__ENCSR000BIW_1__m1	3.72	FALSE	0.00148999
Myc	Dctn5	9	dbcorrdb__GABPA__ENCSR000BIW_1__m1	3.72	FALSE	0.00129844
Myc	Dis3	12	dbcorrdb__GABPA__ENCSR000BIW_1__m1	3.72	FALSE	0.00143153
Myc	Dnajc24	11	dbcorrdb__GABPA__ENCSR000BIW_1__m1	3.72	FALSE	0.00109991
Myc	Dohh	21	dbcorrdb__GABPA__ENCSR000BIW_1__m1	3.72	FALSE	0.00184995
Myc	Dscr3	29	dbcorrdb__GABPA__ENCSR000BIW_1__m1	3.72	FALSE	0.00111785
Myc	Dse	7	dbcorrdb__GABPA__ENCSR000BIW_1__m1	3.72	FALSE	0.00112723
Myc	E130308A19Rik	9	dbcorrdb__GABPA__ENCSR000BIW_1__m1	3.72	FALSE	0.00107519
Myc	E2f3	5	dbcorrdb__GABPA__ENCSR000BIW_1__m1	3.72	FALSE	0.0017796
Myc	Ece1	8	dbcorrdb__GABPA__ENCSR000BIW_1__m1	3.72	FALSE	0.00186267
Myc	Eif4e	26	dbcorrdb__GABPA__ENCSR000BIW_1__m1	3.72	FALSE	0.00107511
Myc	Eng	6	dbcorrdb__GABPA__ENCSR000BIW_1__m1	3.72	FALSE	0.00128292
Myc	Exoc7	20	dbcorrdb__GABPA__ENCSR000BIW_1__m1	3.72	FALSE	0.00402181
Myc	Ext1	12	dbcorrdb__GABPA__ENCSR000BIW_1__m1	3.72	FALSE	0.00100765
Myc	Ext2	5	dbcorrdb__GABPA__ENCSR000BIW_1__m1	3.72	FALSE	0.00245419
Myc	Eya3	15	dbcorrdb__GABPA__ENCSR000BIW_1__m1	3.72	FALSE	0.00125053
Myc	Ezh1	8	dbcorrdb__GABPA__ENCSR000BIW_1__m1	3.72	FALSE	0.00172099
Myc	Fam110a	12	dbcorrdb__GABPA__ENCSR000BIW_1__m1	3.72	FALSE	0.00189059
Myc	Fam114a2	7	dbcorrdb__GABPA__ENCSR000BIW_1__m1	3.72	FALSE	0.0012381
Myc	Fam120b	11	dbcorrdb__GABPA__ENCSR000BIW_1__m1	3.72	FALSE	0.00131617
Myc	Fam172a	11	dbcorrdb__GABPA__ENCSR000BIW_1__m1	3.72	FALSE	0.0011204
Myc	Fcho1	8	dbcorrdb__GABPA__ENCSR000BIW_1__m1	3.72	FALSE	0.00199376
Myc	Foxred1	16	dbcorrdb__GABPA__ENCSR000BIW_1__m1	3.72	FALSE	0.00235974
Myc	Frmd4b	10	dbcorrdb__GABPA__ENCSR000BIW_1__m1	3.72	FALSE	0.00116391
Myc	Gart	13	dbcorrdb__GABPA__ENCSR000BIW_1__m1	3.72	FALSE	0.00103015
Myc	Gas2l1	9	dbcorrdb__GABPA__ENCSR000BIW_1__m1	3.72	FALSE	0.0018052
Myc	Gatad1	11	dbcorrdb__GABPA__ENCSR000BIW_1__m1	3.72	FALSE	0.00116891
Myc	Gipc1	19	dbcorrdb__GABPA__ENCSR000BIW_1__m1	3.72	FALSE	0.0011276
Myc	Gmpr2	14	dbcorrdb__GABPA__ENCSR000BIW_1__m1	3.72	FALSE	0.00206482
Myc	Gnl3l	16	dbcorrdb__GABPA__ENCSR000BIW_1__m1	3.72	FALSE	0.00104819
Myc	Golga4	9	dbcorrdb__GABPA__ENCSR000BIW_1__m1	3.72	FALSE	0.00130521
Myc	Gpatch2	12	dbcorrdb__GABPA__ENCSR000BIW_1__m1	3.72	FALSE	0.00165338
Myc	Grsf1	3	dbcorrdb__GABPA__ENCSR000BIW_1__m1	3.72	FALSE	0.00109912
Myc	H1f0	10	dbcorrdb__GABPA__ENCSR000BIW_1__m1	3.72	FALSE	0.00215469
Myc	Hdhd2	11	dbcorrdb__GABPA__ENCSR000BIW_1__m1	3.72	FALSE	0.00121487
Myc	Hivep1	21	dbcorrdb__GABPA__ENCSR000BIW_1__m1	3.72	FALSE	0.00192346
Myc	Hspa2	6	dbcorrdb__GABPA__ENCSR000BIW_1__m1	3.72	FALSE	0.00170915
Myc	Icam1	6	dbcorrdb__GABPA__ENCSR000BIW_1__m1	3.72	FALSE	0.001264
Myc	Idh3b	13	dbcorrdb__GABPA__ENCSR000BIW_1__m1	3.72	FALSE	0.0010599
Myc	Ier3	10	dbcorrdb__GABPA__ENCSR000BIW_1__m1	3.72	FALSE	0.00108916
Myc	Il1a	13	dbcorrdb__GABPA__ENCSR000BIW_1__m1	3.72	FALSE	0.00125682
Myc	Itgb5	9	dbcorrdb__GABPA__ENCSR000BIW_1__m1	3.72	FALSE	0.00106426
Myc	Itln1	1	dbcorrdb__GABPA__ENCSR000BIW_1__m1	3.72	FALSE	0.00266671
Myc	Josd2	14	dbcorrdb__GABPA__ENCSR000BIW_1__m1	3.72	FALSE	0.00116094
Myc	Kctd5	17	dbcorrdb__GABPA__ENCSR000BIW_1__m1	3.72	FALSE	0.00115968
Myc	Kif3b	7	dbcorrdb__GABPA__ENCSR000BIW_1__m1	3.72	FALSE	0.00295708
Myc	Klf16	9	dbcorrdb__GABPA__ENCSR000BIW_1__m1	3.72	FALSE	0.00213685
Myc	Kremen1	10	dbcorrdb__GABPA__ENCSR000BIW_1__m1	3.72	FALSE	0.00132828
Myc	Kti12	14	dbcorrdb__GABPA__ENCSR000BIW_1__m1	3.72	FALSE	0.00110158
Myc	Lcmt2	11	dbcorrdb__GABPA__ENCSR000BIW_1__m1	3.72	FALSE	0.00155161
Myc	Lmna	12	dbcorrdb__GABPA__ENCSR000BIW_1__m1	3.72	FALSE	0.00158613
Myc	Lpp	5	dbcorrdb__GABPA__ENCSR000BIW_1__m1	3.72	FALSE	0.00105884
Myc	Lpxn	8	dbcorrdb__GABPA__ENCSR000BIW_1__m1	3.72	FALSE	0.00268362
Myc	Lxn	4	dbcorrdb__GABPA__ENCSR000BIW_1__m1	3.72	FALSE	0.00181428
Myc	Lyl1	13	dbcorrdb__GABPA__ENCSR000BIW_1__m1	3.72	FALSE	0.00207246
Myc	Mad2l1bp	11	dbcorrdb__GABPA__ENCSR000BIW_1__m1	3.72	FALSE	0.00126278
Myc	Maff	41	dbcorrdb__GABPA__ENCSR000BIW_1__m1	3.72	FALSE	0.00108765
Myc	Magoh	17	dbcorrdb__GABPA__ENCSR000BIW_1__m1	3.72	FALSE	0.00115348
Myc	Map2k3	10	dbcorrdb__GABPA__ENCSR000BIW_1__m1	3.72	FALSE	0.00145579
Myc	Map3k7	16	dbcorrdb__GABPA__ENCSR000BIW_1__m1	3.72	FALSE	0.00136432
Myc	Mapk14	6	dbcorrdb__GABPA__ENCSR000BIW_1__m1	3.72	FALSE	0.00100348
Myc	Mapk7	11	dbcorrdb__GABPA__ENCSR000BIW_1__m1	3.72	FALSE	0.00405025
Myc	Mast3	11	dbcorrdb__GABPA__ENCSR000BIW_1__m1	3.72	FALSE	0.00100814
Myc	Mgst3	10	dbcorrdb__GABPA__ENCSR000BIW_1__m1	3.72	FALSE	0.00150353
Myc	Mis12	12	dbcorrdb__GABPA__ENCSR000BIW_1__m1	3.72	FALSE	0.00148389
Myc	Mpv17	12	dbcorrdb__GABPA__ENCSR000BIW_1__m1	3.72	FALSE	0.00128642
Myc	Mrpl27	28	dbcorrdb__GABPA__ENCSR000BIW_1__m1	3.72	FALSE	0.0010531
Myc	Mrpl28	5	dbcorrdb__GABPA__ENCSR000BIW_1__m1	3.72	FALSE	0.00155364
Myc	Mrpl51	14	dbcorrdb__GABPA__ENCSR000BIW_1__m1	3.72	FALSE	0.00164041
Myc	Mtf1	12	dbcorrdb__GABPA__ENCSR000BIW_1__m1	3.72	FALSE	0.00126299
Myc	Mtmr9	11	dbcorrdb__GABPA__ENCSR000BIW_1__m1	3.72	FALSE	0.00274146
Myc	Mtx2	12	dbcorrdb__GABPA__ENCSR000BIW_1__m1	3.72	FALSE	0.00162402
Myc	Myg1	11	dbcorrdb__GABPA__ENCSR000BIW_1__m1	3.72	FALSE	0.00143268
Myc	Myo1e	10	dbcorrdb__GABPA__ENCSR000BIW_1__m1	3.72	FALSE	0.00206025
Myc	Naa20	11	dbcorrdb__GABPA__ENCSR000BIW_1__m1	3.72	FALSE	0.00161223
Myc	Nbl1	9	dbcorrdb__GABPA__ENCSR000BIW_1__m1	3.72	FALSE	0.00195853
Myc	Nek9	10	dbcorrdb__GABPA__ENCSR000BIW_1__m1	3.72	FALSE	0.00147714
Myc	Nf1	18	dbcorrdb__GABPA__ENCSR000BIW_1__m1	3.72	FALSE	0.00175686
Myc	Nfia	22	dbcorrdb__GABPA__ENCSR000BIW_1__m1	3.72	FALSE	0.00110113
Myc	Nfkbid	7	dbcorrdb__GABPA__ENCSR000BIW_1__m1	3.72	FALSE	0.0016805
Myc	Nfkbie	10	dbcorrdb__GABPA__ENCSR000BIW_1__m1	3.72	FALSE	0.0014291
Myc	Nhlrc3	11	dbcorrdb__GABPA__ENCSR000BIW_1__m1	3.72	FALSE	0.00137827
Myc	Ninj1	8	dbcorrdb__GABPA__ENCSR000BIW_1__m1	3.72	FALSE	0.00114775
Myc	Nmd3	10	dbcorrdb__GABPA__ENCSR000BIW_1__m1	3.72	FALSE	0.00222444
Myc	Nol6	12	dbcorrdb__GABPA__ENCSR000BIW_1__m1	3.72	FALSE	0.00109189
Myc	Notch1	21	dbcorrdb__GABPA__ENCSR000BIW_1__m1	3.72	FALSE	0.00105997
Myc	Nsun2	6	dbcorrdb__GABPA__ENCSR000BIW_1__m1	3.72	FALSE	0.00134431
Myc	Nup214	16	dbcorrdb__GABPA__ENCSR000BIW_1__m1	3.72	FALSE	0.00107801
Myc	Ogfr	5	dbcorrdb__GABPA__ENCSR000BIW_1__m1	3.72	FALSE	0.00201199
Myc	Olfm1	15	dbcorrdb__GABPA__ENCSR000BIW_1__m1	3.72	FALSE	0.00160359
Myc	Pacsin2	24	dbcorrdb__GABPA__ENCSR000BIW_1__m1	3.72	FALSE	0.00209647
Myc	Pak4	5	dbcorrdb__GABPA__ENCSR000BIW_1__m1	3.72	FALSE	0.00189071
Myc	Parg	11	dbcorrdb__GABPA__ENCSR000BIW_1__m1	3.72	FALSE	0.00107291
Myc	Pbx1	4	dbcorrdb__GABPA__ENCSR000BIW_1__m1	3.72	FALSE	0.00121698
Myc	Pcyt1a	13	dbcorrdb__GABPA__ENCSR000BIW_1__m1	3.72	FALSE	0.00106152
Myc	Pde4dip	10	dbcorrdb__GABPA__ENCSR000BIW_1__m1	3.72	FALSE	0.00123032
Myc	Pf4	4	dbcorrdb__GABPA__ENCSR000BIW_1__m1	3.72	FALSE	0.00511984
Myc	Phf23	11	dbcorrdb__GABPA__ENCSR000BIW_1__m1	3.72	FALSE	0.0010885
Myc	Phrf1	12	dbcorrdb__GABPA__ENCSR000BIW_1__m1	3.72	FALSE	0.00181449
Myc	Pik3c2a	18	dbcorrdb__GABPA__ENCSR000BIW_1__m1	3.72	FALSE	0.0023767
Myc	Pip4k2b	8	dbcorrdb__GABPA__ENCSR000BIW_1__m1	3.72	FALSE	0.00211603
Myc	Plekhg2	14	dbcorrdb__GABPA__ENCSR000BIW_1__m1	3.72	FALSE	0.00113183
Myc	Plekhg3	16	dbcorrdb__GABPA__ENCSR000BIW_1__m1	3.72	FALSE	0.00106682
Myc	Ppig	15	dbcorrdb__GABPA__ENCSR000BIW_1__m1	3.72	FALSE	0.00102487
Myc	Pramef8	12	dbcorrdb__GABPA__ENCSR000BIW_1__m1	3.72	FALSE	0.00103976
Myc	Prrg2	8	dbcorrdb__GABPA__ENCSR000BIW_1__m1	3.72	FALSE	0.00190089
Myc	Psen2	10	dbcorrdb__GABPA__ENCSR000BIW_1__m1	3.72	FALSE	0.00163994
Myc	Psmf1	10	dbcorrdb__GABPA__ENCSR000BIW_1__m1	3.72	FALSE	0.00159896
Myc	Ptpn23	14	dbcorrdb__GABPA__ENCSR000BIW_1__m1	3.72	FALSE	0.00370151
Myc	Pygo2	8	dbcorrdb__GABPA__ENCSR000BIW_1__m1	3.72	FALSE	0.00414314
Myc	Rab11fip2	12	dbcorrdb__GABPA__ENCSR000BIW_1__m1	3.72	FALSE	0.00107479
Myc	Ralgds	21	dbcorrdb__GABPA__ENCSR000BIW_1__m1	3.72	FALSE	0.00218177
Myc	Raph1	10	dbcorrdb__GABPA__ENCSR000BIW_1__m1	3.72	FALSE	0.00122327
Myc	Rbm18	11	dbcorrdb__GABPA__ENCSR000BIW_1__m1	3.72	FALSE	0.00140274
Myc	Rbm28	9	dbcorrdb__GABPA__ENCSR000BIW_1__m1	3.72	FALSE	0.00129621
Myc	Rffl	13	dbcorrdb__GABPA__ENCSR000BIW_1__m1	3.72	FALSE	0.00150279
Myc	Rfxap	10	dbcorrdb__GABPA__ENCSR000BIW_1__m1	3.72	FALSE	0.0014619
Myc	Rnf114	15	dbcorrdb__GABPA__ENCSR000BIW_1__m1	3.72	FALSE	0.00104405
Myc	Rnf14	4	dbcorrdb__GABPA__ENCSR000BIW_1__m1	3.72	FALSE	0.00122176
Myc	Rnf185	16	dbcorrdb__GABPA__ENCSR000BIW_1__m1	3.72	FALSE	0.0023507
Myc	Rpe	13	dbcorrdb__GABPA__ENCSR000BIW_1__m1	3.72	FALSE	0.00203908
Myc	Rwdd4a	5	dbcorrdb__GABPA__ENCSR000BIW_1__m1	3.72	FALSE	0.00117769
Myc	Sdad1	10	dbcorrdb__GABPA__ENCSR000BIW_1__m1	3.72	FALSE	0.00145571
Myc	Sdc3	10	dbcorrdb__GABPA__ENCSR000BIW_1__m1	3.72	FALSE	0.00115517
Myc	Sdc4	12	dbcorrdb__GABPA__ENCSR000BIW_1__m1	3.72	FALSE	0.00158047
Myc	Sdccag8	5	dbcorrdb__GABPA__ENCSR000BIW_1__m1	3.72	FALSE	0.00283717
Myc	Sdf2	13	dbcorrdb__GABPA__ENCSR000BIW_1__m1	3.72	FALSE	0.00117154
Myc	Sh3bp2	20	dbcorrdb__GABPA__ENCSR000BIW_1__m1	3.72	FALSE	0.00170951
Myc	Slc25a17	12	dbcorrdb__GABPA__ENCSR000BIW_1__m1	3.72	FALSE	0.0015349
Myc	Slc25a25	15	dbcorrdb__GABPA__ENCSR000BIW_1__m1	3.72	FALSE	0.00141055
Myc	Slc25a46	23	dbcorrdb__GABPA__ENCSR000BIW_1__m1	3.72	FALSE	0.00156246
Myc	Slc35a3	7	dbcorrdb__GABPA__ENCSR000BIW_1__m1	3.72	FALSE	0.00119455
Myc	Slc50a1	11	dbcorrdb__GABPA__ENCSR000BIW_1__m1	3.72	FALSE	0.00149337
Myc	Smarcc1	3	dbcorrdb__GABPA__ENCSR000BIW_1__m1	3.72	FALSE	0.00110882
Myc	Snx16	24	dbcorrdb__GABPA__ENCSR000BIW_1__m1	3.72	FALSE	0.00256532
Myc	Sp2	8	dbcorrdb__GABPA__ENCSR000BIW_1__m1	3.72	FALSE	0.00226279
Myc	Spice1	8	dbcorrdb__GABPA__ENCSR000BIW_1__m1	3.72	FALSE	0.00218211
Myc	Srbd1	11	dbcorrdb__GABPA__ENCSR000BIW_1__m1	3.72	FALSE	0.00180909
Myc	Srebf1	7	dbcorrdb__GABPA__ENCSR000BIW_1__m1	3.72	FALSE	0.00113459
Myc	St3gal3	10	dbcorrdb__GABPA__ENCSR000BIW_1__m1	3.72	FALSE	0.00157008
Myc	St6gal1	6	dbcorrdb__GABPA__ENCSR000BIW_1__m1	3.72	FALSE	0.00114471
Myc	Stau1	2	dbcorrdb__GABPA__ENCSR000BIW_1__m1	3.72	FALSE	0.00128216
Myc	Taf13	12	dbcorrdb__GABPA__ENCSR000BIW_1__m1	3.72	FALSE	0.00131562
Myc	Taf2	14	dbcorrdb__GABPA__ENCSR000BIW_1__m1	3.72	FALSE	0.00212752
Myc	Tatdn1	12	dbcorrdb__GABPA__ENCSR000BIW_1__m1	3.72	FALSE	0.00138051
Myc	Tbc1d16	11	dbcorrdb__GABPA__ENCSR000BIW_1__m1	3.72	FALSE	0.0013075
Myc	Tbxas1	10	dbcorrdb__GABPA__ENCSR000BIW_1__m1	3.72	FALSE	0.00114421
Myc	Tex264	11	dbcorrdb__GABPA__ENCSR000BIW_1__m1	3.72	FALSE	0.0014401
Myc	Thg1l	11	dbcorrdb__GABPA__ENCSR000BIW_1__m1	3.72	FALSE	0.00129507
Myc	Thumpd3	11	dbcorrdb__GABPA__ENCSR000BIW_1__m1	3.72	FALSE	0.00109842
Myc	Timm10	9	dbcorrdb__GABPA__ENCSR000BIW_1__m1	3.72	FALSE	0.00110484
Myc	Timm8b	6	dbcorrdb__GABPA__ENCSR000BIW_1__m1	3.72	FALSE	0.00105963
Myc	Tiparp	13	dbcorrdb__GABPA__ENCSR000BIW_1__m1	3.72	FALSE	0.00101448
Myc	Tmbim1	7	dbcorrdb__GABPA__ENCSR000BIW_1__m1	3.72	FALSE	0.00113449
Myc	Tmco4	15	dbcorrdb__GABPA__ENCSR000BIW_1__m1	3.72	FALSE	0.0012016
Myc	Tmem167b	12	dbcorrdb__GABPA__ENCSR000BIW_1__m1	3.72	FALSE	0.00129098
Myc	Tmem57	9	dbcorrdb__GABPA__ENCSR000BIW_1__m1	3.72	FALSE	0.001312
Myc	Tnfaip1	12	dbcorrdb__GABPA__ENCSR000BIW_1__m1	3.72	FALSE	0.00163709
Myc	Tomm40	15	dbcorrdb__GABPA__ENCSR000BIW_1__m1	3.72	FALSE	0.00113195
Myc	Trib1	18	dbcorrdb__GABPA__ENCSR000BIW_1__m1	3.72	FALSE	0.00113953
Myc	Trim21	11	dbcorrdb__GABPA__ENCSR000BIW_1__m1	3.72	FALSE	0.00141114
Myc	Trmt6	15	dbcorrdb__GABPA__ENCSR000BIW_1__m1	3.72	FALSE	0.00154221
Myc	Tspan31	17	dbcorrdb__GABPA__ENCSR000BIW_1__m1	3.72	FALSE	0.00155183
Myc	Tsr1	13	dbcorrdb__GABPA__ENCSR000BIW_1__m1	3.72	FALSE	0.00108562
Myc	Tssc4	14	dbcorrdb__GABPA__ENCSR000BIW_1__m1	3.72	FALSE	0.00150105
Myc	Urm1	14	dbcorrdb__GABPA__ENCSR000BIW_1__m1	3.72	FALSE	0.00100999
Myc	Uxt	13	dbcorrdb__GABPA__ENCSR000BIW_1__m1	3.72	FALSE	0.00200476
Myc	Vdr	14	dbcorrdb__GABPA__ENCSR000BIW_1__m1	3.72	FALSE	0.00208531
Myc	Vma21	35	dbcorrdb__GABPA__ENCSR000BIW_1__m1	3.72	FALSE	0.00154048
Myc	Vps13b	10	dbcorrdb__GABPA__ENCSR000BIW_1__m1	3.72	FALSE	0.00174562
Myc	Vps45	9	dbcorrdb__GABPA__ENCSR000BIW_1__m1	3.72	FALSE	0.002143
Myc	Xpnpep1	16	dbcorrdb__GABPA__ENCSR000BIW_1__m1	3.72	FALSE	0.00158911
Myc	Yif1b	9	dbcorrdb__GABPA__ENCSR000BIW_1__m1	3.72	FALSE	0.00186678
Myc	Ykt6	16	dbcorrdb__GABPA__ENCSR000BIW_1__m1	3.72	FALSE	0.00117769
Myc	Zbtb25	33	dbcorrdb__GABPA__ENCSR000BIW_1__m1	3.72	FALSE	0.00169002
Myc	Zbtb43	10	dbcorrdb__GABPA__ENCSR000BIW_1__m1	3.72	FALSE	0.00103255
Myc	Zc3h10	11	dbcorrdb__GABPA__ENCSR000BIW_1__m1	3.72	FALSE	0.00132079
Myc	Zc3h11a	31	dbcorrdb__GABPA__ENCSR000BIW_1__m1	3.72	FALSE	0.00188698
Myc	Zc3h15	9	dbcorrdb__GABPA__ENCSR000BIW_1__m1	3.72	FALSE	0.00136543
Myc	Zfp180	10	dbcorrdb__GABPA__ENCSR000BIW_1__m1	3.72	FALSE	0.00107273
Myc	Zfp362	9	dbcorrdb__GABPA__ENCSR000BIW_1__m1	3.72	FALSE	0.00100065
Myc	Zfp593	15	dbcorrdb__GABPA__ENCSR000BIW_1__m1	3.72	FALSE	0.00157253
Myc	Zfp64	10	dbcorrdb__GABPA__ENCSR000BIW_1__m1	3.72	FALSE	0.00105738
Myc	Zfp646	9	dbcorrdb__GABPA__ENCSR000BIW_1__m1	3.72	FALSE	0.00250685
Myc	Zfp654	6	dbcorrdb__GABPA__ENCSR000BIW_1__m1	3.72	FALSE	0.00121597
Myc	Zfp830	11	dbcorrdb__GABPA__ENCSR000BIW_1__m1	3.72	FALSE	0.00130657
Myc	Zswim4	9	dbcorrdb__GABPA__ENCSR000BIW_1__m1	3.72	FALSE	0.00212007
Myc	2410131K14Rik	17	dbcorrdb__ATF3__ENCSR000DOG_1__m1	3.67	FALSE	0.00158676
Myc	Aasdhppt	3	dbcorrdb__ATF3__ENCSR000DOG_1__m1	3.67	FALSE	0.00226322
Myc	Abcf2	8	dbcorrdb__ATF3__ENCSR000DOG_1__m1	3.67	FALSE	0.00175723
Myc	Acd	2	dbcorrdb__ATF3__ENCSR000DOG_1__m1	3.67	FALSE	0.0016577
Myc	Acvr1b	9	dbcorrdb__ATF3__ENCSR000DOG_1__m1	3.67	FALSE	0.00207019
Myc	Adpgk	6	dbcorrdb__ATF3__ENCSR000DOG_1__m1	3.67	FALSE	0.00105382
Myc	Adsl	2	dbcorrdb__ATF3__ENCSR000DOG_1__m1	3.67	FALSE	0.00163345
Myc	Agtpbp1	4	dbcorrdb__ATF3__ENCSR000DOG_1__m1	3.67	FALSE	0.00164705
Myc	Agtrap	30	dbcorrdb__ATF3__ENCSR000DOG_1__m1	3.67	FALSE	0.00114517
Myc	Ahr	13	dbcorrdb__ATF3__ENCSR000DOG_1__m1	3.67	FALSE	0.00134162
Myc	AI504432	2	dbcorrdb__ATF3__ENCSR000DOG_1__m1	3.67	FALSE	0.00102016
Myc	Akr7a5	1	dbcorrdb__ATF3__ENCSR000DOG_1__m1	3.67	FALSE	0.00181109
Myc	Aldh3a2	6	dbcorrdb__ATF3__ENCSR000DOG_1__m1	3.67	FALSE	0.00163093
Myc	Ankrd54	3	dbcorrdb__ATF3__ENCSR000DOG_1__m1	3.67	FALSE	0.00118842
Myc	Ap2a1	3	dbcorrdb__ATF3__ENCSR000DOG_1__m1	3.67	FALSE	0.00122255
Myc	Ap3b1	1	dbcorrdb__ATF3__ENCSR000DOG_1__m1	3.67	FALSE	0.00129993
Myc	Areg	7	dbcorrdb__ATF3__ENCSR000DOG_1__m1	3.67	FALSE	0.00364522
Myc	Arhgef12	9	dbcorrdb__ATF3__ENCSR000DOG_1__m1	3.67	FALSE	0.00137141
Myc	Arl2	16	dbcorrdb__ATF3__ENCSR000DOG_1__m1	3.67	FALSE	0.00223406
Myc	Asah1	3	dbcorrdb__ATF3__ENCSR000DOG_1__m1	3.67	FALSE	0.00102144
Myc	Atg10	13	dbcorrdb__ATF3__ENCSR000DOG_1__m1	3.67	FALSE	0.00312543
Myc	Atp6v0a1	6	dbcorrdb__ATF3__ENCSR000DOG_1__m1	3.67	FALSE	0.00141975
Myc	Atxn1l	21	dbcorrdb__ATF3__ENCSR000DOG_1__m1	3.67	FALSE	0.00139129
Myc	BC029722	3	dbcorrdb__ATF3__ENCSR000DOG_1__m1	3.67	FALSE	0.00135988
Myc	Bod1	5	dbcorrdb__ATF3__ENCSR000DOG_1__m1	3.67	FALSE	0.00160404
Myc	Bop1	1	dbcorrdb__ATF3__ENCSR000DOG_1__m1	3.67	FALSE	0.00114823
Myc	C1galt1c1	5	dbcorrdb__ATF3__ENCSR000DOG_1__m1	3.67	FALSE	0.00101098
Myc	Camta2	5	dbcorrdb__ATF3__ENCSR000DOG_1__m1	3.67	FALSE	0.00201178
Myc	Cbfa2t2	6	dbcorrdb__ATF3__ENCSR000DOG_1__m1	3.67	FALSE	0.00214094
Myc	Cd63	24	dbcorrdb__ATF3__ENCSR000DOG_1__m1	3.67	FALSE	0.00172535
Myc	Cebpa	2	dbcorrdb__ATF3__ENCSR000DOG_1__m1	3.67	FALSE	0.00106533
Myc	Cenpa	3	dbcorrdb__ATF3__ENCSR000DOG_1__m1	3.67	FALSE	0.00145408
Myc	Chfr	1	dbcorrdb__ATF3__ENCSR000DOG_1__m1	3.67	FALSE	0.00249247
Myc	Chka	3	dbcorrdb__ATF3__ENCSR000DOG_1__m1	3.67	FALSE	0.0041189
Myc	Clic4	2	dbcorrdb__ATF3__ENCSR000DOG_1__m1	3.67	FALSE	0.00170294
Myc	Coq9	3	dbcorrdb__ATF3__ENCSR000DOG_1__m1	3.67	FALSE	0.00202884
Myc	Cry2	8	dbcorrdb__ATF3__ENCSR000DOG_1__m1	3.67	FALSE	0.00155646
Myc	Cul9	11	dbcorrdb__ATF3__ENCSR000DOG_1__m1	3.67	FALSE	0.00166996
Myc	Cxcl16	6	dbcorrdb__ATF3__ENCSR000DOG_1__m1	3.67	FALSE	0.00215753
Myc	Cxcl2	1	dbcorrdb__ATF3__ENCSR000DOG_1__m1	3.67	FALSE	0.00183754
Myc	Cyp20a1	3	dbcorrdb__ATF3__ENCSR000DOG_1__m1	3.67	FALSE	0.00257669
Myc	Dcaf15	2	dbcorrdb__ATF3__ENCSR000DOG_1__m1	3.67	FALSE	0.00133189
Myc	Dctn1	5	dbcorrdb__ATF3__ENCSR000DOG_1__m1	3.67	FALSE	0.00120832
Myc	Dctpp1	4	dbcorrdb__ATF3__ENCSR000DOG_1__m1	3.67	FALSE	0.00134724
Myc	Ddb1	2	dbcorrdb__ATF3__ENCSR000DOG_1__m1	3.67	FALSE	0.00219605
Myc	Ddt	6	dbcorrdb__ATF3__ENCSR000DOG_1__m1	3.67	FALSE	0.00109446
Myc	Depdc7	11	dbcorrdb__ATF3__ENCSR000DOG_1__m1	3.67	FALSE	0.00148784
Myc	Dgat2	8	dbcorrdb__ATF3__ENCSR000DOG_1__m1	3.67	FALSE	0.00392894
Myc	Dna2	3	dbcorrdb__ATF3__ENCSR000DOG_1__m1	3.67	FALSE	0.0013461
Myc	Dnajc27	6	dbcorrdb__ATF3__ENCSR000DOG_1__m1	3.67	FALSE	0.00215604
Myc	Dnttip1	13	dbcorrdb__ATF3__ENCSR000DOG_1__m1	3.67	FALSE	0.00287756
Myc	Dolk	38	dbcorrdb__ATF3__ENCSR000DOG_1__m1	3.67	FALSE	0.00119429
Myc	Dpp3	3	dbcorrdb__ATF3__ENCSR000DOG_1__m1	3.67	FALSE	0.00119625
Myc	Dpp7	7	dbcorrdb__ATF3__ENCSR000DOG_1__m1	3.67	FALSE	0.00556151
Myc	Dynll2	5	dbcorrdb__ATF3__ENCSR000DOG_1__m1	3.67	FALSE	0.00136058
Myc	E2f5	4	dbcorrdb__ATF3__ENCSR000DOG_1__m1	3.67	FALSE	0.00177143
Myc	Eea1	2	dbcorrdb__ATF3__ENCSR000DOG_1__m1	3.67	FALSE	0.0010452
Myc	Eif2b1	6	dbcorrdb__ATF3__ENCSR000DOG_1__m1	3.67	FALSE	0.00125641
Myc	Errfi1	11	dbcorrdb__ATF3__ENCSR000DOG_1__m1	3.67	FALSE	0.00190698
Myc	Fam122a	12	dbcorrdb__ATF3__ENCSR000DOG_1__m1	3.67	FALSE	0.00171769
Myc	Fam13b	12	dbcorrdb__ATF3__ENCSR000DOG_1__m1	3.67	FALSE	0.00102856
Myc	Fbxo11	4	dbcorrdb__ATF3__ENCSR000DOG_1__m1	3.67	FALSE	0.00102157
Myc	Fbxo30	3	dbcorrdb__ATF3__ENCSR000DOG_1__m1	3.67	FALSE	0.00134777
Myc	Fdft1	2	dbcorrdb__ATF3__ENCSR000DOG_1__m1	3.67	FALSE	0.00110082
Myc	Fdxacb1	3	dbcorrdb__ATF3__ENCSR000DOG_1__m1	3.67	FALSE	0.00229734
Myc	Fem1a	3	dbcorrdb__ATF3__ENCSR000DOG_1__m1	3.67	FALSE	0.00125645
Myc	Flot1	2	dbcorrdb__ATF3__ENCSR000DOG_1__m1	3.67	FALSE	0.00113012
Myc	Gba	25	dbcorrdb__ATF3__ENCSR000DOG_1__m1	3.67	FALSE	0.00112949
Myc	Gcnt1	19	dbcorrdb__ATF3__ENCSR000DOG_1__m1	3.67	FALSE	0.00121914
Myc	Gga3	3	dbcorrdb__ATF3__ENCSR000DOG_1__m1	3.67	FALSE	0.00539224
Myc	Glod4	7	dbcorrdb__ATF3__ENCSR000DOG_1__m1	3.67	FALSE	0.00135943
Myc	Gmcl1	2	dbcorrdb__ATF3__ENCSR000DOG_1__m1	3.67	FALSE	0.00134571
Myc	Gmds	6	dbcorrdb__ATF3__ENCSR000DOG_1__m1	3.67	FALSE	0.00117084
Myc	Gmeb2	5	dbcorrdb__ATF3__ENCSR000DOG_1__m1	3.67	FALSE	0.0010418
Myc	Got1	3	dbcorrdb__ATF3__ENCSR000DOG_1__m1	3.67	FALSE	0.00126796
Myc	Gpn3	4	dbcorrdb__ATF3__ENCSR000DOG_1__m1	3.67	FALSE	0.00197728
Myc	Gpr146	16	dbcorrdb__ATF3__ENCSR000DOG_1__m1	3.67	FALSE	0.00200119
Myc	Gprc5a	5	dbcorrdb__ATF3__ENCSR000DOG_1__m1	3.67	FALSE	0.0026224
Myc	Gtf2h3	5	dbcorrdb__ATF3__ENCSR000DOG_1__m1	3.67	FALSE	0.00147925
Myc	Gtf3c1	7	dbcorrdb__ATF3__ENCSR000DOG_1__m1	3.67	FALSE	0.0012763
Myc	Guf1	3	dbcorrdb__ATF3__ENCSR000DOG_1__m1	3.67	FALSE	0.00180453
Myc	H2-Aa	3	dbcorrdb__ATF3__ENCSR000DOG_1__m1	3.67	FALSE	0.00125292
Myc	H2-Ab1	2	dbcorrdb__ATF3__ENCSR000DOG_1__m1	3.67	FALSE	0.00149033
Myc	Habp4	13	dbcorrdb__ATF3__ENCSR000DOG_1__m1	3.67	FALSE	0.00113643
Myc	Hcfc1r1	1	dbcorrdb__ATF3__ENCSR000DOG_1__m1	3.67	FALSE	0.00115029
Myc	Hist3h2a	4	dbcorrdb__ATF3__ENCSR000DOG_1__m1	3.67	FALSE	0.001681
Myc	Hspa1a	3	dbcorrdb__ATF3__ENCSR000DOG_1__m1	3.67	FALSE	0.00387249
Myc	Ift74	1	dbcorrdb__ATF3__ENCSR000DOG_1__m1	3.67	FALSE	0.00309611
Myc	Kat2a	3	dbcorrdb__ATF3__ENCSR000DOG_1__m1	3.67	FALSE	0.00139078
Myc	Kcne3	3	dbcorrdb__ATF3__ENCSR000DOG_1__m1	3.67	FALSE	0.00238283
Myc	Klhdc3	6	dbcorrdb__ATF3__ENCSR000DOG_1__m1	3.67	FALSE	0.00142219
Myc	Lancl2	1	dbcorrdb__ATF3__ENCSR000DOG_1__m1	3.67	FALSE	0.00239307
Myc	Lclat1	4	dbcorrdb__ATF3__ENCSR000DOG_1__m1	3.67	FALSE	0.0022949
Myc	Lilra6	2	dbcorrdb__ATF3__ENCSR000DOG_1__m1	3.67	FALSE	0.00145775
Myc	Lmtk2	17	dbcorrdb__ATF3__ENCSR000DOG_1__m1	3.67	FALSE	0.00162678
Myc	Lonp1	14	dbcorrdb__ATF3__ENCSR000DOG_1__m1	3.67	FALSE	0.00132075
Myc	Lpcat1	3	dbcorrdb__ATF3__ENCSR000DOG_1__m1	3.67	FALSE	0.00105465
Myc	Lta4h	12	dbcorrdb__ATF3__ENCSR000DOG_1__m1	3.67	FALSE	0.00194178
Myc	Mapkapk5	5	dbcorrdb__ATF3__ENCSR000DOG_1__m1	3.67	FALSE	0.0030048
Myc	Mecr	4	dbcorrdb__ATF3__ENCSR000DOG_1__m1	3.67	FALSE	0.00154024
Myc	Med20	2	dbcorrdb__ATF3__ENCSR000DOG_1__m1	3.67	FALSE	0.00173161
Myc	Mmgt1	6	dbcorrdb__ATF3__ENCSR000DOG_1__m1	3.67	FALSE	0.0013035
Myc	Msl3	2	dbcorrdb__ATF3__ENCSR000DOG_1__m1	3.67	FALSE	0.00123194
Myc	Mt1	3	dbcorrdb__ATF3__ENCSR000DOG_1__m1	3.67	FALSE	0.00141723
Myc	Mtfmt	4	dbcorrdb__ATF3__ENCSR000DOG_1__m1	3.67	FALSE	0.00199704
Myc	Myo9a	13	dbcorrdb__ATF3__ENCSR000DOG_1__m1	3.67	FALSE	0.00124019
Myc	Ncoa4	2	dbcorrdb__ATF3__ENCSR000DOG_1__m1	3.67	FALSE	0.00211
Myc	Necap1	11	dbcorrdb__ATF3__ENCSR000DOG_1__m1	3.67	FALSE	0.00145487
Myc	Nop58	7	dbcorrdb__ATF3__ENCSR000DOG_1__m1	3.67	FALSE	0.00215379
Myc	Nr2c2ap	1	dbcorrdb__ATF3__ENCSR000DOG_1__m1	3.67	FALSE	0.00194275
Myc	Nudt3	3	dbcorrdb__ATF3__ENCSR000DOG_1__m1	3.67	FALSE	0.0014054
Myc	Nufip1	4	dbcorrdb__ATF3__ENCSR000DOG_1__m1	3.67	FALSE	0.00102431
Myc	Opa3	11	dbcorrdb__ATF3__ENCSR000DOG_1__m1	3.67	FALSE	0.00120859
Myc	Parn	6	dbcorrdb__ATF3__ENCSR000DOG_1__m1	3.67	FALSE	0.00131584
Myc	Parp2	5	dbcorrdb__ATF3__ENCSR000DOG_1__m1	3.67	FALSE	0.0012509
Myc	Pelp1	7	dbcorrdb__ATF3__ENCSR000DOG_1__m1	3.67	FALSE	0.002376
Myc	Pgap2	3	dbcorrdb__ATF3__ENCSR000DOG_1__m1	3.67	FALSE	0.00104948
Myc	Pgp	3	dbcorrdb__ATF3__ENCSR000DOG_1__m1	3.67	FALSE	0.00116089
Myc	Pgrmc2	11	dbcorrdb__ATF3__ENCSR000DOG_1__m1	3.67	FALSE	0.00133096
Myc	Plagl1	17	dbcorrdb__ATF3__ENCSR000DOG_1__m1	3.67	FALSE	0.0011121
Myc	Plbd2	5	dbcorrdb__ATF3__ENCSR000DOG_1__m1	3.67	FALSE	0.00100159
Myc	Plscr3	5	dbcorrdb__ATF3__ENCSR000DOG_1__m1	3.67	FALSE	0.00140673
Myc	Pms2	4	dbcorrdb__ATF3__ENCSR000DOG_1__m1	3.67	FALSE	0.00158243
Myc	Pogz	12	dbcorrdb__ATF3__ENCSR000DOG_1__m1	3.67	FALSE	0.00268759
Myc	Pola1	3	dbcorrdb__ATF3__ENCSR000DOG_1__m1	3.67	FALSE	0.00174421
Myc	Polk	3	dbcorrdb__ATF3__ENCSR000DOG_1__m1	3.67	FALSE	0.00133935
Myc	Polr2b	2	dbcorrdb__ATF3__ENCSR000DOG_1__m1	3.67	FALSE	0.00152744
Myc	Pom121	4	dbcorrdb__ATF3__ENCSR000DOG_1__m1	3.67	FALSE	0.0011459
Myc	Pop4	3	dbcorrdb__ATF3__ENCSR000DOG_1__m1	3.67	FALSE	0.00124477
Myc	Ppargc1b	7	dbcorrdb__ATF3__ENCSR000DOG_1__m1	3.67	FALSE	0.0011311
Myc	Ppm1m	3	dbcorrdb__ATF3__ENCSR000DOG_1__m1	3.67	FALSE	0.00119718
Myc	Ppp2cb	3	dbcorrdb__ATF3__ENCSR000DOG_1__m1	3.67	FALSE	0.00163851
Myc	Prmt3	5	dbcorrdb__ATF3__ENCSR000DOG_1__m1	3.67	FALSE	0.00197932
Myc	Prmt5	3	dbcorrdb__ATF3__ENCSR000DOG_1__m1	3.67	FALSE	0.00170031
Myc	Prpf39	22	dbcorrdb__ATF3__ENCSR000DOG_1__m1	3.67	FALSE	0.00102334
Myc	Prps1	7	dbcorrdb__ATF3__ENCSR000DOG_1__m1	3.67	FALSE	0.00158504
Myc	Psmd5	3	dbcorrdb__ATF3__ENCSR000DOG_1__m1	3.67	FALSE	0.00126655
Myc	Psmd9	3	dbcorrdb__ATF3__ENCSR000DOG_1__m1	3.67	FALSE	0.00114012
Myc	Qtrt1	14	dbcorrdb__ATF3__ENCSR000DOG_1__m1	3.67	FALSE	0.00107765
Myc	Rab11fip5	4	dbcorrdb__ATF3__ENCSR000DOG_1__m1	3.67	FALSE	0.00357123
Myc	Ralgapa1	4	dbcorrdb__ATF3__ENCSR000DOG_1__m1	3.67	FALSE	0.00138892
Myc	Ran	5	dbcorrdb__ATF3__ENCSR000DOG_1__m1	3.67	FALSE	0.00109941
Myc	Rce1	8	dbcorrdb__ATF3__ENCSR000DOG_1__m1	3.67	FALSE	0.00178504
Myc	Rnf141	6	dbcorrdb__ATF3__ENCSR000DOG_1__m1	3.67	FALSE	0.00131535
Myc	Rnf19a	14	dbcorrdb__ATF3__ENCSR000DOG_1__m1	3.67	FALSE	0.00134508
Myc	Rps6ka4	13	dbcorrdb__ATF3__ENCSR000DOG_1__m1	3.67	FALSE	0.00147673
Myc	Rrad	5	dbcorrdb__ATF3__ENCSR000DOG_1__m1	3.67	FALSE	0.00127224
Myc	Rrp9	6	dbcorrdb__ATF3__ENCSR000DOG_1__m1	3.67	FALSE	0.00123906
Myc	Scaper	14	dbcorrdb__ATF3__ENCSR000DOG_1__m1	3.67	FALSE	0.0018797
Myc	Sclt1	7	dbcorrdb__ATF3__ENCSR000DOG_1__m1	3.67	FALSE	0.00135053
Myc	Scyl3	4	dbcorrdb__ATF3__ENCSR000DOG_1__m1	3.67	FALSE	0.00135297
Myc	2002-09-01	4	dbcorrdb__ATF3__ENCSR000DOG_1__m1	3.67	FALSE	0.00121323
Myc	Sesn2	2	dbcorrdb__ATF3__ENCSR000DOG_1__m1	3.67	FALSE	0.00177082
Myc	Sik3	18	dbcorrdb__ATF3__ENCSR000DOG_1__m1	3.67	FALSE	0.00129775
Myc	Slc17a5	2	dbcorrdb__ATF3__ENCSR000DOG_1__m1	3.67	FALSE	0.00162855
Myc	Slc22a5	1	dbcorrdb__ATF3__ENCSR000DOG_1__m1	3.67	FALSE	0.00144575
Myc	Slc25a33	7	dbcorrdb__ATF3__ENCSR000DOG_1__m1	3.67	FALSE	0.00108901
Myc	Slc25a38	4	dbcorrdb__ATF3__ENCSR000DOG_1__m1	3.67	FALSE	0.00142536
Myc	Slc25a39	5	dbcorrdb__ATF3__ENCSR000DOG_1__m1	3.67	FALSE	0.00243578
Myc	Slc31a1	8	dbcorrdb__ATF3__ENCSR000DOG_1__m1	3.67	FALSE	0.00125096
Myc	Slc31a2	26	dbcorrdb__ATF3__ENCSR000DOG_1__m1	3.67	FALSE	0.00322457
Myc	Slc35a1	2	dbcorrdb__ATF3__ENCSR000DOG_1__m1	3.67	FALSE	0.00134139
Myc	Slc39a1	8	dbcorrdb__ATF3__ENCSR000DOG_1__m1	3.67	FALSE	0.00102169
Myc	Snx13	10	dbcorrdb__ATF3__ENCSR000DOG_1__m1	3.67	FALSE	0.0011534
Myc	Snx14	3	dbcorrdb__ATF3__ENCSR000DOG_1__m1	3.67	FALSE	0.00251182
Myc	Socs5	29	dbcorrdb__ATF3__ENCSR000DOG_1__m1	3.67	FALSE	0.00124528
Myc	Spata6	4	dbcorrdb__ATF3__ENCSR000DOG_1__m1	3.67	FALSE	0.00294233
Myc	Sptlc1	9	dbcorrdb__ATF3__ENCSR000DOG_1__m1	3.67	FALSE	0.00114135
Myc	Srf	4	dbcorrdb__ATF3__ENCSR000DOG_1__m1	3.67	FALSE	0.00120835
Myc	Stk19	6	dbcorrdb__ATF3__ENCSR000DOG_1__m1	3.67	FALSE	0.00145933
Myc	Stk25	2	dbcorrdb__ATF3__ENCSR000DOG_1__m1	3.67	FALSE	0.00103618
Myc	Stom	6	dbcorrdb__ATF3__ENCSR000DOG_1__m1	3.67	FALSE	0.00126837
Myc	Stx12	2	dbcorrdb__ATF3__ENCSR000DOG_1__m1	3.67	FALSE	0.00152189
Myc	Taf8	22	dbcorrdb__ATF3__ENCSR000DOG_1__m1	3.67	FALSE	0.00215568
Myc	Tbc1d10a	6	dbcorrdb__ATF3__ENCSR000DOG_1__m1	3.67	FALSE	0.00139285
Myc	Tbccd1	3	dbcorrdb__ATF3__ENCSR000DOG_1__m1	3.67	FALSE	0.00163373
Myc	Tbck	1	dbcorrdb__ATF3__ENCSR000DOG_1__m1	3.67	FALSE	0.00144296
Myc	Tec	10	dbcorrdb__ATF3__ENCSR000DOG_1__m1	3.67	FALSE	0.00125369
Myc	Thap4	2	dbcorrdb__ATF3__ENCSR000DOG_1__m1	3.67	FALSE	0.00134003
Myc	Thoc1	5	dbcorrdb__ATF3__ENCSR000DOG_1__m1	3.67	FALSE	0.00236048
Myc	Timm44	5	dbcorrdb__ATF3__ENCSR000DOG_1__m1	3.67	FALSE	0.00109588
Myc	Tle1	3	dbcorrdb__ATF3__ENCSR000DOG_1__m1	3.67	FALSE	0.00116032
Myc	Tmem8	1	dbcorrdb__ATF3__ENCSR000DOG_1__m1	3.67	FALSE	0.00211392
Myc	Tmem86a	28	dbcorrdb__ATF3__ENCSR000DOG_1__m1	3.67	FALSE	0.00121171
Myc	Tmem97	1	dbcorrdb__ATF3__ENCSR000DOG_1__m1	3.67	FALSE	0.00178654
Myc	Trak1	9	dbcorrdb__ATF3__ENCSR000DOG_1__m1	3.67	FALSE	0.00122771
Myc	Trp53inp2	20	dbcorrdb__ATF3__ENCSR000DOG_1__m1	3.67	FALSE	0.00182943
Myc	Ttc39b	2	dbcorrdb__ATF3__ENCSR000DOG_1__m1	3.67	FALSE	0.00215735
Myc	Tubb6	1	dbcorrdb__ATF3__ENCSR000DOG_1__m1	3.67	FALSE	0.00119257
Myc	U2af1	4	dbcorrdb__ATF3__ENCSR000DOG_1__m1	3.67	FALSE	0.00106209
Myc	Uap1l1	10	dbcorrdb__ATF3__ENCSR000DOG_1__m1	3.67	FALSE	0.00292269
Myc	Umps	5	dbcorrdb__ATF3__ENCSR000DOG_1__m1	3.67	FALSE	0.00127918
Myc	Usp22	5	dbcorrdb__ATF3__ENCSR000DOG_1__m1	3.67	FALSE	0.00109251
Myc	Vopp1	1	dbcorrdb__ATF3__ENCSR000DOG_1__m1	3.67	FALSE	0.00139857
Myc	Wrn	7	dbcorrdb__ATF3__ENCSR000DOG_1__m1	3.67	FALSE	0.0014993
Myc	Xpnpep3	17	dbcorrdb__ATF3__ENCSR000DOG_1__m1	3.67	FALSE	0.00156216
Myc	Xpo7	3	dbcorrdb__ATF3__ENCSR000DOG_1__m1	3.67	FALSE	0.00147343
Myc	Yaf2	9	dbcorrdb__ATF3__ENCSR000DOG_1__m1	3.67	FALSE	0.00186218
Myc	Yars2	2	dbcorrdb__ATF3__ENCSR000DOG_1__m1	3.67	FALSE	0.00134619
Myc	Zc3h8	2	dbcorrdb__ATF3__ENCSR000DOG_1__m1	3.67	FALSE	0.00243359
Myc	Zfand2a	5	dbcorrdb__ATF3__ENCSR000DOG_1__m1	3.67	FALSE	0.00102861
Myc	Zfp942	3	dbcorrdb__ATF3__ENCSR000DOG_1__m1	3.67	FALSE	0.00185456
Myc	Znhit6	2	dbcorrdb__ATF3__ENCSR000DOG_1__m1	3.67	FALSE	0.00157746
Myc	Clip2	7	dbcorrdb__ELK1__ENCSR000DZB_1__m1	3.66	FALSE	0.00719639
Myc	Ddx1	4	dbcorrdb__ELK1__ENCSR000DZB_1__m1	3.66	FALSE	0.00185307
Myc	Ddx47	3	dbcorrdb__ELK1__ENCSR000DZB_1__m1	3.66	FALSE	0.00121481
Myc	Gsn	4	dbcorrdb__ELK1__ENCSR000DZB_1__m1	3.66	FALSE	0.00143338
Myc	Il11ra1	4	dbcorrdb__ELK1__ENCSR000DZB_1__m1	3.66	FALSE	0.00128017
Myc	Maf	5	dbcorrdb__ELK1__ENCSR000DZB_1__m1	3.66	FALSE	0.00174543
Myc	Pmp22	7	dbcorrdb__ELK1__ENCSR000DZB_1__m1	3.66	FALSE	0.00147349
Myc	Prkar2a	6	dbcorrdb__ELK1__ENCSR000DZB_1__m1	3.66	FALSE	0.00154602
Myc	Ptgs1	11	dbcorrdb__ELK1__ENCSR000DZB_1__m1	3.66	FALSE	0.00500226
Myc	Rell1	6	dbcorrdb__ELK1__ENCSR000DZB_1__m1	3.66	FALSE	0.00139292
Myc	2410004B18Rik	3	dbcorrdb__GABPA__ENCSR000BHS_1__m1	3.62	FALSE	0.00104906
Myc	Gpaa1	5	dbcorrdb__GABPA__ENCSR000BHS_1__m1	3.62	FALSE	0.00205327
Myc	Heatr1	1	dbcorrdb__GABPA__ENCSR000BHS_1__m1	3.62	FALSE	0.00145562
Myc	Lsr	8	dbcorrdb__GABPA__ENCSR000BHS_1__m1	3.62	FALSE	0.00150459
Myc	Mctp1	3	dbcorrdb__GABPA__ENCSR000BHS_1__m1	3.62	FALSE	0.00116789
Myc	Nmt2	2	dbcorrdb__GABPA__ENCSR000BHS_1__m1	3.62	FALSE	0.00145545
Myc	Plxdc2	4	dbcorrdb__GABPA__ENCSR000BHS_1__m1	3.62	FALSE	0.00134259
Myc	Ruvbl2	4	dbcorrdb__GABPA__ENCSR000BHS_1__m1	3.62	FALSE	0.00139055
Myc	Slc12a4	4	dbcorrdb__GABPA__ENCSR000BHS_1__m1	3.62	FALSE	0.00246347
Myc	Smurf1	3	dbcorrdb__GABPA__ENCSR000BHS_1__m1	3.62	FALSE	0.00157247
Myc	Spata5	3	dbcorrdb__GABPA__ENCSR000BHS_1__m1	3.62	FALSE	0.00276297
Myc	Triobp	6	dbcorrdb__GABPA__ENCSR000BHS_1__m1	3.62	FALSE	0.0011669
Myc	Mrc1	25	dbcorrdb__USF1__ENCSR000BKT_1__m1	3.61	FALSE	0.00589877
Myc	Abca9	2	cisbp__M4514	3.6	FALSE	0.00171157
Myc	C1qa	2	cisbp__M4514	3.6	FALSE	0.00274736
Myc	Chn2	13	cisbp__M4514	3.6	FALSE	0.00100566
Myc	Fen1	20	cisbp__M4514	3.6	FALSE	0.00421489
Myc	Galk2	8	cisbp__M4514	3.6	FALSE	0.00131445
Myc	Gclc	15	cisbp__M4514	3.6	FALSE	0.00120336
Myc	P2rx7	22	cisbp__M4514	3.6	FALSE	0.00133202
Myc	Ppfibp2	19	cisbp__M4514	3.6	FALSE	0.00103317
Myc	Rnf19b	9	cisbp__M4514	3.6	FALSE	0.0011009
Myc	Rxra	3	cisbp__M4514	3.6	FALSE	0.00132165
Myc	Scyl1	6	cisbp__M4514	3.6	FALSE	0.00205563
Myc	Slc37a2	3	cisbp__M4514	3.6	FALSE	0.00171638
Myc	Spns1	22	cisbp__M4514	3.6	FALSE	0.002198
Myc	Spred1	23	cisbp__M4514	3.6	FALSE	0.00236471
Myc	Tfdp1	4	cisbp__M4514	3.6	FALSE	0.00119324
Myc	Tmem185b	20	cisbp__M4514	3.6	FALSE	0.00172566
Myc	Tpp1	19	cisbp__M4514	3.6	FALSE	0.00101153
Myc	Ubtd1	18	cisbp__M4514	3.6	FALSE	0.00226104
Myc	Vps11	23	cisbp__M4514	3.6	FALSE	0.00103823
Myc	Wdfy3	14	cisbp__M4514	3.6	FALSE	0.00111373
Myc	Zdhhc9	5	cisbp__M4514	3.6	FALSE	0.00203919
Myc	Abi2	1	dbcorrdb__SIN3A__ENCSR000BLR_1__m2	3.5	FALSE	0.00154848
Myc	Adam19	4	dbcorrdb__SIN3A__ENCSR000BLR_1__m2	3.5	FALSE	0.00159422
Myc	Ascc1	3	dbcorrdb__SIN3A__ENCSR000BLR_1__m2	3.5	FALSE	0.00212948
Myc	Axl	4	dbcorrdb__SIN3A__ENCSR000BLR_1__m2	3.5	FALSE	0.00185389
Myc	Ccdc106	3	dbcorrdb__SIN3A__ENCSR000BLR_1__m2	3.5	FALSE	0.00153354
Myc	Dcaf10	3	dbcorrdb__SIN3A__ENCSR000BLR_1__m2	3.5	FALSE	0.0016854
Myc	Emp1	4	dbcorrdb__SIN3A__ENCSR000BLR_1__m2	3.5	FALSE	0.00232674
Myc	Eps8	5	dbcorrdb__SIN3A__ENCSR000BLR_1__m2	3.5	FALSE	0.00189998
Myc	Fam3c	13	dbcorrdb__SIN3A__ENCSR000BLR_1__m2	3.5	FALSE	0.00123474
Myc	Fam98a	6	dbcorrdb__SIN3A__ENCSR000BLR_1__m2	3.5	FALSE	0.00111805
Myc	Gab2	4	dbcorrdb__SIN3A__ENCSR000BLR_1__m2	3.5	FALSE	0.001442
Myc	Gfm1	1	dbcorrdb__SIN3A__ENCSR000BLR_1__m2	3.5	FALSE	0.00239806
Myc	Gpr183	1	dbcorrdb__SIN3A__ENCSR000BLR_1__m2	3.5	FALSE	0.00261364
Myc	Ints8	4	dbcorrdb__SIN3A__ENCSR000BLR_1__m2	3.5	FALSE	0.00114481
Myc	Marcksl1	3	dbcorrdb__SIN3A__ENCSR000BLR_1__m2	3.5	FALSE	0.0016854
Myc	Mtor	2	dbcorrdb__SIN3A__ENCSR000BLR_1__m2	3.5	FALSE	0.00514612
Myc	Nr4a3	7	dbcorrdb__SIN3A__ENCSR000BLR_1__m2	3.5	FALSE	0.00123407
Myc	Nt5c2	5	dbcorrdb__SIN3A__ENCSR000BLR_1__m2	3.5	FALSE	0.00130207
Myc	Nup155	3	dbcorrdb__SIN3A__ENCSR000BLR_1__m2	3.5	FALSE	0.00151183
Myc	Oraov1	2	dbcorrdb__SIN3A__ENCSR000BLR_1__m2	3.5	FALSE	0.00268869
Myc	Pcgf3	4	dbcorrdb__SIN3A__ENCSR000BLR_1__m2	3.5	FALSE	0.0023979
Myc	Rabepk	4	dbcorrdb__SIN3A__ENCSR000BLR_1__m2	3.5	FALSE	0.00121997
Myc	Rps6ka3	5	dbcorrdb__SIN3A__ENCSR000BLR_1__m2	3.5	FALSE	0.00165287
Myc	Vegfa	3	dbcorrdb__SIN3A__ENCSR000BLR_1__m2	3.5	FALSE	0.00178151
Myc	Wwp1	7	dbcorrdb__SIN3A__ENCSR000BLR_1__m2	3.5	FALSE	0.00157833
Myc	Zfp282	2	dbcorrdb__SIN3A__ENCSR000BLR_1__m2	3.5	FALSE	0.00166866
Myc	Zfp69	5	dbcorrdb__SIN3A__ENCSR000BLR_1__m2	3.5	FALSE	0.00237276
Myc	C1qc	4	dbcorrdb__ELF1__ENCSR000BMB_1__m1	3.47	FALSE	0.00302832
Myc	Lyz1	2	dbcorrdb__ELF1__ENCSR000BMB_1__m1	3.47	FALSE	0.00500315
Myc	Ms4a7	3	dbcorrdb__ELF1__ENCSR000BMB_1__m1	3.47	FALSE	0.00773607
Myc	Ttf2	3	dbcorrdb__ELF1__ENCSR000BMB_1__m1	3.47	FALSE	0.00925959
Myc	Actr5	1	cisbp__M4429	3.42	FALSE	0.0014809
Myc	Arhgap18	1	cisbp__M4429	3.42	FALSE	0.00236151
Myc	Atp2a2	4	cisbp__M4429	3.42	FALSE	0.00124896
Myc	B4galt6	2	cisbp__M4429	3.42	FALSE	0.00246582
Myc	Basp1	3	cisbp__M4429	3.42	FALSE	0.00168202
Myc	Casp6	1	cisbp__M4429	3.42	FALSE	0.00148899
Myc	Ccl24	1	cisbp__M4429	3.42	FALSE	0.00113721
Myc	Cgnl1	1	cisbp__M4429	3.42	FALSE	0.00375706
Myc	Cmklr1	2	cisbp__M4429	3.42	FALSE	0.00251712
Myc	Cnr2	3	cisbp__M4429	3.42	FALSE	0.00171637
Myc	Ctdspl	3	cisbp__M4429	3.42	FALSE	0.00363818
Myc	Deptor	1	cisbp__M4429	3.42	FALSE	0.00115745
Myc	Fzd4	3	cisbp__M4429	3.42	FALSE	0.00151891
Myc	Gcsh	1	cisbp__M4429	3.42	FALSE	0.00200979
Myc	Gnpda1	2	cisbp__M4429	3.42	FALSE	0.00176721
Myc	Hdac9	2	cisbp__M4429	3.42	FALSE	0.00119187
Myc	Igf1	1	cisbp__M4429	3.42	FALSE	0.00112862
Myc	Igsf8	6	cisbp__M4429	3.42	FALSE	0.00113638
Myc	Iqsec1	3	cisbp__M4429	3.42	FALSE	0.00128913
Myc	Isoc1	2	cisbp__M4429	3.42	FALSE	0.00269488
Myc	Jmjd1c	2	cisbp__M4429	3.42	FALSE	0.00109469
Myc	Kdsr	1	cisbp__M4429	3.42	FALSE	0.00137856
Myc	Marveld1	1	cisbp__M4429	3.42	FALSE	0.00177176
Myc	Mrps2	1	cisbp__M4429	3.42	FALSE	0.00132263
Myc	Mtch2	3	cisbp__M4429	3.42	FALSE	0.00108465
Myc	Ndufv3	1	cisbp__M4429	3.42	FALSE	0.00136443
Myc	P2ry6	1	cisbp__M4429	3.42	FALSE	0.00226394
Myc	Pbx3	1	cisbp__M4429	3.42	FALSE	0.0010439
Myc	Pdss2	2	cisbp__M4429	3.42	FALSE	0.00146131
Myc	Plcl1	1	cisbp__M4429	3.42	FALSE	0.00255701
Myc	Ppp2r3a	1	cisbp__M4429	3.42	FALSE	0.0011643
Myc	Reep3	1	cisbp__M4429	3.42	FALSE	0.0010041
Myc	Rnf24	3	cisbp__M4429	3.42	FALSE	0.00171889
Myc	Selenbp1	10	cisbp__M4429	3.42	FALSE	0.00163335
Myc	Serpinb8	4	cisbp__M4429	3.42	FALSE	0.00267182
Myc	Sipa1l2	5	cisbp__M4429	3.42	FALSE	0.00153558
Myc	Ski	6	cisbp__M4429	3.42	FALSE	0.00207368
Myc	Slc25a12	2	cisbp__M4429	3.42	FALSE	0.00103463
Myc	Slc25a24	2	cisbp__M4429	3.42	FALSE	0.00105132
Myc	Smox	4	cisbp__M4429	3.42	FALSE	0.00275899
Myc	Specc1	1	cisbp__M4429	3.42	FALSE	0.00148634
Myc	Sugp2	8	cisbp__M4429	3.42	FALSE	0.00170599
Myc	Tmem104	2	cisbp__M4429	3.42	FALSE	0.00142574
Myc	Tmem2	3	cisbp__M4429	3.42	FALSE	0.00233901
Myc	Tns3	2	cisbp__M4429	3.42	FALSE	0.00131317
Myc	Tsc22d1	12	cisbp__M4429	3.42	FALSE	0.00111915
Myc	Tspan33	2	cisbp__M4429	3.42	FALSE	0.00322226
Myc	Tubgcp2	1	cisbp__M4429	3.42	FALSE	0.00169745
Myc	Ube2e3	2	cisbp__M4429	3.42	FALSE	0.00113547
Myc	Ubqln4	1	cisbp__M4429	3.42	FALSE	0.0019247
Myc	Vav3	3	cisbp__M4429	3.42	FALSE	0.0011888
Myc	Vrk2	1	cisbp__M4429	3.42	FALSE	0.00106764
Myc	Wdsub1	1	cisbp__M4429	3.42	FALSE	0.00160904
Myc	Xylt2	1	cisbp__M4429	3.42	FALSE	0.00103733
Myc	Zfp319	1	cisbp__M4429	3.42	FALSE	0.00112105
Myc	Zw10	3	cisbp__M4429	3.42	FALSE	0.00147866
Myc	Alg10b	2	dbcorrdb__ELK1__ENCSR000ECI_1__m1	3.41	FALSE	0.0015591
Myc	Entpd1	1	dbcorrdb__ELK1__ENCSR000ECI_1__m1	3.41	FALSE	0.00113602
Myc	Gnaq	1	dbcorrdb__ELK1__ENCSR000ECI_1__m1	3.41	FALSE	0.00143336
Myc	Pttg1	2	dbcorrdb__ELK1__ENCSR000ECI_1__m1	3.41	FALSE	0.00149107
Myc	Zadh2	2	dbcorrdb__ELK1__ENCSR000ECI_1__m1	3.41	FALSE	0.00243225
Myc	6030458C11Rik	3	dbcorrdb__ATF3__ENCSR000DOG_1__m1	3.39	FALSE	0.00110542
Myc	Acsl3	3	dbcorrdb__ATF3__ENCSR000DOG_1__m1	3.39	FALSE	0.00151785
Myc	Ckb	2	dbcorrdb__ATF3__ENCSR000DOG_1__m1	3.39	FALSE	0.0018018
Myc	Dvl1	2	dbcorrdb__ATF3__ENCSR000DOG_1__m1	3.39	FALSE	0.00138323
Myc	Ncaph2	1	dbcorrdb__ATF3__ENCSR000DOG_1__m1	3.39	FALSE	0.00157964
Myc	Plekha3	2	dbcorrdb__ATF3__ENCSR000DOG_1__m1	3.39	FALSE	0.00140157
Myc	Sacs	1	dbcorrdb__ATF3__ENCSR000DOG_1__m1	3.39	FALSE	0.00148058
Myc	Sec22a	2	dbcorrdb__ATF3__ENCSR000DOG_1__m1	3.39	FALSE	0.00169811
Myc	Tbl1x	1	dbcorrdb__ATF3__ENCSR000DOG_1__m1	3.39	FALSE	0.00298895
Myc	Glrx2	3	dbcorrdb__ATF3__ENCSR000BJY_1__m1	3.36	FALSE	0.00134466
Myc	Irf2bp1	1	dbcorrdb__ATF3__ENCSR000BJY_1__m1	3.36	FALSE	0.00194432
Myc	Tlcd2	1	dbcorrdb__ATF3__ENCSR000BJY_1__m1	3.36	FALSE	0.00182446
Myc	Abcc3	2	dbcorrdb__BHLHE40__ENCSR000EGV_1__m1	3.34	FALSE	0.00238495
Myc	Ctsf	10	dbcorrdb__BHLHE40__ENCSR000EGV_1__m1	3.34	FALSE	0.00336559
Myc	Golim4	7	dbcorrdb__BHLHE40__ENCSR000EGV_1__m1	3.34	FALSE	0.0025043
Myc	Gorab	1	dbcorrdb__ELK4__ENCSR000EVI_1__m1	3.34	FALSE	0.00108791
Myc	Lin9	3	dbcorrdb__ELK4__ENCSR000EVI_1__m1	3.34	FALSE	0.00208169
Myc	Phb	7	dbcorrdb__BHLHE40__ENCSR000EGV_1__m1	3.34	FALSE	0.00126076
Myc	Tcta	2	dbcorrdb__BHLHE40__ENCSR000EGV_1__m1	3.34	FALSE	0.00151023
Myc	Tmem206	2	dbcorrdb__BHLHE40__ENCSR000EGV_1__m1	3.34	FALSE	0.00117637
Myc	Gatsl3	3	dbcorrdb__BHLHE40__ENCSR000DZJ_1__m1	3.29	FALSE	0.0013527
Myc	Cbr3	3	dbcorrdb__ATF3__ENCSR000BKE_1__m1	3.28	FALSE	0.00211207
Myc	Diexf	2	dbcorrdb__ATF3__ENCSR000BKE_1__m1	3.28	FALSE	0.00248974
Myc	Gpr108	2	dbcorrdb__ATF3__ENCSR000BKE_1__m1	3.28	FALSE	0.0013599
Myc	Haus6	1	dbcorrdb__ATF3__ENCSR000BKE_1__m1	3.28	FALSE	0.00160599
Myc	Ipmk	3	dbcorrdb__ATF3__ENCSR000BKE_1__m1	3.28	FALSE	0.00127348
Myc	Llgl1	1	dbcorrdb__ATF3__ENCSR000BKE_1__m1	3.28	FALSE	0.00161421
Myc	Nob1	1	dbcorrdb__ATF3__ENCSR000BKE_1__m1	3.28	FALSE	0.00215769
Myc	Nsdhl	1	dbcorrdb__ATF3__ENCSR000BKE_1__m1	3.28	FALSE	0.00215366
Myc	Nudt2	2	dbcorrdb__ATF3__ENCSR000BKE_1__m1	3.28	FALSE	0.00187804
Myc	Pdxk	2	dbcorrdb__ATF3__ENCSR000BKE_1__m1	3.28	FALSE	0.00125673
Myc	Pla2g12a	1	dbcorrdb__ATF3__ENCSR000BKE_1__m1	3.28	FALSE	0.00219277
Myc	Plekhm2	1	dbcorrdb__ATF3__ENCSR000BKE_1__m1	3.28	FALSE	0.00193379
Myc	Poglut1	3	dbcorrdb__ATF3__ENCSR000BKE_1__m1	3.28	FALSE	0.00219687
Myc	Ppcdc	1	dbcorrdb__ATF3__ENCSR000BKE_1__m1	3.28	FALSE	0.00142041
Myc	Rraga	2	dbcorrdb__ATF3__ENCSR000BKE_1__m1	3.28	FALSE	0.00109285
Myc	Slc39a11	2	dbcorrdb__ATF3__ENCSR000BKE_1__m1	3.28	FALSE	0.0013873
Myc	Srm	3	dbcorrdb__ATF3__ENCSR000BKE_1__m1	3.28	FALSE	0.0028458
Myc	Stam	1	dbcorrdb__ATF3__ENCSR000BKE_1__m1	3.28	FALSE	0.00141916
Myc	Tysnd1	2	dbcorrdb__ATF3__ENCSR000BKE_1__m1	3.28	FALSE	0.00179775
Myc	Urb1	1	dbcorrdb__ATF3__ENCSR000BKE_1__m1	3.28	FALSE	0.00100179
Myc	Usp53	2	dbcorrdb__ATF3__ENCSR000BKE_1__m1	3.28	FALSE	0.00133342
Myc	Wbp1	2	dbcorrdb__ATF3__ENCSR000BKE_1__m1	3.28	FALSE	0.00107261
Myc	Wdr36	1	dbcorrdb__ATF3__ENCSR000BKE_1__m1	3.28	FALSE	0.00212347
Myc	Yif1a	2	dbcorrdb__ATF3__ENCSR000BKE_1__m1	3.28	FALSE	0.0024959
Myc	Alg5	2	dbcorrdb__GABPA__ENCSR000BGC_1__m1	3.25	FALSE	0.00195679
Myc	Cox16	1	dbcorrdb__GABPA__ENCSR000BGC_1__m1	3.25	FALSE	0.00165081
Myc	Fam46c	2	dbcorrdb__GABPA__ENCSR000BGC_1__m1	3.25	FALSE	0.00130802
Myc	Hist1h2bc	1	dbcorrdb__GABPA__ENCSR000BGC_1__m1	3.25	FALSE	0.00120592
Myc	Hsd17b4	3	dbcorrdb__GABPA__ENCSR000BGC_1__m1	3.25	FALSE	0.00104783
Myc	Kdm1b	2	dbcorrdb__GABPA__ENCSR000BGC_1__m1	3.25	FALSE	0.00103223
Myc	Naa10	2	dbcorrdb__GABPA__ENCSR000BGC_1__m1	3.25	FALSE	0.00169581
Myc	Pak1	2	dbcorrdb__GABPA__ENCSR000BGC_1__m1	3.25	FALSE	0.00102641
Myc	Pkd2	1	dbcorrdb__GABPA__ENCSR000BGC_1__m1	3.25	FALSE	0.00101192
Myc	Ptger4	4	dbcorrdb__GABPA__ENCSR000BGC_1__m1	3.25	FALSE	0.00111784
Myc	Rdh14	1	dbcorrdb__GABPA__ENCSR000BGC_1__m1	3.25	FALSE	0.00143405
Myc	Rnaseh2a	3	dbcorrdb__GABPA__ENCSR000BGC_1__m1	3.25	FALSE	0.0024828
Myc	Scap	2	dbcorrdb__GABPA__ENCSR000BGC_1__m1	3.25	FALSE	0.00176655
Myc	Sco1	2	dbcorrdb__GABPA__ENCSR000BGC_1__m1	3.25	FALSE	0.00108309
Myc	Shb	2	dbcorrdb__GABPA__ENCSR000BGC_1__m1	3.25	FALSE	0.00138737
Myc	Tmem37	3	dbcorrdb__GABPA__ENCSR000BGC_1__m1	3.25	FALSE	0.00186049
Myc	Alkbh6	1	dbcorrdb__ETS1__ENCSR000BKQ_1__m3	3.23	FALSE	0.00585408
Myc	Ccdc94	3	dbcorrdb__ETS1__ENCSR000BKQ_1__m3	3.23	FALSE	0.00757141
Myc	Rcl1	1	dbcorrdb__ETS1__ENCSR000BKQ_1__m3	3.23	FALSE	0.00298155
Myc	Tmem154	1	dbcorrdb__ELK1__ENCSR000EFU_1__m1	3.14	FALSE	0.001796
Myc	Arf2	2	dbcorrdb__PHF8__ENCSR000AQH_1__m1	3.11	FALSE	0.00197453
Myc	Ckap5	1	dbcorrdb__PHF8__ENCSR000AQH_1__m1	3.11	FALSE	0.00105593
Myc	Dopey1	1	dbcorrdb__PHF8__ENCSR000AQH_1__m1	3.11	FALSE	0.00190038
Myc	Nat9	1	dbcorrdb__PHF8__ENCSR000AQH_1__m1	3.11	FALSE	0.00171622
Myc	Sigmar1	1	dbcorrdb__PHF8__ENCSR000AQH_1__m1	3.11	FALSE	0.00187995
Myc	Acp6	1	dbcorrdb__ELF1__ENCSR000BMZ_1__m1	3.09	FALSE	0.0030498
Myc	Adora2b	1	dbcorrdb__CREB1__ENCSR000BRB_1__m1	3.09	FALSE	0.00150337
Myc	Aifm1	1	dbcorrdb__CREB1__ENCSR000BRB_1__m1	3.09	FALSE	0.00109321
Myc	Ap1s1	1	dbcorrdb__CREB1__ENCSR000BRB_1__m1	3.09	FALSE	0.00145276
Myc	Cep63	1	dbcorrdb__CREB1__ENCSR000BRB_1__m1	3.09	FALSE	0.00181364
Myc	Copg2	1	dbcorrdb__CREB1__ENCSR000BRB_1__m1	3.09	FALSE	0.00163946
Myc	Dexi	1	dbcorrdb__CREB1__ENCSR000BRB_1__m1	3.09	FALSE	0.00154214
Myc	Eef1e1	1	dbcorrdb__CREB1__ENCSR000BRB_1__m1	3.09	FALSE	0.00174038
Myc	Fbxo9	1	dbcorrdb__CREB1__ENCSR000BRB_1__m1	3.09	FALSE	0.00115124
Myc	Hspa1b	1	dbcorrdb__CREB1__ENCSR000BRB_1__m1	3.09	FALSE	0.0018523
Myc	Mcfd2	2	dbcorrdb__CREB1__ENCSR000BRB_1__m1	3.09	FALSE	0.00172396
Myc	Ndufaf3	1	dbcorrdb__CREB1__ENCSR000BRB_1__m1	3.09	FALSE	0.00150196
Myc	Phlda1	1	dbcorrdb__CREB1__ENCSR000BRB_1__m1	3.09	FALSE	0.00262095
Myc	Ppp2r3d	1	dbcorrdb__CREB1__ENCSR000BRB_1__m1	3.09	FALSE	0.00116155
Myc	Pqbp1	1	dbcorrdb__CREB1__ENCSR000BRB_1__m1	3.09	FALSE	0.00135928
Myc	Prcc	1	dbcorrdb__CREB1__ENCSR000BRB_1__m1	3.09	FALSE	0.00124972
Myc	Slc39a10	2	dbcorrdb__CREB1__ENCSR000BRB_1__m1	3.09	FALSE	0.00147883
Myc	Tmed4	1	dbcorrdb__CREB1__ENCSR000BRB_1__m1	3.09	FALSE	0.00151808
Myc	Dennd1a	1	dbcorrdb__GABPA__ENCSR000BLO_1__m1	3.05	FALSE	0.00138107
Myc	Siglec1	1	dbcorrdb__GABPA__ENCSR000BLO_1__m1	3.05	FALSE	0.00148003
Myc	Tbca	1	dbcorrdb__GABPA__ENCSR000BLO_1__m1	3.05	FALSE	0.00105772
Myc	Ttl	1	dbcorrdb__GABPA__ENCSR000BLO_1__m1	3.05	FALSE	0.00175931
Myc	1810013L24Rik	21	transfac_pro__M07601	3.04	TRUE	0.00221302
Myc	Abca1	17	transfac_pro__M07601	3.04	TRUE	0.00248833
Myc	Adck1	36	transfac_pro__M07601	3.04	TRUE	0.00212862
Myc	Akap11	37	transfac_pro__M07601	3.04	TRUE	0.00103122
Myc	Amdhd2	40	transfac_pro__M07601	3.04	TRUE	0.00109018
Myc	Arl3	11	transfac_pro__M07601	3.04	TRUE	0.00145283
Myc	Atxn3	33	transfac_pro__M07601	3.04	TRUE	0.00130882
Myc	Avpi1	17	transfac_pro__M07601	3.04	TRUE	0.00165021
Myc	Batf3	36	transfac_pro__M07601	3.04	TRUE	0.00141713
Myc	Ccdc6	15	transfac_pro__M07601	3.04	TRUE	0.00136264
Myc	Cdk4	39	transfac_pro__M07601	3.04	TRUE	0.00102181
Myc	Dhx35	40	transfac_pro__M07601	3.04	TRUE	0.0014514
Myc	Eif3b	8	transfac_pro__M07601	3.04	TRUE	0.00160119
Myc	Eif4a1	62	transfac_pro__M07601	3.04	TRUE	0.00467882
Myc	Exosc5	15	transfac_pro__M07601	3.04	TRUE	0.00105806
Myc	Fnip1	37	transfac_pro__M07601	3.04	TRUE	0.00144924
Myc	Fubp3	28	transfac_pro__M07601	3.04	TRUE	0.00101278
Myc	Gatm	6	transfac_pro__M07601	3.04	TRUE	0.00192414
Myc	Gtf2h1	50	transfac_pro__M07601	3.04	TRUE	0.00119262
Myc	Hps5	37	transfac_pro__M07601	3.04	TRUE	0.0012521
Myc	Larp1	18	transfac_pro__M07601	3.04	TRUE	0.0013591
Myc	2008-03-01	38	transfac_pro__M07601	3.04	TRUE	0.00171768
Myc	Prdx6	18	transfac_pro__M07601	3.04	TRUE	0.0012294
Myc	Rab3il1	40	transfac_pro__M07601	3.04	TRUE	0.00294838
Myc	Slc38a7	32	transfac_pro__M07601	3.04	TRUE	0.00134371
Myc	Supv3l1	22	transfac_pro__M07601	3.04	TRUE	0.00148051
Myc	Taf4b	18	transfac_pro__M07601	3.04	TRUE	0.0011938
Myc	Tom1l2	29	transfac_pro__M07601	3.04	TRUE	0.00266119
Myc	Trpm7	39	transfac_pro__M07601	3.04	TRUE	0.00119702
Myc	Tshz1	17	transfac_pro__M07601	3.04	TRUE	0.00170072
Myc	Utp18	41	transfac_pro__M07601	3.04	TRUE	0.00112144
Myc	Vps33a	66	transfac_pro__M07601	3.04	TRUE	0.00470267
Myc	Wwp2	48	transfac_pro__M07601	3.04	TRUE	0.00146996
Myc	Phactr2	1	cisbp__M0156	3.03	FALSE	0.00128565
Myc	Lsm14b	1	dbcorrdb__BHLHE40__ENCSR000DYJ_1__m1	3.02	FALSE	0.00104391
Maff	Creb5	24	transfac_public__M00517	4.49	FALSE	0.00989776
Maff	Il1rn	11	transfac_public__M00517	4.49	FALSE	0.0250816
Maff	Il6	28	transfac_public__M00517	4.49	FALSE	0.00901969
Maff	Tnfaip3	13	transfac_public__M00517	4.49	FALSE	0.0164717
Maff	Cxcl2	5	homer__TGCTGAGTCA_Bach2	4.06	FALSE	0.0120691
Maff	Rasgef1b	13	homer__TGCTGAGTCA_Bach2	4.06	FALSE	0.00720736
Maff	Zc3h12a	16	homer__TGCTGAGTCA_Bach2	4.06	FALSE	0.00666677
Maff	Batf	3	transfac_public__M00517	4.03	FALSE	0.0043655
Maff	Dab2	16	transfac_public__M00517	4.03	FALSE	0.00528332
Maff	Gabpb1	11	transfac_public__M00517	4.03	FALSE	0.00440701
Maff	Ifrd1	13	transfac_public__M00517	4.03	FALSE	0.00723949
Maff	Igf1	9	transfac_public__M00517	4.03	FALSE	0.00513238
Maff	Myo1e	14	transfac_public__M00517	4.03	FALSE	0.00457702
Maff	Pla2g12a	7	transfac_public__M00517	4.03	FALSE	0.00944867
Maff	Rapgef2	14	transfac_public__M00517	4.03	FALSE	0.00459562
Maff	Tnfrsf12a	8	transfac_public__M00517	4.03	FALSE	0.00408899
Maff	Tuba1c	10	transfac_public__M00517	4.03	FALSE	0.00319133
Maff	Txnrd1	12	transfac_public__M00517	4.03	FALSE	0.00521778
Maff	Zfp516	18	transfac_public__M00517	4.03	FALSE	0.00310545
Maff	Clic4	3	swissregulon__hs__NFE2.p2	4.02	FALSE	0.00861686
Maff	1700025G04Rik	4	homer__TGCTGAGTCA_Bach2	3.98	FALSE	0.00197409
Maff	5430427O19Rik	3	homer__TGCTGAGTCA_Bach2	3.98	FALSE	0.00106821
Maff	Acvrl1	4	homer__TGCTGAGTCA_Bach2	3.98	FALSE	0.00117045
Maff	Adar	2	homer__TGCTGAGTCA_Bach2	3.98	FALSE	0.00102055
Maff	Adck1	4	homer__TGCTGAGTCA_Bach2	3.98	FALSE	0.00103473
Maff	Adora2b	4	homer__TGCTGAGTCA_Bach2	3.98	FALSE	0.00158912
Maff	Aen	2	homer__TGCTGAGTCA_Bach2	3.98	FALSE	0.00128209
Maff	Ampd2	4	homer__TGCTGAGTCA_Bach2	3.98	FALSE	0.00221347
Maff	Anp32e	2	homer__TGCTGAGTCA_Bach2	3.98	FALSE	0.00132871
Maff	Ap1s1	5	homer__TGCTGAGTCA_Bach2	3.98	FALSE	0.00109127
Maff	Apba1	6	homer__TGCTGAGTCA_Bach2	3.98	FALSE	0.00105014
Maff	Arhgap18	2	homer__TGCTGAGTCA_Bach2	3.98	FALSE	0.00145516
Maff	Arhgap31	3	homer__TGCTGAGTCA_Bach2	3.98	FALSE	0.0019483
Maff	Arhgef12	4	homer__TGCTGAGTCA_Bach2	3.98	FALSE	0.00171912
Maff	Arl4a	8	homer__TGCTGAGTCA_Bach2	3.98	FALSE	0.00159622
Maff	Atp2a2	2	homer__TGCTGAGTCA_Bach2	3.98	FALSE	0.0010261
Maff	Atxn1	6	homer__TGCTGAGTCA_Bach2	3.98	FALSE	0.00102472
Maff	Bc1	5	homer__TGCTGAGTCA_Bach2	3.98	FALSE	0.00164594
Maff	Bcl2a1b	3	homer__TGCTGAGTCA_Bach2	3.98	FALSE	0.00234928
Maff	Bcl2a1d	3	homer__TGCTGAGTCA_Bach2	3.98	FALSE	0.00121126
Maff	Bcl3	7	homer__TGCTGAGTCA_Bach2	3.98	FALSE	0.00283578
Maff	C3ar1	6	homer__TGCTGAGTCA_Bach2	3.98	FALSE	0.00181642
Maff	Cacna1a	1	homer__TGCTGAGTCA_Bach2	3.98	FALSE	0.00203934
Maff	Cand1	3	homer__TGCTGAGTCA_Bach2	3.98	FALSE	0.00300293
Maff	Cc2d1b	4	homer__TGCTGAGTCA_Bach2	3.98	FALSE	0.00139156
Maff	Cdc123	2	homer__TGCTGAGTCA_Bach2	3.98	FALSE	0.00127708
Maff	Cdkn1a	6	homer__TGCTGAGTCA_Bach2	3.98	FALSE	0.00134926
Maff	Cdyl2	3	homer__TGCTGAGTCA_Bach2	3.98	FALSE	0.00259817
Maff	Cldnd1	6	homer__TGCTGAGTCA_Bach2	3.98	FALSE	0.00112065
Maff	Cmklr1	4	homer__TGCTGAGTCA_Bach2	3.98	FALSE	0.00141564
Maff	Cttnbp2nl	9	homer__TGCTGAGTCA_Bach2	3.98	FALSE	0.00189716
Maff	Cxcr2	6	homer__TGCTGAGTCA_Bach2	3.98	FALSE	0.00235057
Maff	Dctn1	6	homer__TGCTGAGTCA_Bach2	3.98	FALSE	0.00172653
Maff	Dennd4a	5	homer__TGCTGAGTCA_Bach2	3.98	FALSE	0.00160801
Maff	Dhrs3	5	homer__TGCTGAGTCA_Bach2	3.98	FALSE	0.00256204
Maff	Dnajc11	3	homer__TGCTGAGTCA_Bach2	3.98	FALSE	0.0010664
Maff	Dok2	6	homer__TGCTGAGTCA_Bach2	3.98	FALSE	0.00138024
Maff	Dst	6	homer__TGCTGAGTCA_Bach2	3.98	FALSE	0.00281939
Maff	Eif2b5	7	homer__TGCTGAGTCA_Bach2	3.98	FALSE	0.00119996
Maff	Eny2	3	homer__TGCTGAGTCA_Bach2	3.98	FALSE	0.00139487
Maff	Ets2	5	homer__TGCTGAGTCA_Bach2	3.98	FALSE	0.00112843
Maff	Etv3	7	homer__TGCTGAGTCA_Bach2	3.98	FALSE	0.00258489
Maff	Fam110a	6	homer__TGCTGAGTCA_Bach2	3.98	FALSE	0.00203139
Maff	Fam129b	6	homer__TGCTGAGTCA_Bach2	3.98	FALSE	0.00117454
Maff	Fbxo30	6	homer__TGCTGAGTCA_Bach2	3.98	FALSE	0.00176044
Maff	Fem1b	4	homer__TGCTGAGTCA_Bach2	3.98	FALSE	0.00160381
Maff	Fmnl3	4	homer__TGCTGAGTCA_Bach2	3.98	FALSE	0.00125574
Maff	Fosb	9	homer__TGCTGAGTCA_Bach2	3.98	FALSE	0.00161816
Maff	Foxj2	4	homer__TGCTGAGTCA_Bach2	3.98	FALSE	0.00111001
Maff	Fth1	7	homer__TGCTGAGTCA_Bach2	3.98	FALSE	0.0023786
Maff	Gadd45a	7	homer__TGCTGAGTCA_Bach2	3.98	FALSE	0.00143348
Maff	Gan	8	homer__TGCTGAGTCA_Bach2	3.98	FALSE	0.00112599
Maff	Gas2l3	5	homer__TGCTGAGTCA_Bach2	3.98	FALSE	0.00425122
Maff	Gclc	6	homer__TGCTGAGTCA_Bach2	3.98	FALSE	0.00129083
Maff	Gcnt1	5	homer__TGCTGAGTCA_Bach2	3.98	FALSE	0.00152848
Maff	Gna13	5	homer__TGCTGAGTCA_Bach2	3.98	FALSE	0.00125396
Maff	Gpr183	3	homer__TGCTGAGTCA_Bach2	3.98	FALSE	0.00115183
Maff	Gpr65	1	homer__TGCTGAGTCA_Bach2	3.98	FALSE	0.00178395
Maff	H3f3b	8	homer__TGCTGAGTCA_Bach2	3.98	FALSE	0.00137156
Maff	Hibch	3	homer__TGCTGAGTCA_Bach2	3.98	FALSE	0.00162796
Maff	Hivep3	5	homer__TGCTGAGTCA_Bach2	3.98	FALSE	0.00278496
Maff	Hlx	2	homer__TGCTGAGTCA_Bach2	3.98	FALSE	0.00114132
Maff	Iffo2	6	homer__TGCTGAGTCA_Bach2	3.98	FALSE	0.00105483
Maff	Igf1r	3	homer__TGCTGAGTCA_Bach2	3.98	FALSE	0.00118492
Maff	Il1b	4	homer__TGCTGAGTCA_Bach2	3.98	FALSE	0.00380798
Maff	Impdh1	6	homer__TGCTGAGTCA_Bach2	3.98	FALSE	0.00193896
Maff	Ipo5	8	homer__TGCTGAGTCA_Bach2	3.98	FALSE	0.00219311
Maff	Irf1	7	homer__TGCTGAGTCA_Bach2	3.98	FALSE	0.0011203
Maff	Isg20	5	homer__TGCTGAGTCA_Bach2	3.98	FALSE	0.00105903
Maff	Itga5	6	homer__TGCTGAGTCA_Bach2	3.98	FALSE	0.0026811
Maff	Itpripl2	3	homer__TGCTGAGTCA_Bach2	3.98	FALSE	0.00126278
Maff	Jak2	5	homer__TGCTGAGTCA_Bach2	3.98	FALSE	0.00174074
Maff	Jdp2	8	homer__TGCTGAGTCA_Bach2	3.98	FALSE	0.00221909
Maff	Junb	8	homer__TGCTGAGTCA_Bach2	3.98	FALSE	0.00109422
Maff	Kcnn4	6	homer__TGCTGAGTCA_Bach2	3.98	FALSE	0.0011079
Maff	Krcc1	4	homer__TGCTGAGTCA_Bach2	3.98	FALSE	0.00121627
Maff	Lin54	8	homer__TGCTGAGTCA_Bach2	3.98	FALSE	0.00176109
Maff	M6pr	2	homer__TGCTGAGTCA_Bach2	3.98	FALSE	0.00103078
Maff	Mafg	10	homer__TGCTGAGTCA_Bach2	3.98	FALSE	0.00101624
Maff	Mafk	6	homer__TGCTGAGTCA_Bach2	3.98	FALSE	0.00115347
Maff	Map2k3	6	homer__TGCTGAGTCA_Bach2	3.98	FALSE	0.00214313
Maff	Map3k4	5	homer__TGCTGAGTCA_Bach2	3.98	FALSE	0.00296411
Maff	Map3k7	6	homer__TGCTGAGTCA_Bach2	3.98	FALSE	0.00159998
Maff	Mefv	4	homer__TGCTGAGTCA_Bach2	3.98	FALSE	0.00473
Maff	Mkl2	5	homer__TGCTGAGTCA_Bach2	3.98	FALSE	0.00105403
Maff	Mrpl45	3	homer__TGCTGAGTCA_Bach2	3.98	FALSE	0.00211114
Maff	Mtus1	5	homer__TGCTGAGTCA_Bach2	3.98	FALSE	0.00109395
Maff	Ncoa7	6	homer__TGCTGAGTCA_Bach2	3.98	FALSE	0.00129909
Maff	Nek1	4	homer__TGCTGAGTCA_Bach2	3.98	FALSE	0.00105149
Maff	Nfat5	3	homer__TGCTGAGTCA_Bach2	3.98	FALSE	0.00196991
Maff	Nfix	6	homer__TGCTGAGTCA_Bach2	3.98	FALSE	0.00123428
Maff	Nt5c2	6	homer__TGCTGAGTCA_Bach2	3.98	FALSE	0.00150968
Maff	Nudt2	3	homer__TGCTGAGTCA_Bach2	3.98	FALSE	0.00169144
Maff	Nup153	10	homer__TGCTGAGTCA_Bach2	3.98	FALSE	0.00108245
Maff	Papss2	3	homer__TGCTGAGTCA_Bach2	3.98	FALSE	0.00236445
Maff	Paqr7	2	homer__TGCTGAGTCA_Bach2	3.98	FALSE	0.00183454
Maff	Parp6	5	homer__TGCTGAGTCA_Bach2	3.98	FALSE	0.00125379
Maff	Pbx1	4	homer__TGCTGAGTCA_Bach2	3.98	FALSE	0.00160784
Maff	Pcyt1a	2	homer__TGCTGAGTCA_Bach2	3.98	FALSE	0.00126254
Maff	Pdcl	4	homer__TGCTGAGTCA_Bach2	3.98	FALSE	0.00254342
Maff	Pde4d	7	homer__TGCTGAGTCA_Bach2	3.98	FALSE	0.00125875
Maff	Pdgfa	5	homer__TGCTGAGTCA_Bach2	3.98	FALSE	0.00208934
Maff	Pdgfb	5	homer__TGCTGAGTCA_Bach2	3.98	FALSE	0.00240165
Maff	Pdlim4	4	homer__TGCTGAGTCA_Bach2	3.98	FALSE	0.00165005
Maff	Pea15a	4	homer__TGCTGAGTCA_Bach2	3.98	FALSE	0.00245357
Maff	Phf23	1	homer__TGCTGAGTCA_Bach2	3.98	FALSE	0.00116813
Maff	Pim1	3	homer__TGCTGAGTCA_Bach2	3.98	FALSE	0.0015538
Maff	Pink1	4	homer__TGCTGAGTCA_Bach2	3.98	FALSE	0.00171419
Maff	Plcl1	6	homer__TGCTGAGTCA_Bach2	3.98	FALSE	0.00188038
Maff	Pls3	8	homer__TGCTGAGTCA_Bach2	3.98	FALSE	0.00111177
Maff	Pmepa1	3	homer__TGCTGAGTCA_Bach2	3.98	FALSE	0.00121282
Maff	Ppfibp1	4	homer__TGCTGAGTCA_Bach2	3.98	FALSE	0.00286605
Maff	Ppp2r1b	3	homer__TGCTGAGTCA_Bach2	3.98	FALSE	0.0014453
Maff	Ppp2r5d	4	homer__TGCTGAGTCA_Bach2	3.98	FALSE	0.00152919
Maff	Prdm1	6	homer__TGCTGAGTCA_Bach2	3.98	FALSE	0.00225069
Maff	Psap	5	homer__TGCTGAGTCA_Bach2	3.98	FALSE	0.00107366
Maff	Psmc1	3	homer__TGCTGAGTCA_Bach2	3.98	FALSE	0.00133964
Maff	Psmd2	2	homer__TGCTGAGTCA_Bach2	3.98	FALSE	0.00111952
Maff	Ptms	2	homer__TGCTGAGTCA_Bach2	3.98	FALSE	0.00119068
Maff	Ptpro	5	homer__TGCTGAGTCA_Bach2	3.98	FALSE	0.00150725
Maff	Rab9	4	homer__TGCTGAGTCA_Bach2	3.98	FALSE	0.00177065
Maff	Rabggta	4	homer__TGCTGAGTCA_Bach2	3.98	FALSE	0.00161272
Maff	Rela	9	homer__TGCTGAGTCA_Bach2	3.98	FALSE	0.00141426
Maff	Rhbdf2	3	homer__TGCTGAGTCA_Bach2	3.98	FALSE	0.00148819
Maff	Rnf149	5	homer__TGCTGAGTCA_Bach2	3.98	FALSE	0.00112482
Maff	Rps6ka4	3	homer__TGCTGAGTCA_Bach2	3.98	FALSE	0.00108344
Maff	Rps6kc1	4	homer__TGCTGAGTCA_Bach2	3.98	FALSE	0.00168087
Maff	Rufy3	4	homer__TGCTGAGTCA_Bach2	3.98	FALSE	0.00129425
Maff	Sec24d	6	homer__TGCTGAGTCA_Bach2	3.98	FALSE	0.00164332
Maff	Sestd1	5	homer__TGCTGAGTCA_Bach2	3.98	FALSE	0.00102371
Maff	Sfxn2	6	homer__TGCTGAGTCA_Bach2	3.98	FALSE	0.0045063
Maff	Sgpl1	2	homer__TGCTGAGTCA_Bach2	3.98	FALSE	0.00193202
Maff	Sipa1l2	6	homer__TGCTGAGTCA_Bach2	3.98	FALSE	0.00120339
Maff	Ski	4	homer__TGCTGAGTCA_Bach2	3.98	FALSE	0.00109476
Maff	Slamf8	7	homer__TGCTGAGTCA_Bach2	3.98	FALSE	0.00518967
Maff	Slc12a4	2	homer__TGCTGAGTCA_Bach2	3.98	FALSE	0.00254645
Maff	Slc16a6	5	homer__TGCTGAGTCA_Bach2	3.98	FALSE	0.0010939
Maff	Slc17a5	5	homer__TGCTGAGTCA_Bach2	3.98	FALSE	0.00123967
Maff	Slc1a5	2	homer__TGCTGAGTCA_Bach2	3.98	FALSE	0.00126714
Maff	Slc25a24	5	homer__TGCTGAGTCA_Bach2	3.98	FALSE	0.00136724
Maff	Slc2a1	6	homer__TGCTGAGTCA_Bach2	3.98	FALSE	0.00142876
Maff	Slc36a1	4	homer__TGCTGAGTCA_Bach2	3.98	FALSE	0.00109296
Maff	Slc39a1	6	homer__TGCTGAGTCA_Bach2	3.98	FALSE	0.00115088
Maff	Slc3a2	4	homer__TGCTGAGTCA_Bach2	3.98	FALSE	0.00137313
Maff	Smox	6	homer__TGCTGAGTCA_Bach2	3.98	FALSE	0.0015025
Maff	Snx10	3	homer__TGCTGAGTCA_Bach2	3.98	FALSE	0.0010073
Maff	Sord	4	homer__TGCTGAGTCA_Bach2	3.98	FALSE	0.00173354
Maff	Spag9	7	homer__TGCTGAGTCA_Bach2	3.98	FALSE	0.00143991
Maff	Spred1	4	homer__TGCTGAGTCA_Bach2	3.98	FALSE	0.00229572
Maff	Srxn1	6	homer__TGCTGAGTCA_Bach2	3.98	FALSE	0.00170379
Maff	Ssfa2	4	homer__TGCTGAGTCA_Bach2	3.98	FALSE	0.00156189
Maff	Stard3nl	6	homer__TGCTGAGTCA_Bach2	3.98	FALSE	0.00140145
Maff	Stau1	2	homer__TGCTGAGTCA_Bach2	3.98	FALSE	0.00112944
Maff	Stk40	5	homer__TGCTGAGTCA_Bach2	3.98	FALSE	0.00216848
Maff	Syne1	6	homer__TGCTGAGTCA_Bach2	3.98	FALSE	0.0018659
Maff	Tank	9	homer__TGCTGAGTCA_Bach2	3.98	FALSE	0.00197585
Maff	Tes	4	homer__TGCTGAGTCA_Bach2	3.98	FALSE	0.00175116
Maff	Thra	7	homer__TGCTGAGTCA_Bach2	3.98	FALSE	0.00101141
Maff	Timp2	7	homer__TGCTGAGTCA_Bach2	3.98	FALSE	0.0025249
Maff	Tmbim1	5	homer__TGCTGAGTCA_Bach2	3.98	FALSE	0.00282718
Maff	Tmem11	3	homer__TGCTGAGTCA_Bach2	3.98	FALSE	0.00131639
Maff	Tmem110	5	homer__TGCTGAGTCA_Bach2	3.98	FALSE	0.00183138
Maff	Tmem19	3	homer__TGCTGAGTCA_Bach2	3.98	FALSE	0.00114495
Maff	Tmem2	3	homer__TGCTGAGTCA_Bach2	3.98	FALSE	0.00181408
Maff	Tmub2	9	homer__TGCTGAGTCA_Bach2	3.98	FALSE	0.00189804
Maff	Tnfaip2	1	homer__TGCTGAGTCA_Bach2	3.98	FALSE	0.00177219
Maff	Tnfrsf11a	3	homer__TGCTGAGTCA_Bach2	3.98	FALSE	0.00208783
Maff	Tpst1	9	homer__TGCTGAGTCA_Bach2	3.98	FALSE	0.00163344
Maff	Traf1	5	homer__TGCTGAGTCA_Bach2	3.98	FALSE	0.00295685
Maff	Traf3	5	homer__TGCTGAGTCA_Bach2	3.98	FALSE	0.00149184
Maff	Trib1	10	homer__TGCTGAGTCA_Bach2	3.98	FALSE	0.00143095
Maff	Ttpal	5	homer__TGCTGAGTCA_Bach2	3.98	FALSE	0.00127856
Maff	Tulp4	6	homer__TGCTGAGTCA_Bach2	3.98	FALSE	0.00125317
Maff	Ubap1	9	homer__TGCTGAGTCA_Bach2	3.98	FALSE	0.00101073
Maff	Ube2o	10	homer__TGCTGAGTCA_Bach2	3.98	FALSE	0.00179194
Maff	Ubl7	2	homer__TGCTGAGTCA_Bach2	3.98	FALSE	0.00248448
Maff	Uck2	5	homer__TGCTGAGTCA_Bach2	3.98	FALSE	0.00155107
Maff	Utp14b	6	homer__TGCTGAGTCA_Bach2	3.98	FALSE	0.00187844
Maff	Vdr	7	homer__TGCTGAGTCA_Bach2	3.98	FALSE	0.00126871
Maff	Vegfa	3	homer__TGCTGAGTCA_Bach2	3.98	FALSE	0.00135302
Maff	Vps8	6	homer__TGCTGAGTCA_Bach2	3.98	FALSE	0.00100428
Maff	Wdtc1	6	homer__TGCTGAGTCA_Bach2	3.98	FALSE	0.00118123
Maff	Zc3h12c	6	homer__TGCTGAGTCA_Bach2	3.98	FALSE	0.0016624
Maff	Zdhhc5	4	homer__TGCTGAGTCA_Bach2	3.98	FALSE	0.00181267
Maff	Zfand2a	8	homer__TGCTGAGTCA_Bach2	3.98	FALSE	0.0014578
Maff	Zfp407	2	homer__TGCTGAGTCA_Bach2	3.98	FALSE	0.00131925
Maff	Zfp652	4	homer__TGCTGAGTCA_Bach2	3.98	FALSE	0.00156027
Maff	Zfp703	5	homer__TGCTGAGTCA_Bach2	3.98	FALSE	0.00119718
Maff	Zfp719	2	homer__TGCTGAGTCA_Bach2	3.98	FALSE	0.00164553
Maff	Zfp771	4	homer__TGCTGAGTCA_Bach2	3.98	FALSE	0.00173181
Maff	Zfyve28	2	homer__TGCTGAGTCA_Bach2	3.98	FALSE	0.00231231
Maff	Arg2	6	transfac_public__M00517	3.9	FALSE	0.00652091
Maff	Cd14	3	transfac_public__M00517	3.9	FALSE	0.00503718
Maff	Nfkbie	2	homer__TGCTGAGTCA_Bach2	3.78	FALSE	0.00418867
Maff	Aig1	5	hocomoco__BACH2_MOUSE.H11MO.0.A	3.68	FALSE	0.00122813
Maff	Arf2	2	hocomoco__BACH2_MOUSE.H11MO.0.A	3.68	FALSE	0.00104964
Maff	Aspscr1	1	hocomoco__BACH2_MOUSE.H11MO.0.A	3.68	FALSE	0.00102565
Maff	Atf3	7	hocomoco__BACH2_MOUSE.H11MO.0.A	3.68	FALSE	0.00173459
Maff	Atp6v1a	3	hocomoco__BACH2_MOUSE.H11MO.0.A	3.68	FALSE	0.00123258
Maff	Atp8b4	2	hocomoco__BACH2_MOUSE.H11MO.0.A	3.68	FALSE	0.00130873
Maff	Bcl2a1a	2	hocomoco__BACH2_MOUSE.H11MO.0.A	3.68	FALSE	0.00143641
Maff	Btbd9	7	hocomoco__BACH2_MOUSE.H11MO.0.A	3.68	FALSE	0.00123363
Maff	Cnn3	6	hocomoco__BACH2_MOUSE.H11MO.0.A	3.68	FALSE	0.0012375
Maff	Dhx29	4	hocomoco__BACH2_MOUSE.H11MO.0.A	3.68	FALSE	0.00134282
Maff	Dot1l	3	hocomoco__BACH2_MOUSE.H11MO.0.A	3.68	FALSE	0.0019751
Maff	Eaf1	4	hocomoco__BACH2_MOUSE.H11MO.0.A	3.68	FALSE	0.00149463
Maff	Emilin1	3	hocomoco__BACH2_MOUSE.H11MO.0.A	3.68	FALSE	0.00158545
Maff	Fam122a	5	hocomoco__BACH2_MOUSE.H11MO.0.A	3.68	FALSE	0.00112816
Maff	Fam84b	2	hocomoco__BACH2_MOUSE.H11MO.0.A	3.68	FALSE	0.00130171
Maff	Glipr1	2	hocomoco__BACH2_MOUSE.H11MO.0.A	3.68	FALSE	0.00116824
Maff	H2-Eb1	1	hocomoco__BACH2_MOUSE.H11MO.0.A	3.68	FALSE	0.00183855
Maff	Heatr3	1	hocomoco__BACH2_MOUSE.H11MO.0.A	3.68	FALSE	0.00134705
Maff	Ift46	1	hocomoco__BACH2_MOUSE.H11MO.0.A	3.68	FALSE	0.00138241
Maff	Il1r2	3	hocomoco__BACH2_MOUSE.H11MO.0.A	3.68	FALSE	0.0030686
Maff	Il6st	3	hocomoco__BACH2_MOUSE.H11MO.0.A	3.68	FALSE	0.00117005
Maff	Inpp5a	4	hocomoco__BACH2_MOUSE.H11MO.0.A	3.68	FALSE	0.00137092
Maff	Irs2	2	hocomoco__BACH2_MOUSE.H11MO.0.A	3.68	FALSE	0.00209272
Maff	Klf7	7	hocomoco__BACH2_MOUSE.H11MO.0.A	3.68	FALSE	0.00188439
Maff	Kpna3	2	hocomoco__BACH2_MOUSE.H11MO.0.A	3.68	FALSE	0.00144255
Maff	Lmnb1	3	hocomoco__BACH2_MOUSE.H11MO.0.A	3.68	FALSE	0.00127892
Maff	Med13	3	hocomoco__BACH2_MOUSE.H11MO.0.A	3.68	FALSE	0.00127987
Maff	Mrpl16	1	hocomoco__BACH2_MOUSE.H11MO.0.A	3.68	FALSE	0.00162781
Maff	Mt1	5	hocomoco__BACH2_MOUSE.H11MO.0.A	3.68	FALSE	0.00438329
Maff	N4bp1	5	hocomoco__BACH2_MOUSE.H11MO.0.A	3.68	FALSE	0.00103646
Maff	Nans	3	hocomoco__BACH2_MOUSE.H11MO.0.A	3.68	FALSE	0.00137229
Maff	Nhlrc2	1	hocomoco__BACH2_MOUSE.H11MO.0.A	3.68	FALSE	0.00143777
Maff	Nmb	2	hocomoco__BACH2_MOUSE.H11MO.0.A	3.68	FALSE	0.00158299
Maff	Nod2	2	hocomoco__BACH2_MOUSE.H11MO.0.A	3.68	FALSE	0.0012118
Maff	Pacsin2	5	hocomoco__BACH2_MOUSE.H11MO.0.A	3.68	FALSE	0.00104759
Maff	Poli	1	hocomoco__BACH2_MOUSE.H11MO.0.A	3.68	FALSE	0.00286876
Maff	Prkaa1	2	hocomoco__BACH2_MOUSE.H11MO.0.A	3.68	FALSE	0.00176063
Maff	Ptch1	2	hocomoco__BACH2_MOUSE.H11MO.0.A	3.68	FALSE	0.00200916
Maff	Ptger4	3	hocomoco__BACH2_MOUSE.H11MO.0.A	3.68	FALSE	0.00273908
Maff	Rab3il1	4	hocomoco__BACH2_MOUSE.H11MO.0.A	3.68	FALSE	0.00100226
Maff	Rbm15	4	hocomoco__BACH2_MOUSE.H11MO.0.A	3.68	FALSE	0.00206112
Maff	Rin2	7	hocomoco__BACH2_MOUSE.H11MO.0.A	3.68	FALSE	0.0010474
Maff	Rnf11	3	hocomoco__BACH2_MOUSE.H11MO.0.A	3.68	FALSE	0.0012951
Maff	Rnf19b	3	hocomoco__BACH2_MOUSE.H11MO.0.A	3.68	FALSE	0.00257547
Maff	Stk38l	6	hocomoco__BACH2_MOUSE.H11MO.0.A	3.68	FALSE	0.00236261
Maff	Tagap	2	hocomoco__BACH2_MOUSE.H11MO.0.A	3.68	FALSE	0.00545169
Maff	Tbc1d4	4	hocomoco__BACH2_MOUSE.H11MO.0.A	3.68	FALSE	0.00531083
Maff	Tcp11l1	1	hocomoco__BACH2_MOUSE.H11MO.0.A	3.68	FALSE	0.00136349
Maff	Tep1	2	hocomoco__BACH2_MOUSE.H11MO.0.A	3.68	FALSE	0.00124575
Maff	Tlr1	1	hocomoco__BACH2_MOUSE.H11MO.0.A	3.68	FALSE	0.00152123
Maff	Traf6	3	hocomoco__BACH2_MOUSE.H11MO.0.A	3.68	FALSE	0.00110748
Maff	Zfp609	2	hocomoco__BACH2_MOUSE.H11MO.0.A	3.68	FALSE	0.00185201
Maff	Abcb8	12	transfac_pro__M00983	3.6	TRUE	0.00326646
Maff	Alad	2	transfac_pro__M00983	3.6	TRUE	0.00357824
Maff	Areg	14	transfac_pro__M00983	3.6	TRUE	0.00505808
Maff	Ass1	9	transfac_pro__M00983	3.6	TRUE	0.00340309
Maff	Axl	14	transfac_pro__M00983	3.6	TRUE	0.00392502
Maff	C1qa	9	transfac_pro__M00983	3.6	TRUE	0.00381772
Maff	Clasp1	4	transfac_pro__M00983	3.6	TRUE	0.00313502
Maff	Csrnp1	14	transfac_pro__M00983	3.6	TRUE	0.0129715
Maff	Csrp1	11	transfac_pro__M00983	3.6	TRUE	0.00332317
Maff	Cxcl1	21	transfac_pro__M00983	3.6	TRUE	0.0093468
Maff	Dapk1	15	transfac_pro__M00983	3.6	TRUE	0.005745
Maff	Egr1	9	transfac_pro__M00983	3.6	TRUE	0.00383245
Maff	Fam46c	1	transfac_pro__M00983	3.6	TRUE	0.00492289
Maff	Fmn1	12	transfac_pro__M00983	3.6	TRUE	0.00382403
Maff	Gadd45b	13	transfac_pro__M00983	3.6	TRUE	0.0253627
Maff	Hbegf	20	transfac_pro__M00983	3.6	TRUE	0.0160882
Maff	Ier3	12	transfac_pro__M00983	3.6	TRUE	0.00346468
Maff	Il1a	31	transfac_pro__M00983	3.6	TRUE	0.0169279
Maff	Itpkc	28	transfac_pro__M00983	3.6	TRUE	0.00640491
Maff	Kdm6b	14	transfac_pro__M00983	3.6	TRUE	0.00322179
Maff	Lmna	15	transfac_pro__M00983	3.6	TRUE	0.00437531
Maff	Maff	37	transfac_pro__M00983	3.6	TRUE	NA
Maff	Mapk6	17	transfac_pro__M00983	3.6	TRUE	0.00330434
Maff	Marveld1	2	transfac_pro__M00983	3.6	TRUE	0.00364945
Maff	Mbip	3	transfac_pro__M00983	3.6	TRUE	0.00392349
Maff	Mllt6	5	transfac_pro__M00983	3.6	TRUE	0.0032254
Maff	Mmp12	32	transfac_pro__M00983	3.6	TRUE	0.00922946
Maff	Mtmr12	11	transfac_pro__M00983	3.6	TRUE	0.00323945
Maff	Nfkbiz	23	transfac_pro__M00983	3.6	TRUE	0.01339
Maff	Ppard	17	transfac_pro__M00983	3.6	TRUE	0.00326783
Maff	Prr7	15	transfac_pro__M00983	3.6	TRUE	0.00383137
Maff	Ptafr	9	transfac_pro__M00983	3.6	TRUE	0.00592701
Maff	Ralgds	20	transfac_pro__M00983	3.6	TRUE	0.00700103
Maff	Relb	10	transfac_pro__M00983	3.6	TRUE	0.00392884
Maff	Rrad	11	transfac_pro__M00983	3.6	TRUE	0.00372181
Maff	Sdc4	16	transfac_pro__M00983	3.6	TRUE	0.00735354
Maff	Sh3pxd2b	14	transfac_pro__M00983	3.6	TRUE	0.00577072
Maff	Slc48a1	15	transfac_pro__M00983	3.6	TRUE	0.00306137
Maff	Socs3	8	transfac_pro__M00983	3.6	TRUE	0.00501086
Maff	Sqstm1	31	transfac_pro__M00983	3.6	TRUE	0.0069109
Maff	Stab1	6	transfac_pro__M00983	3.6	TRUE	0.00360509
Maff	Tgif1	15	transfac_pro__M00983	3.6	TRUE	0.00454953
Maff	Tlr2	5	transfac_pro__M00983	3.6	TRUE	0.00566735
Maff	Tnip3	9	transfac_pro__M00983	3.6	TRUE	0.00971458
Maff	Zfp672	12	transfac_pro__M00983	3.6	TRUE	0.00314825
Maff	Zfp69	5	transfac_pro__M00983	3.6	TRUE	0.00382436
Maff	Nlrp3	4	transfac_pro__M07048	3.58	FALSE	0.00996459
Maff	Recql	4	transfac_pro__M07048	3.58	FALSE	0.00460103
Maff	Reps1	2	transfac_pro__M07048	3.58	FALSE	0.00447397
Maff	Sbf2	1	transfac_pro__M07048	3.58	FALSE	0.00698976
Maff	Ccng2	5	dbcorrdb__EP300__ENCSR000BPW_1__m1	3.45	FALSE	0.00457042
Maff	Clec4e	3	dbcorrdb__EP300__ENCSR000BPW_1__m1	3.45	FALSE	0.00345648
Maff	Plxdc2	2	dbcorrdb__EP300__ENCSR000BPW_1__m1	3.45	FALSE	0.00354909
Maff	Scgb1a1	3	dbcorrdb__EP300__ENCSR000BPW_1__m1	3.45	FALSE	0.0101974
Maff	Spp1	2	dbcorrdb__EP300__ENCSR000BPW_1__m1	3.45	FALSE	0.00434361
Maff	Zc3h10	7	dbcorrdb__EP300__ENCSR000BPW_1__m1	3.45	FALSE	0.00359479
Maff	Avpi1	7	cisbp__M3083	3.42	FALSE	0.00335067
Maff	Cxcl16	7	cisbp__M3083	3.42	FALSE	0.00817327
Maff	Ell2	7	cisbp__M3083	3.42	FALSE	0.00420553
Maff	Nr4a3	4	cisbp__M3083	3.42	FALSE	0.00774573
Maff	Zmynd15	5	cisbp__M3083	3.42	FALSE	0.0050021
Maff	Irgq	4	transfac_pro__M03544	3.33	FALSE	0.00301642
Maff	Skil	4	transfac_pro__M03544	3.33	FALSE	0.0057572
Maff	Amz2	3	transfac_public__M00517	3.31	FALSE	0.00198967
Maff	Anxa11	2	transfac_public__M00517	3.31	FALSE	0.00113038
Maff	Arrdc4	2	transfac_public__M00517	3.31	FALSE	0.00141729
Maff	Atp2b4	6	transfac_public__M00517	3.31	FALSE	0.00169026
Maff	Azin1	5	transfac_public__M00517	3.31	FALSE	0.00127469
Maff	B4galt5	2	transfac_public__M00517	3.31	FALSE	0.00102085
Maff	B4galt6	1	transfac_public__M00517	3.31	FALSE	0.00177958
Maff	B4galt7	1	transfac_public__M00517	3.31	FALSE	0.00126005
Maff	Bhlhe40	6	transfac_public__M00517	3.31	FALSE	0.00235424
Maff	Camk1	6	transfac_public__M00517	3.31	FALSE	0.00158444
Maff	Ccdc86	4	transfac_public__M00517	3.31	FALSE	0.0015215
Maff	Cd274	2	transfac_public__M00517	3.31	FALSE	0.00165889
Maff	Cdk6	1	transfac_public__M00517	3.31	FALSE	0.00139774
Maff	Cyth1	2	hocomoco__BACH2_HUMAN.H11MO.0.A	3.31	FALSE	0.00112254
Maff	Dnajc17	1	transfac_public__M00517	3.31	FALSE	0.00100888
Maff	Dpp7	1	transfac_public__M00517	3.31	FALSE	0.00220503
Maff	Dyrk2	2	transfac_public__M00517	3.31	FALSE	0.00164133
Maff	Eif1ax	4	transfac_public__M00517	3.31	FALSE	0.00112452
Maff	Errfi1	4	transfac_public__M00517	3.31	FALSE	0.00267547
Maff	Fnip1	2	transfac_public__M00517	3.31	FALSE	0.00102684
Maff	Furin	3	transfac_public__M00517	3.31	FALSE	0.0011761
Maff	Gls	5	transfac_public__M00517	3.31	FALSE	0.00101709
Maff	Gm14005	3	transfac_public__M00517	3.31	FALSE	0.00110768
Maff	H2-Oa	3	transfac_public__M00517	3.31	FALSE	0.00102145
Maff	Habp4	5	transfac_public__M00517	3.31	FALSE	0.00200498
Maff	Il15	2	transfac_public__M00517	3.31	FALSE	0.00161818
Maff	Kbtbd3	5	transfac_public__M00517	3.31	FALSE	0.00166601
Maff	Map3k15	3	transfac_public__M00517	3.31	FALSE	0.00177388
Maff	Mat2a	3	transfac_public__M00517	3.31	FALSE	0.00112553
Maff	Mcl1	2	transfac_public__M00517	3.31	FALSE	0.00108122
Maff	Mcm3	3	transfac_public__M00517	3.31	FALSE	0.00110636
Maff	Mtm1	5	transfac_public__M00517	3.31	FALSE	0.00237648
Maff	Myc	3	transfac_public__M00517	3.31	FALSE	0.00142912
Maff	Ncoa6	1	transfac_public__M00517	3.31	FALSE	0.00134063
Maff	Ndel1	5	transfac_public__M00517	3.31	FALSE	0.00112561
Maff	Nrp2	3	transfac_public__M00517	3.31	FALSE	0.00175418
Maff	Oasl1	2	transfac_public__M00517	3.31	FALSE	0.00148333
Maff	Pak1	1	transfac_public__M00517	3.31	FALSE	0.00160168
Maff	Panx1	3	transfac_public__M00517	3.31	FALSE	0.00172936
Maff	Pde4b	4	transfac_public__M00517	3.31	FALSE	0.00131466
Maff	Plekhm2	5	transfac_public__M00517	3.31	FALSE	0.0028697
Maff	Plk3	5	transfac_public__M00517	3.31	FALSE	0.00122463
Maff	Plxnd1	2	transfac_public__M00517	3.31	FALSE	0.00227125
Maff	Pmp22	3	transfac_public__M00517	3.31	FALSE	0.00184273
Maff	Pmvk	4	transfac_public__M00517	3.31	FALSE	0.0012669
Maff	Pot1a	2	transfac_public__M00517	3.31	FALSE	0.00234275
Maff	Rala	4	transfac_public__M00517	3.31	FALSE	0.00161908
Maff	Raph1	3	transfac_public__M00517	3.31	FALSE	0.00107532
Maff	Rel	4	transfac_public__M00517	3.31	FALSE	0.00226328
Maff	Ric8b	6	transfac_public__M00517	3.31	FALSE	0.00166856
Maff	Rrp15	3	transfac_public__M00517	3.31	FALSE	0.00127149
Maff	Runx3	5	transfac_public__M00517	3.31	FALSE	0.00190283
Maff	Serpinb8	2	transfac_public__M00517	3.31	FALSE	0.00187173
Maff	Sertad1	1	transfac_public__M00517	3.31	FALSE	0.00124359
Maff	Slamf9	3	transfac_public__M00517	3.31	FALSE	0.00258272
Maff	Slc25a13	4	transfac_public__M00517	3.31	FALSE	0.00175787
Maff	Slc37a2	2	transfac_public__M00517	3.31	FALSE	0.00220914
Maff	Slc41a1	2	transfac_public__M00517	3.31	FALSE	0.00121564
Maff	Spag7	3	transfac_public__M00517	3.31	FALSE	0.00165247
Maff	Steap3	2	transfac_public__M00517	3.31	FALSE	0.00116007
Maff	Stx11	3	transfac_public__M00517	3.31	FALSE	0.00253792
Maff	Stx12	1	transfac_public__M00517	3.31	FALSE	0.00106223
Maff	Tbc1d12	3	transfac_public__M00517	3.31	FALSE	0.00197559
Maff	Tdg	5	transfac_public__M00517	3.31	FALSE	0.00102813
Maff	Trim30d	2	transfac_public__M00517	3.31	FALSE	0.00138207
Maff	Ubash3b	5	transfac_public__M00517	3.31	FALSE	0.00100425
Maff	Vps16	2	transfac_public__M00517	3.31	FALSE	0.00129491
Maff	Wsb2	3	transfac_public__M00517	3.31	FALSE	0.0014216
Maff	Zeb1	5	transfac_public__M00517	3.31	FALSE	0.00158583
Maff	Zfp704	1	transfac_public__M00517	3.31	FALSE	0.00156935
Maff	Aph1c	1	transfac_pro__M02104	3.27	FALSE	0.00411737
Maff	Atn1	1	transfac_pro__M02104	3.27	FALSE	0.00316218
Maff	Lonp1	1	transfac_pro__M02104	3.27	FALSE	0.00385408
Maff	Nfkbib	2	transfac_pro__M02104	3.27	FALSE	0.00320633
Maff	Ptgs2	4	dbcorrdb__EP300__ENCSR000BPW_1__m1	3.26	FALSE	0.00683797
Maff	Slc11a2	1	transfac_pro__M07610	3.24	FALSE	0.00378661
Maff	Cd63	3	transfac_public__M00517	3.17	FALSE	0.00400795
Maff	Cxcl10	2	transfac_public__M00517	3.17	FALSE	0.00436509
Maff	Fas	1	transfac_public__M00517	3.17	FALSE	0.00391161
Maff	Nfkb2	4	transfac_public__M00517	3.17	FALSE	0.00398116
Maff	Slc7a11	2	transfac_public__M00517	3.17	FALSE	0.00427062
Maff	Tnfaip6	4	transfac_public__M00517	3.17	FALSE	0.00389546
Maff	1700017B05Rik	1	dbcorrdb__EP300__ENCSR000BPW_1__m1	3.15	FALSE	0.00121117
Maff	3110043O21Rik	3	dbcorrdb__EP300__ENCSR000BPW_1__m1	3.15	FALSE	0.00151911
Maff	Abl2	1	dbcorrdb__EP300__ENCSR000BPW_1__m1	3.15	FALSE	0.00127125
Maff	Adap2	1	dbcorrdb__EP300__ENCSR000BPW_1__m1	3.15	FALSE	0.00139569
Maff	Agtpbp1	1	dbcorrdb__EP300__ENCSR000BPW_1__m1	3.15	FALSE	0.0010904
Maff	Antxr2	2	dbcorrdb__EP300__ENCSR000BPW_1__m1	3.15	FALSE	0.0015914
Maff	Anxa3	2	dbcorrdb__EP300__ENCSR000BPW_1__m1	3.15	FALSE	0.00203472
Maff	Arfip1	1	dbcorrdb__EP300__ENCSR000BPW_1__m1	3.15	FALSE	0.00117858
Maff	Atg2a	1	dbcorrdb__EP300__ENCSR000BPW_1__m1	3.15	FALSE	0.00110516
Maff	B4galt1	1	dbcorrdb__EP300__ENCSR000BPW_1__m1	3.15	FALSE	0.00232055
Maff	BC004004	1	dbcorrdb__EP300__ENCSR000BPW_1__m1	3.15	FALSE	0.0012897
Maff	Bcl2l11	1	dbcorrdb__EP300__ENCSR000BPW_1__m1	3.15	FALSE	0.00216354
Maff	Brwd3	1	dbcorrdb__EP300__ENCSR000BPW_1__m1	3.15	FALSE	0.00101478
Maff	Ccl7	1	dbcorrdb__EP300__ENCSR000BPW_1__m1	3.15	FALSE	0.00240484
Maff	Ccnd2	2	dbcorrdb__EP300__ENCSR000BPW_1__m1	3.15	FALSE	0.00198722
Maff	Cd74	1	dbcorrdb__EP300__ENCSR000BPW_1__m1	3.15	FALSE	0.00113112
Maff	Cfl2	1	cisbp__M4669	3.15	FALSE	0.00104174
Maff	Clec5a	3	dbcorrdb__EP300__ENCSR000BPW_1__m1	3.15	FALSE	0.00195756
Maff	Dnase1l1	1	dbcorrdb__EP300__ENCSR000BPW_1__m1	3.15	FALSE	0.00226004
Maff	Dynlrb1	1	dbcorrdb__EP300__ENCSR000BPW_1__m1	3.15	FALSE	0.00117888
Maff	E2f3	1	dbcorrdb__EP300__ENCSR000BPW_1__m1	3.15	FALSE	0.00119292
Maff	Ero1l	1	dbcorrdb__EP300__ENCSR000BPW_1__m1	3.15	FALSE	0.00150143
Maff	Fam98b	1	dbcorrdb__EP300__ENCSR000BPW_1__m1	3.15	FALSE	0.00253246
Maff	Fbxl4	1	dbcorrdb__EP300__ENCSR000BPW_1__m1	3.15	FALSE	0.00113428
Maff	Fgfr1	1	dbcorrdb__EP300__ENCSR000BPW_1__m1	3.15	FALSE	0.00132214
Maff	Gpx3	3	dbcorrdb__EP300__ENCSR000BPW_1__m1	3.15	FALSE	0.00113756
Maff	Grasp	1	dbcorrdb__EP300__ENCSR000BPW_1__m1	3.15	FALSE	0.00216978
Maff	Gtf2f1	4	dbcorrdb__EP300__ENCSR000BPW_1__m1	3.15	FALSE	0.00132958
Maff	Gtf3c1	4	dbcorrdb__EP300__ENCSR000BPW_1__m1	3.15	FALSE	0.00197342
Maff	H1f0	1	dbcorrdb__EP300__ENCSR000BPW_1__m1	3.15	FALSE	0.00117775
Maff	H2-Aa	4	dbcorrdb__EP300__ENCSR000BPW_1__m1	3.15	FALSE	0.00140036
Maff	Hipk3	2	dbcorrdb__EP300__ENCSR000BPW_1__m1	3.15	FALSE	0.00131908
Maff	Hivep2	1	dbcorrdb__EP300__ENCSR000BPW_1__m1	3.15	FALSE	0.00219787
Maff	Ifih1	1	dbcorrdb__EP300__ENCSR000BPW_1__m1	3.15	FALSE	0.0014589
Maff	Inmt	1	cisbp__M4669	3.15	FALSE	0.00179996
Maff	Josd1	4	dbcorrdb__EP300__ENCSR000BPW_1__m1	3.15	FALSE	0.00112993
Maff	Klc4	1	dbcorrdb__EP300__ENCSR000BPW_1__m1	3.15	FALSE	0.00173682
Maff	Larp4b	5	dbcorrdb__EP300__ENCSR000BPW_1__m1	3.15	FALSE	0.00100434
Maff	Lpp	5	dbcorrdb__EP300__ENCSR000BPW_1__m1	3.15	FALSE	0.00205031
Maff	Lrch1	1	dbcorrdb__EP300__ENCSR000BPW_1__m1	3.15	FALSE	0.00117272
Maff	Mfsd10	1	dbcorrdb__EP300__ENCSR000BPW_1__m1	3.15	FALSE	0.00153674
Maff	Mocos	1	dbcorrdb__EP300__ENCSR000BPW_1__m1	3.15	FALSE	0.00151343
Maff	Ms4a7	1	dbcorrdb__EP300__ENCSR000BPW_1__m1	3.15	FALSE	0.00241072
Maff	Mxd1	5	cisbp__M4669	3.15	FALSE	0.00164587
Maff	Nampt	1	dbcorrdb__EP300__ENCSR000BPW_1__m1	3.15	FALSE	0.00188448
Maff	Nedd4l	1	dbcorrdb__EP300__ENCSR000BPW_1__m1	3.15	FALSE	0.00118738
Maff	Nfia	1	dbcorrdb__EP300__ENCSR000BPW_1__m1	3.15	FALSE	0.00216058
Maff	Nup205	4	dbcorrdb__EP300__ENCSR000BPW_1__m1	3.15	FALSE	0.00182914
Maff	Nxt2	2	dbcorrdb__EP300__ENCSR000BPW_1__m1	3.15	FALSE	0.0013303
Maff	Phf21a	5	dbcorrdb__EP300__ENCSR000BPW_1__m1	3.15	FALSE	0.00102623
Maff	Pi4k2a	1	dbcorrdb__EP300__ENCSR000BPW_1__m1	3.15	FALSE	0.00247285
Maff	Por	1	dbcorrdb__EP300__ENCSR000BPW_1__m1	3.15	FALSE	0.00111295
Maff	Ppa2	1	dbcorrdb__EP300__ENCSR000BPW_1__m1	3.15	FALSE	0.00103599
Maff	Pphln1	4	dbcorrdb__EP300__ENCSR000BPW_1__m1	3.15	FALSE	0.00127724
Maff	Prkar1a	5	dbcorrdb__EP300__ENCSR000BPW_1__m1	3.15	FALSE	0.00109612
Maff	Prkar2a	1	dbcorrdb__EP300__ENCSR000BPW_1__m1	3.15	FALSE	0.00153055
Maff	Ptpn23	5	dbcorrdb__EP300__ENCSR000BPW_1__m1	3.15	FALSE	0.00154287
Maff	Rab11fip5	2	dbcorrdb__EP300__ENCSR000BPW_1__m1	3.15	FALSE	0.00189342
Maff	Rarg	2	dbcorrdb__EP300__ENCSR000BPW_1__m1	3.15	FALSE	0.00104015
Maff	Rgl1	5	cisbp__M4669	3.15	FALSE	0.00285088
Maff	Rhou	1	dbcorrdb__EP300__ENCSR000BPW_1__m1	3.15	FALSE	0.00140125
Maff	Rnf121	1	dbcorrdb__EP300__ENCSR000BPW_1__m1	3.15	FALSE	0.00136258
Maff	Sesn2	1	dbcorrdb__EP300__ENCSR000BPW_1__m1	3.15	FALSE	0.00100435
Maff	Siah2	1	dbcorrdb__EP300__ENCSR000BPW_1__m1	3.15	FALSE	0.0010335
Maff	Sidt2	4	dbcorrdb__EP300__ENCSR000BPW_1__m1	3.15	FALSE	0.0014053
Maff	Slc12a7	2	dbcorrdb__EP300__ENCSR000BPW_1__m1	3.15	FALSE	0.00159133
Maff	Slc30a1	2	dbcorrdb__EP300__ENCSR000BPW_1__m1	3.15	FALSE	0.00165546
Maff	Stk3	1	dbcorrdb__EP300__ENCSR000BPW_1__m1	3.15	FALSE	0.00184799
Maff	Stradb	1	dbcorrdb__EP300__ENCSR000BPW_1__m1	3.15	FALSE	0.00139583
Maff	Tbc1d9	1	dbcorrdb__EP300__ENCSR000BPW_1__m1	3.15	FALSE	0.00144983
Maff	Ticam2	1	dbcorrdb__EP300__ENCSR000BPW_1__m1	3.15	FALSE	0.00118855
Maff	Tiparp	1	dbcorrdb__EP300__ENCSR000BPW_1__m1	3.15	FALSE	0.00119095
Maff	Tor1aip2	3	dbcorrdb__EP300__ENCSR000BPW_1__m1	3.15	FALSE	0.00127671
Maff	Ttf2	1	dbcorrdb__EP300__ENCSR000BPW_1__m1	3.15	FALSE	0.00182828
Maff	Tusc3	1	dbcorrdb__EP300__ENCSR000BPW_1__m1	3.15	FALSE	0.0017055
Maff	Uap1	4	dbcorrdb__EP300__ENCSR000BPW_1__m1	3.15	FALSE	0.00141752
Maff	Uxs1	1	dbcorrdb__EP300__ENCSR000BPW_1__m1	3.15	FALSE	0.00133171
Maff	Yipf1	2	dbcorrdb__EP300__ENCSR000BPW_1__m1	3.15	FALSE	0.00127953
Maff	Ythdc1	4	dbcorrdb__EP300__ENCSR000BPW_1__m1	3.15	FALSE	0.00123136
Maff	Zfp800	2	dbcorrdb__EP300__ENCSR000BPW_1__m1	3.15	FALSE	0.0012988
Maff	Znfx1	4	dbcorrdb__EP300__ENCSR000BPW_1__m1	3.15	FALSE	0.00185219
Maff	3110082I17Rik	2	transfac_pro__M09580	3.13	FALSE	0.00132109
Maff	Aatf	3	transfac_pro__M09580	3.13	FALSE	0.00289333
Maff	Abcc3	1	transfac_pro__M09580	3.13	FALSE	0.00139564
Maff	Actn1	3	transfac_pro__M09580	3.13	FALSE	0.00236179
Maff	Adpgk	3	transfac_pro__M09580	3.13	FALSE	0.00197193
Maff	Aff4	3	transfac_pro__M09580	3.13	FALSE	0.00157083
Maff	Ahr	3	transfac_pro__M09580	3.13	FALSE	0.00119042
Maff	AI504432	3	transfac_pro__M09580	3.13	FALSE	0.00123967
Maff	Anapc10	3	transfac_pro__M09580	3.13	FALSE	0.00114405
Maff	Ap1ar	2	transfac_pro__M09580	3.13	FALSE	0.00117399
Maff	Arfgef2	3	transfac_pro__M09580	3.13	FALSE	0.0032762
Maff	Arih2	3	transfac_pro__M09580	3.13	FALSE	0.0011616
Maff	Arl5b	3	transfac_pro__M09580	3.13	FALSE	0.00151482
Maff	Atl2	3	transfac_pro__M09580	3.13	FALSE	0.00138026
Maff	Atp6ap2	1	transfac_pro__M09580	3.13	FALSE	0.00138267
Maff	Atp6v0a1	3	transfac_pro__M09580	3.13	FALSE	0.00169371
Maff	Atp6v0d1	2	transfac_pro__M09580	3.13	FALSE	0.00104277
Maff	Atrip	3	transfac_pro__M09580	3.13	FALSE	0.0015199
Maff	B3gat3	3	transfac_pro__M09580	3.13	FALSE	0.00221162
Maff	Bicd2	3	transfac_pro__M09580	3.13	FALSE	0.00132066
Maff	Braf	3	transfac_pro__M09580	3.13	FALSE	0.0010335
Maff	Brwd1	1	transfac_pro__M09580	3.13	FALSE	0.00113491
Maff	C87436	1	transfac_pro__M09580	3.13	FALSE	0.00120179
Maff	Ccdc28a	3	transfac_pro__M09580	3.13	FALSE	0.00126093
Maff	Ccl12	3	transfac_pro__M09580	3.13	FALSE	0.00184524
Maff	Ccl4	3	transfac_pro__M09580	3.13	FALSE	0.00104085
Maff	Ccrl2	3	transfac_pro__M09580	3.13	FALSE	0.00478187
Maff	Cd33	3	transfac_pro__M09580	3.13	FALSE	0.0012278
Maff	Cd72	2	transfac_pro__M09580	3.13	FALSE	0.00245997
Maff	Cdk2	3	transfac_pro__M09580	3.13	FALSE	0.00131067
[truncated: 295 more rows]

## Sheet: HDMC
TF	gene	nMotifs	bestMotif	NES	highConfAnnot	Genie3Weight
Rfx2	Ppcs	8	taipale_cyt_meth__RFX4_NGTTRCCATGGYAACN_eDBD	5.67	FALSE	0.00309782
Rfx2	1110004E09Rik	112	taipale__RFX2_DBD_NGTTRCCATGGYAACN_repr	5.32	TRUE	0.00443983
Rfx2	2610524H06Rik	93	taipale__RFX2_DBD_NGTTRCCATGGYAACN_repr	5.32	TRUE	0.00408251
Rfx2	Amz1	87	taipale__RFX2_DBD_NGTTRCCATGGYAACN_repr	5.32	TRUE	0.00407433
Rfx2	Ccdc34	74	taipale__RFX2_DBD_NGTTRCCATGGYAACN_repr	5.32	TRUE	0.00325012
Rfx2	Crip2	93	taipale__RFX2_DBD_NGTTRCCATGGYAACN_repr	5.32	TRUE	0.00386132
Rfx2	Dusp18	53	transfac_pro__M09002	5.32	TRUE	0.00401276
Rfx2	Emp1	110	taipale__RFX2_DBD_NGTTRCCATGGYAACN_repr	5.32	TRUE	0.00496279
Rfx2	Erf	72	taipale__RFX2_DBD_NGTTRCCATGGYAACN_repr	5.32	TRUE	0.00745494
Rfx2	Ipo11	74	taipale__RFX2_DBD_NGTTRCCATGGYAACN_repr	5.32	TRUE	0.00388902
Rfx2	Kifc3	122	taipale__RFX2_DBD_NGTTRCCATGGYAACN_repr	5.32	TRUE	0.00449672
Rfx2	Myadm	95	taipale__RFX2_DBD_NGTTRCCATGGYAACN_repr	5.32	TRUE	0.00371424
Rfx2	Ncoa5	117	taipale__RFX2_DBD_NGTTRCCATGGYAACN_repr	5.32	TRUE	0.00498769
Rfx2	Nfia	32	transfac_pro__M09002	5.32	TRUE	0.00303374
Rfx2	Prkar2b	87	taipale__RFX2_DBD_NGTTRCCATGGYAACN_repr	5.32	TRUE	0.00324348
Rfx2	Tppp3	100	taipale__RFX2_DBD_NGTTRCCATGGYAACN_repr	5.32	TRUE	0.00582626
Rfx2	Trit1	99	taipale__RFX2_DBD_NGTTRCCATGGYAACN_repr	5.32	TRUE	0.00408839
Rfx2	Nqo2	2	taipale_cyt_meth__RFX1_NGTTRCCATGGYAACN_eDBD	5.27	FALSE	0.00901709
Rfx2	2610301B20Rik	12	taipale_cyt_meth__RFX2_NGTTRCCATGGYAACN_eDBD_meth	5.24	TRUE	0.00431236
Rfx2	Fam193b	23	taipale_cyt_meth__RFX2_NGTTRCCATGGYAACN_eDBD_meth	5.24	TRUE	0.00357261
Rfx2	Heatr3	9	taipale_cyt_meth__RFX2_NGTTRCCATGGYAACN_eDBD_meth	5.24	TRUE	0.00324216
Rfx2	Ift52	46	taipale_cyt_meth__RFX2_NGTTRCCATGGYAACN_eDBD_meth	5.24	TRUE	0.00345685
Rfx2	Ptpro	25	taipale_cyt_meth__RFX2_NGTTRCCATGGYAACN_eDBD_meth	5.24	TRUE	0.0039092
Rfx2	Slc35a1	12	taipale_cyt_meth__RFX2_NGTTRCCATGGYAACN_eDBD_meth	5.24	TRUE	0.00375642
Rfx2	Ahnak	28	transfac_pro__M04627	5.21	TRUE	0.00383449
Rfx2	Arl13b	42	transfac_pro__M04627	5.21	TRUE	0.00315828
Rfx2	Baiap2	37	transfac_pro__M04627	5.21	TRUE	0.0030891
Rfx2	Cnn3	11	transfac_pro__M04627	5.21	TRUE	0.00321087
Rfx2	Dyrk3	54	transfac_pro__M04627	5.21	TRUE	0.00363423
Rfx2	E2f1	14	transfac_pro__M04627	5.21	TRUE	0.00307714
Rfx2	Foxk2	1	transfac_pro__M04627	5.21	TRUE	0.00415808
Rfx2	Frmd4b	11	transfac_pro__M04627	5.21	TRUE	0.00680155
Rfx2	Gas2l1	5	transfac_pro__M04627	5.21	TRUE	0.00489549
Rfx2	Gas7	15	transfac_pro__M04627	5.21	TRUE	0.00388136
Rfx2	Gse1	93	transfac_pro__M04627	5.21	TRUE	0.00563524
Rfx2	Hdac9	8	transfac_pro__M07880	5.21	TRUE	0.00334987
Rfx2	Ipo13	12	transfac_pro__M04627	5.21	TRUE	0.00642775
Rfx2	Lrrc47	2	transfac_pro__M04627	5.21	TRUE	0.00299179
Rfx2	Meaf6	13	transfac_pro__M04627	5.21	TRUE	0.00411329
Rfx2	Racgap1	17	transfac_pro__M04627	5.21	TRUE	0.00364908
Rfx2	Rassf4	13	transfac_pro__M04627	5.21	TRUE	0.00446119
Rfx2	Rfx1	20	transfac_pro__M04627	5.21	TRUE	0.00864241
Rfx2	S100a10	5	transfac_pro__M04627	5.21	TRUE	0.00531227
Rfx2	Slc25a40	2	transfac_pro__M04627	5.21	TRUE	0.00287385
Rfx2	Stard8	6	transfac_pro__M04627	5.21	TRUE	0.00319703
Rfx2	Tmem154	17	transfac_pro__M04627	5.21	TRUE	0.00307887
Rfx2	Wdr13	7	transfac_pro__M04627	5.21	TRUE	0.00310717
Rfx2	Zdhhc13	5	transfac_pro__M04627	5.21	TRUE	0.0030547
Rfx2	Arhgap21	10	transfac_pro__M07410	4.96	TRUE	0.00306524
Rfx2	Arl3	45	transfac_pro__M07410	4.96	TRUE	0.00292367
Rfx2	Ier5l	11	transfac_pro__M07410	4.96	TRUE	0.00624614
Rfx2	Wwc2	7	homer__GTTGCCATGGCAACM_Rfx2	4.84	TRUE	0.00585996
Rfx2	Anxa1	37	yetfasco__YLR176C_496	4.73	TRUE	0.00357969
Rfx2	Gapt	4	yetfasco__YLR176C_496	4.73	TRUE	0.00349203
Rfx2	Rfx2	61	yetfasco__YLR176C_496	4.73	TRUE	NA
Rfx2	Amdhd2	2	dbcorrdb__MXI1__ENCSR000EGZ_1__m1	4.66	FALSE	0.0031854
Rfx2	Caml	2	dbcorrdb__MXI1__ENCSR000EGZ_1__m1	4.66	FALSE	0.00474637
Rfx2	Cdc25a	3	transfac_pro__M02045	4.38	TRUE	0.00353226
Rfx2	Cnnm3	5	cisbp__M1527	4.23	TRUE	0.00385853
Rfx2	Atg12	10	transfac_pro__M07882	4.2	TRUE	0.00325314
Rfx2	Maged1	15	transfac_pro__M07882	4.2	TRUE	0.00324532
Rfx2	Glul	2	cisbp__M6452	3.95	TRUE	0.00470739
Rfx2	Hist1h2ac	2	cisbp__M6452	3.95	TRUE	0.00736006
Rfx2	Stoml1	6	cisbp__M6452	3.95	TRUE	0.00273047
Rfx2	Tagln2	10	cisbp__M6452	3.95	TRUE	0.00847878
Rfx2	Wars	3	cisbp__M6452	3.95	TRUE	0.00346524
Rfx2	Zc3h12c	4	cisbp__M6452	3.95	TRUE	0.00307302
Rfx2	2310057M21Rik	2	taipale__RFX2_DBD_SGTTGCYARGCAACS	3.83	TRUE	0.00322
Rfx2	Ascc1	3	taipale__RFX2_DBD_SGTTGCYARGCAACS	3.83	TRUE	0.00293729
Rfx2	Dut	4	taipale__RFX2_DBD_SGTTGCYARGCAACS	3.83	TRUE	0.00286053
Rfx2	Slc17a5	5	taipale__RFX2_DBD_SGTTGCYARGCAACS	3.83	TRUE	0.00362397
Rfx2	Ttc39c	3	taipale__RFX2_DBD_SGTTGCYARGCAACS	3.83	TRUE	0.00349824
Rfx2	Pdlim1	1	hocomoco__RFX1_HUMAN.H11MO.0.B	3.82	FALSE	0.00815686
Rfx2	Pygb	1	hocomoco__RFX1_HUMAN.H11MO.0.B	3.82	FALSE	0.00428372
Rfx2	Spryd4	1	hocomoco__RFX1_HUMAN.H11MO.0.B	3.82	FALSE	0.00306622
Rfx2	Lcmt2	2	cisbp__M1532	3.77	FALSE	0.00386268
Rfx2	Gosr1	2	transfac_pro__M02790	3.68	FALSE	0.00319134
Rfx2	Cul9	1	transfac_pro__M04707	3.66	FALSE	0.00530817
Rfx2	Otud1	6	cisbp__M6076	3.51	TRUE	0.00466618
Rfx2	Tm2d3	1	cisbp__M1536	3.51	TRUE	0.00412372
Rfx2	Atg16l2	2	transfac_pro__M07305	3.33	TRUE	0.0040758
Rfx2	Ccdc102a	6	transfac_pro__M07305	3.33	TRUE	0.00346828
Rfx2	Mettl21a	2	transfac_pro__M07305	3.33	TRUE	0.00295731
Rfx2	Trim16	2	transfac_pro__M07305	3.33	TRUE	0.00340796
Rfx2	Mtmr10	1	dbcorrdb__MXI1__ENCSR000EBR_1__m2	3.15	FALSE	0.00320477
Rfx2	Suv39h1	1	dbcorrdb__MXI1__ENCSR000EBR_1__m2	3.15	FALSE	0.00433383
Rfx2	2810006K23Rik	1	cisbp__M4575	3.13	FALSE	0.0014534
Rfx2	Acvr1	1	cisbp__M4575	3.13	FALSE	0.00148821
Rfx2	Aga	1	cisbp__M4575	3.13	FALSE	0.00113654
Rfx2	Ammecr1l	1	cisbp__M4575	3.13	FALSE	0.00135832
Rfx2	Anxa6	1	cisbp__M4575	3.13	FALSE	0.00211102
Rfx2	Ap3m2	1	cisbp__M4575	3.13	FALSE	0.00118558
Rfx2	Arf2	1	cisbp__M4575	3.13	FALSE	0.00106958
Rfx2	Asb8	1	cisbp__M4575	3.13	FALSE	0.00101652
Rfx2	Atf5	1	cisbp__M4575	3.13	FALSE	0.00153524
Rfx2	Atp1a3	1	cisbp__M4575	3.13	FALSE	0.00111863
Rfx2	Atp2b4	1	cisbp__M4575	3.13	FALSE	0.00113083
Rfx2	Bbc3	1	cisbp__M4575	3.13	FALSE	0.00126055
Rfx2	Bcl9	1	cisbp__M4575	3.13	FALSE	0.00132854
Rfx2	Casp9	1	cisbp__M4575	3.13	FALSE	0.00137379
Rfx2	Cbfa2t3	1	cisbp__M4575	3.13	FALSE	0.00103028
Rfx2	Ccdc91	1	cisbp__M4575	3.13	FALSE	0.00171185
Rfx2	Cgrrf1	1	cisbp__M4575	3.13	FALSE	0.00181746
Rfx2	Ctdp1	1	cisbp__M4575	3.13	FALSE	0.00104953
Rfx2	Cyth2	1	cisbp__M4575	3.13	FALSE	0.00108197
Rfx2	Dtx3	1	cisbp__M4575	3.13	FALSE	0.00178686
Rfx2	Eif4e3	1	cisbp__M4575	3.13	FALSE	0.0021663
Rfx2	Esrra	1	cisbp__M4575	3.13	FALSE	0.00183388
Rfx2	Fbxw8	1	cisbp__M4575	3.13	FALSE	0.00152965
Rfx2	Fkrp	1	cisbp__M4575	3.13	FALSE	0.0013242
Rfx2	Flt3l	1	cisbp__M4575	3.13	FALSE	0.00171747
Rfx2	Iffo2	1	cisbp__M4575	3.13	FALSE	0.00129741
Rfx2	Lmna	1	cisbp__M4575	3.13	FALSE	0.00220069
Rfx2	Lrrc42	1	cisbp__M4575	3.13	FALSE	0.0016297
Rfx2	Lrrc57	1	cisbp__M4575	3.13	FALSE	0.00205303
Rfx2	Mark4	1	cisbp__M4575	3.13	FALSE	0.00127431
Rfx2	Mkl2	1	cisbp__M4575	3.13	FALSE	0.00208661
Rfx2	Nav1	1	cisbp__M4575	3.13	FALSE	0.00111568
Rfx2	Ncdn	1	cisbp__M4575	3.13	FALSE	0.00132555
Rfx2	Nup62	1	cisbp__M4575	3.13	FALSE	0.00169721
Rfx2	Orai3	1	cisbp__M4575	3.13	FALSE	0.00185477
Rfx2	Osbpl2	1	cisbp__M4575	3.13	FALSE	0.00100251
Rfx2	Pank2	1	cisbp__M4575	3.13	FALSE	0.00102673
Rfx2	Phtf1	1	cisbp__M4575	3.13	FALSE	0.00124203
Rfx2	Ppp4r1	1	cisbp__M4575	3.13	FALSE	0.00124338
Rfx2	Psmf1	1	cisbp__M4575	3.13	FALSE	0.0022188
Rfx2	Ptch1	1	cisbp__M4575	3.13	FALSE	0.0013086
Rfx2	Rab31	1	cisbp__M4575	3.13	FALSE	0.00126092
Rfx2	Rbm17	1	cisbp__M4575	3.13	FALSE	0.00173211
Rfx2	Rfx3	1	cisbp__M4575	3.13	FALSE	0.00136177
Rfx2	Sh3gl1	1	cisbp__M4575	3.13	FALSE	0.00135577
Rfx2	Slc25a46	1	cisbp__M4575	3.13	FALSE	0.00179163
Rfx2	Slc36a1	1	cisbp__M4575	3.13	FALSE	0.00121586
Rfx2	Snx13	1	cisbp__M4575	3.13	FALSE	0.00162709
Rfx2	Stoml2	1	cisbp__M4575	3.13	FALSE	0.00118119
Rfx2	Tmem109	1	cisbp__M4575	3.13	FALSE	0.00123501
Rfx2	Tmem159	1	cisbp__M4575	3.13	FALSE	0.00135602
Rfx2	Tnfaip2	1	cisbp__M4575	3.13	FALSE	0.0026492
Rfx2	Trip4	1	cisbp__M4575	3.13	FALSE	0.00266788
Rfx2	Trmt2b	1	cisbp__M4575	3.13	FALSE	0.00153061
Rfx2	Tspan31	1	cisbp__M4575	3.13	FALSE	0.00123537
Rfx2	Tusc3	1	cisbp__M4575	3.13	FALSE	0.0014008
Rfx2	Xrcc1	1	cisbp__M4575	3.13	FALSE	0.00183987
Rfx2	Zfp668	1	cisbp__M4575	3.13	FALSE	0.00145411
Rfx2	Zfp672	1	cisbp__M4575	3.13	FALSE	0.00154591
Relb	Bhlhe40	63	hocomoco__RELB_HUMAN.H11MO.0.C	9.51	TRUE	0.00497954
Relb	Gadd45b	389	hocomoco__RELB_HUMAN.H11MO.0.C	9.51	TRUE	0.0129524
Relb	Il4i1	293	hocomoco__RELB_HUMAN.H11MO.0.C	9.51	TRUE	0.019605
Relb	Marcksl1	122	hocomoco__RELB_HUMAN.H11MO.0.C	9.51	TRUE	0.0148149
Relb	Nfkb1	300	hocomoco__RELB_HUMAN.H11MO.0.C	9.51	TRUE	0.00838869
Relb	Rhoc	236	hocomoco__RELB_HUMAN.H11MO.0.C	9.51	TRUE	0.0199629
Relb	Tnf	145	hocomoco__RELB_HUMAN.H11MO.0.C	9.51	TRUE	0.00501762
Relb	Tbc1d4	93	jaspar__MA0023.1	9.25	TRUE	0.0232365
Relb	Ankrd33b	335	hocomoco__RELB_HUMAN.H11MO.0.C	8.91	TRUE	0.00643387
Relb	Cxcl1	530	jaspar__MA0023.1	8.83	TRUE	0.0104885
Relb	Etv3	171	jaspar__MA0023.1	8.83	TRUE	0.00753397
Relb	Rasgef1b	33	jaspar__MA0023.1	8.83	TRUE	0.00482284
Relb	Cxcl16	196	transfac_pro__M01239	8.77	TRUE	0.00661432
Relb	Sdhaf1	2	factorbook__NFKB1	8.62	FALSE	0.003548
Relb	Slamf7	7	cisbp__M4485	8.25	FALSE	0.00368904
Relb	Clic4	74	transfac_pro__M01239	8.19	TRUE	0.0046388
Relb	Gem	121	transfac_pro__M01239	8.19	TRUE	0.00363996
Relb	H2-Q7	73	transfac_pro__M01239	8.19	TRUE	0.00341881
Relb	Hivep1	146	transfac_pro__M01239	8.19	TRUE	0.00381778
Relb	Hoxb4	51	transfac_pro__M01239	8.19	TRUE	0.0047502
Relb	Il6	118	transfac_pro__M01239	8.19	TRUE	0.00371019
Relb	Lancl2	50	transfac_pro__M01239	8.19	TRUE	0.00429114
Relb	Mink1	49	transfac_pro__M01239	8.19	TRUE	0.00307189
Relb	Nfe2l2	54	transfac_pro__M01239	8.19	TRUE	0.00326461
Relb	Nfkbie	129	transfac_pro__M01239	8.19	TRUE	0.003681
Relb	Rel	161	transfac_pro__M01239	8.19	TRUE	0.00455573
Relb	Rela	59	transfac_pro__M01239	8.19	TRUE	0.00453985
Relb	Sdc4	128	transfac_pro__M01239	8.19	TRUE	0.00439988
Relb	Spic	9	transfac_pro__M01239	8.19	TRUE	0.00508241
Relb	Swap70	42	transfac_pro__M01239	8.19	TRUE	0.00423086
Relb	Tnip1	169	transfac_pro__M01239	8.19	TRUE	0.00336192
Relb	Tnip3	93	transfac_pro__M01239	8.19	TRUE	0.00453373
Relb	Styx	3	transfac_public__M00054	8.17	FALSE	0.00412087
Relb	Basp1	14	hocomoco__RELB_HUMAN.H11MO.0.C	7.96	TRUE	0.0042233
Relb	Bcl2a1d	82	hocomoco__RELB_HUMAN.H11MO.0.C	7.96	TRUE	0.00371235
Relb	Dusp2	53	hocomoco__RELB_HUMAN.H11MO.0.C	7.96	TRUE	0.00396812
Relb	Ikbke	85	hocomoco__RELB_HUMAN.H11MO.0.C	7.96	TRUE	0.00363375
Relb	Kdm6b	96	hocomoco__RELB_HUMAN.H11MO.0.C	7.96	TRUE	0.00297053
Relb	Nr4a3	64	hocomoco__RELB_HUMAN.H11MO.0.C	7.96	TRUE	0.00331891
Relb	Pik3r1	66	hocomoco__RELB_HUMAN.H11MO.0.C	7.96	TRUE	0.00321042
Relb	Prr7	75	hocomoco__RELB_HUMAN.H11MO.0.C	7.96	TRUE	0.00370538
Relb	Slc26a6	12	hocomoco__RELB_HUMAN.H11MO.0.C	7.96	TRUE	0.00359494
Relb	Socs7	17	idmmpmm__dl	7.86	TRUE	0.00691731
Relb	Zfp64	44	idmmpmm__dl	7.86	TRUE	0.00536665
Relb	Birc2	61	bergman__dl-B	7.83	TRUE	0.00329146
Relb	Nfkbib	68	bergman__dl-B	7.83	TRUE	0.00425003
Relb	Pds5b	25	bergman__dl-B	7.83	TRUE	0.00367071
Relb	Birc3	66	transfac_pro__M01239	7.72	TRUE	0.00435103
Relb	Rora	13	transfac_pro__M01239	7.72	TRUE	0.00372239
Relb	Acsl3	29	flyfactorsurvey__dl_NBT_FBgn0000462	7.71	TRUE	0.0060839
Relb	Dhx15	4	flyfactorsurvey__dl_NBT_FBgn0000462	7.71	TRUE	0.00308692
Relb	Dnajc1	25	flyfactorsurvey__dl_NBT_FBgn0000462	7.71	TRUE	0.00379906
Relb	Gcdh	6	flyfactorsurvey__dl_NBT_FBgn0000462	7.71	TRUE	0.00339547
Relb	Gpr180	1	flyfactorsurvey__dl_NBT_FBgn0000462	7.71	TRUE	0.0030569
Relb	Herpud1	1	flyfactorsurvey__dl_NBT_FBgn0000462	7.71	TRUE	0.00358672
Relb	Hspbp1	9	flyfactorsurvey__dl_NBT_FBgn0000462	7.71	TRUE	0.0040508
Relb	Il18r1	33	flyfactorsurvey__dl_NBT_FBgn0000462	7.71	TRUE	0.00314875
Relb	Klf7	18	flyfactorsurvey__dl_NBT_FBgn0000462	7.71	TRUE	0.00315154
Relb	Klhl15	35	flyfactorsurvey__dl_NBT_FBgn0000462	7.71	TRUE	0.00409897
Relb	Pfkfb3	30	flyfactorsurvey__dl_NBT_FBgn0000462	7.71	TRUE	0.00474272
Relb	Ptafr	27	flyfactorsurvey__dl_NBT_FBgn0000462	7.71	TRUE	0.00344335
Relb	Qpctl	5	flyfactorsurvey__dl_NBT_FBgn0000462	7.71	TRUE	0.00295354
Relb	Rab8b	42	flyfactorsurvey__dl_NBT_FBgn0000462	7.71	TRUE	0.00391821
Relb	Rapgef2	10	flyfactorsurvey__dl_NBT_FBgn0000462	7.71	TRUE	0.00386292
Relb	Sirt6	63	flyfactorsurvey__dl_NBT_FBgn0000462	7.71	TRUE	0.00326584
Relb	Stam	4	flyfactorsurvey__dl_NBT_FBgn0000462	7.71	TRUE	0.00431697
Relb	Trappc10	7	flyfactorsurvey__dl_NBT_FBgn0000462	7.71	TRUE	0.00302302
Relb	Txnrd1	31	flyfactorsurvey__dl_NBT_FBgn0000462	7.71	TRUE	0.00415531
Relb	Zfp691	79	flyfactorsurvey__dl_NBT_FBgn0000462	7.71	TRUE	0.00380116
Relb	Ankrd27	5	idmmpmm__dl	7.28	TRUE	0.00367195
Relb	Celf4	42	idmmpmm__dl	7.28	TRUE	0.00422726
Relb	Csrp1	17	idmmpmm__dl	7.28	TRUE	0.00375377
Relb	Dapk1	21	idmmpmm__dl	7.28	TRUE	0.00369668
Relb	Dbt	25	idmmpmm__dl	7.28	TRUE	0.00322991
Relb	Endod1	25	idmmpmm__dl	7.28	TRUE	0.00307059
Relb	Icos	2	idmmpmm__dl	7.28	TRUE	0.00397055
Relb	Plxnc1	20	idmmpmm__dl	7.28	TRUE	0.00294595
Relb	Stk38l	5	idmmpmm__dl	7.28	TRUE	0.00327597
Relb	Tmed8	7	idmmpmm__dl	7.28	TRUE	0.00368623
Relb	Pip5k1a	8	cisbp__M3623	7.03	FALSE	0.00357333
Relb	Mif4gd	8	cisbp__M4494	6.93	FALSE	0.00336788
Relb	Sec22a	27	flyfactorsurvey__dl_NBT_FBgn0000462	6.73	TRUE	0.00307707
Relb	Ftsj1	22	transfac_pro__M07884	6.68	TRUE	0.00317585
Relb	Gimap9	7	transfac_pro__M07884	6.68	TRUE	0.00299042
Relb	Rnf19b	21	transfac_pro__M07884	6.68	TRUE	0.00435278
Relb	Skiv2l2	1	transfac_pro__M07884	6.68	TRUE	0.00375865
Relb	Sod2	6	transfac_pro__M07884	6.68	TRUE	0.00350529
Relb	Sqstm1	60	transfac_pro__M07884	6.68	TRUE	0.00531335
Relb	Ifrd1	5	jaspar__MA0023.1	6.62	TRUE	0.00373429
Relb	Lrrc42	14	jaspar__MA0023.1	6.62	TRUE	0.00284736
Relb	Ppp1r3b	3	jaspar__MA0023.1	6.62	TRUE	0.00439887
Relb	Psd4	35	jaspar__MA0023.1	6.62	TRUE	0.00406909
Relb	Pvr	14	jaspar__MA0023.1	6.62	TRUE	0.00340033
Relb	Zfp668	23	jaspar__MA0023.1	6.62	TRUE	0.00302106
Relb	Mgat5	5	transfac_public__M00052	6.48	FALSE	0.00303702
Relb	Tmem123	28	flyfactorsurvey__dl_FlyReg_FBgn0000462	5.32	TRUE	0.00703469
Relb	Ppif	2	transfac_public__M00208	4.9	FALSE	0.00292324
Relb	Gpr132	5	bergman__dl-A	4.18	TRUE	0.00435963
Relb	Kif1b	5	bergman__dl-A	4.18	TRUE	0.00317017
Relb	Sun2	24	cisbp__M1854	4.18	TRUE	0.00439312
Relb	Ahdc1	3	cisbp__M6369	3.84	FALSE	0.00159808
Relb	Ankrd17	1	cisbp__M6369	3.84	FALSE	0.00161592
Relb	Arap1	1	cisbp__M6369	3.84	FALSE	0.00189838
Relb	Arrb2	1	cisbp__M6369	3.84	FALSE	0.00131641
Relb	Atg16l2	4	cisbp__M6369	3.84	FALSE	0.00227002
Relb	Atp11c	10	cisbp__M6369	3.84	FALSE	0.00184831
Relb	Baz1a	4	cisbp__M6369	3.84	FALSE	0.00127534
Relb	Bcl2	10	cisbp__M6369	3.84	FALSE	0.00130607
Relb	Camk1d	6	cisbp__M6369	3.84	FALSE	0.00111552
Relb	Cd74	11	cisbp__M6369	3.84	FALSE	0.00147867
Relb	Cd80	3	cisbp__M6369	3.84	FALSE	0.00252828
Relb	Cd83	5	cisbp__M6369	3.84	FALSE	0.00180033
Relb	Chd4	6	cisbp__M6369	3.84	FALSE	0.00197411
Relb	Clip1	7	cisbp__M6369	3.84	FALSE	0.00116071
Relb	Cmtm6	6	cisbp__M6369	3.84	FALSE	0.001033
Relb	Cr1l	1	cisbp__M6369	3.84	FALSE	0.00112407
Relb	Cyld	19	cisbp__M6369	3.84	FALSE	0.0027252
Relb	Ddx6	3	cisbp__M6369	3.84	FALSE	0.00128765
Relb	Ezh1	6	cisbp__M6369	3.84	FALSE	0.00140793
Relb	Fam110a	3	cisbp__M6369	3.84	FALSE	0.00218277
Relb	Fcgr4	1	cisbp__M6369	3.84	FALSE	0.00117403
Relb	G3bp1	8	cisbp__M6369	3.84	FALSE	0.00171252
Relb	Gnl1	1	cisbp__M6369	3.84	FALSE	0.00152509
Relb	Grb2	2	cisbp__M6369	3.84	FALSE	0.00103275
Relb	H2-Ab1	2	cisbp__M6369	3.84	FALSE	0.00157245
Relb	H2-K1	7	cisbp__M6369	3.84	FALSE	0.00133232
Relb	Ikzf2	5	cisbp__M6369	3.84	FALSE	0.00204561
Relb	Il1b	16	cisbp__M6369	3.84	FALSE	0.00150907
Relb	Il21r	2	cisbp__M6369	3.84	FALSE	0.0018784
Relb	Ino80d	7	cisbp__M6369	3.84	FALSE	0.00140727
Relb	Itga5	5	cisbp__M6369	3.84	FALSE	0.00169541
Relb	Jag1	2	cisbp__M6369	3.84	FALSE	0.00222375
Relb	Kremen1	18	cisbp__M6369	3.84	FALSE	0.00288967
Relb	Lrrc8d	1	cisbp__M6369	3.84	FALSE	0.00210226
Relb	Map2k3	2	cisbp__M6369	3.84	FALSE	0.00114695
Relb	Mapre2	3	cisbp__M6369	3.84	FALSE	0.00194195
Relb	Mbd6	1	cisbp__M6369	3.84	FALSE	0.00166859
Relb	Mrps31	15	cisbp__M6369	3.84	FALSE	0.00217038
Relb	Neurl3	13	cisbp__M6369	3.84	FALSE	0.00128905
Relb	Nsun6	7	cisbp__M6369	3.84	FALSE	0.00154979
Relb	Osbpl8	1	cisbp__M6369	3.84	FALSE	0.00209872
Relb	Pcgf5	10	cisbp__M6369	3.84	FALSE	0.00150165
Relb	Pde4b	15	cisbp__M6369	3.84	FALSE	0.00129633
Relb	Pi4kb	1	cisbp__M6369	3.84	FALSE	0.00163036
Relb	Pinx1	1	cisbp__M6369	3.84	FALSE	0.00160343
Relb	Prkab2	1	cisbp__M6369	3.84	FALSE	0.00180996
Relb	R3hdm2	11	cisbp__M6369	3.84	FALSE	0.00179689
Relb	Rai1	4	cisbp__M6369	3.84	FALSE	0.00102648
Relb	Ralgds	17	cisbp__M6369	3.84	FALSE	0.00222343
Relb	Rap1a	19	cisbp__M6369	3.84	FALSE	0.00144106
Relb	Rap2c	6	cisbp__M6369	3.84	FALSE	0.0013499
Relb	Sema4a	15	cisbp__M6369	3.84	FALSE	0.00193507
Relb	Snrpb2	12	cisbp__M6369	3.84	FALSE	0.00118078
Relb	Socs3	4	cisbp__M6369	3.84	FALSE	0.0023956
Relb	Stat5a	26	cisbp__M6369	3.84	FALSE	0.00200681
Relb	Stx11	13	cisbp__M6369	3.84	FALSE	0.00280946
Relb	Tifa	22	cisbp__M6369	3.84	FALSE	0.00167235
Relb	Tjap1	5	cisbp__M6369	3.84	FALSE	0.00121925
Relb	Tle3	12	cisbp__M6369	3.84	FALSE	0.00171737
Relb	Tmem63b	6	cisbp__M6369	3.84	FALSE	0.00142279
Relb	Tnfaip2	16	cisbp__M6369	3.84	FALSE	0.00187992
Relb	Tnfrsf1a	1	cisbp__M6369	3.84	FALSE	0.00103147
Relb	Tnfrsf1b	17	cisbp__M6369	3.84	FALSE	0.00108173
Relb	Tnpo3	11	cisbp__M6369	3.84	FALSE	0.00144874
Relb	Top1	10	cisbp__M6369	3.84	FALSE	0.001123
Relb	Traf3	12	cisbp__M6369	3.84	FALSE	0.00182192
Relb	Trem2	1	cisbp__M6369	3.84	FALSE	0.00161879
Relb	Trim21	11	cisbp__M6369	3.84	FALSE	0.00183325
Relb	Upf3b	1	cisbp__M6369	3.84	FALSE	0.00246102
Relb	Vasp	9	cisbp__M6369	3.84	FALSE	0.00204217
Relb	Vezf1	1	cisbp__M6369	3.84	FALSE	0.00274896
Relb	Wasl	1	cisbp__M6369	3.84	FALSE	0.00105335
Relb	Zbtb7b	9	cisbp__M6369	3.84	FALSE	0.00124376
Relb	Zfhx3	6	cisbp__M6369	3.84	FALSE	0.0016704
Relb	Zfp101	3	cisbp__M6369	3.84	FALSE	0.0021676
Relb	Zmiz1	6	cisbp__M6369	3.84	FALSE	0.00107513
Relb	Bmf	2	dbcorrdb__RELA__ENCSR000EAQ_1__m1	3.83	FALSE	0.0013808
Relb	Cant1	8	dbcorrdb__RELA__ENCSR000EAQ_1__m1	3.83	FALSE	0.00133385
Relb	Cdc42ep2	1	dbcorrdb__RELA__ENCSR000EAQ_1__m1	3.83	FALSE	0.00120949
Relb	Csf2rb	3	dbcorrdb__RELA__ENCSR000EAQ_1__m1	3.83	FALSE	0.00211795
Relb	Ctdsp1	9	dbcorrdb__RELA__ENCSR000EAQ_1__m1	3.83	FALSE	0.00102016
Relb	Eif1ax	12	dbcorrdb__RELA__ENCSR000EAQ_1__m1	3.83	FALSE	0.00213814
Relb	Gosr2	5	dbcorrdb__RELA__ENCSR000EAQ_1__m1	3.83	FALSE	0.00129997
Relb	Jarid2	3	dbcorrdb__RELA__ENCSR000EAQ_1__m1	3.83	FALSE	0.00174061
Relb	Sipa1l1	4	dbcorrdb__RELA__ENCSR000EAQ_1__m1	3.83	FALSE	0.00211983
Relb	Arhgef11	2	dbcorrdb__RELA__ENCSR000EBA_1__m1	3.77	FALSE	0.00142035
Relb	Arhgef2	10	dbcorrdb__RELA__ENCSR000EBA_1__m1	3.77	FALSE	0.00168252
Relb	Gimap8	6	dbcorrdb__RELA__ENCSR000EBA_1__m1	3.77	FALSE	0.00221782
Relb	Gng12	1	dbcorrdb__RELA__ENCSR000EBA_1__m1	3.77	FALSE	0.00119029
Relb	Gphn	1	dbcorrdb__RELA__ENCSR000EBA_1__m1	3.77	FALSE	0.00128571
Relb	Mcrs1	4	dbcorrdb__RELA__ENCSR000EBA_1__m1	3.77	FALSE	0.00148785
Relb	Slc9a9	7	dbcorrdb__RELA__ENCSR000EBA_1__m1	3.77	FALSE	0.00238641
Relb	Stat5b	2	dbcorrdb__RELA__ENCSR000EBA_1__m1	3.77	FALSE	0.00149036
Relb	Zc3h11a	1	dbcorrdb__RELA__ENCSR000EBA_1__m1	3.77	FALSE	0.00141121
Relb	Arfrp1	6	cisbp__M6511	3.72	FALSE	0.00137931
Relb	Rnf220	6	cisbp__M6511	3.72	FALSE	0.00150902
Relb	Arrb1	13	transfac_pro__M01239	3.7	TRUE	0.00108955
Relb	Batf	3	transfac_pro__M01239	3.7	TRUE	0.00184125
Relb	Bcl2a1a	22	transfac_pro__M01239	3.7	TRUE	0.00235156
Relb	Bcl2a1b	18	transfac_pro__M01239	3.7	TRUE	0.00328336
Relb	Bcl3	22	transfac_pro__M01239	3.7	TRUE	0.0022412
Relb	Cbfa2t3	22	transfac_pro__M01239	3.7	TRUE	0.00161541
Relb	Cd82	19	transfac_pro__M01239	3.7	TRUE	0.00139611
Relb	Creb1	28	transfac_pro__M01239	3.7	TRUE	0.00184717
Relb	Csf2rb2	13	transfac_pro__M01239	3.7	TRUE	0.00190739
Relb	Csrnp1	15	transfac_pro__M01239	3.7	TRUE	0.00126747
Relb	Dennd2d	23	transfac_pro__M01239	3.7	TRUE	0.00118461
Relb	Dennd4a	11	transfac_pro__M01239	3.7	TRUE	0.002528
Relb	Efhd2	15	transfac_pro__M01239	3.7	TRUE	0.00102587
Relb	Elk3	3	transfac_pro__M01239	3.7	TRUE	0.00151145
Relb	Ero1lb	1	transfac_pro__M01239	3.7	TRUE	0.00119777
Relb	Fas	1	transfac_pro__M01239	3.7	TRUE	0.00204332
Relb	Fgr	7	transfac_pro__M01239	3.7	TRUE	0.00110519
Relb	Gpbp1	26	transfac_pro__M01239	3.7	TRUE	0.00165795
Relb	H2-Aa	27	transfac_pro__M01239	3.7	TRUE	0.00162862
Relb	H2-Eb1	21	transfac_pro__M01239	3.7	TRUE	0.00225004
Relb	Hexim1	1	transfac_pro__M01239	3.7	TRUE	0.00143749
Relb	Hivep2	19	transfac_pro__M01239	3.7	TRUE	0.00151255
Relb	Hps1	7	transfac_pro__M01239	3.7	TRUE	0.00139617
Relb	Ier5	23	transfac_pro__M01239	3.7	TRUE	0.0010174
Relb	Iffo2	9	transfac_pro__M01239	3.7	TRUE	0.00152336
Relb	Jup	4	transfac_pro__M01239	3.7	TRUE	0.00140546
Relb	Laptm5	5	transfac_pro__M01239	3.7	TRUE	0.00144888
Relb	Lasp1	9	transfac_pro__M01239	3.7	TRUE	0.00118213
Relb	Lfng	8	transfac_pro__M01239	3.7	TRUE	0.00134423
Relb	Mark2	6	transfac_pro__M01239	3.7	TRUE	0.00172723
Relb	Mark4	1	transfac_pro__M01239	3.7	TRUE	0.0012287
Relb	Mga	4	transfac_pro__M01239	3.7	TRUE	0.00124794
Relb	Mllt6	17	transfac_pro__M01239	3.7	TRUE	0.00208553
Relb	Mrps10	9	transfac_pro__M01239	3.7	TRUE	0.00122576
Relb	Mtmr4	10	transfac_pro__M01239	3.7	TRUE	0.00152105
Relb	Ncoa3	17	transfac_pro__M01239	3.7	TRUE	0.0013529
Relb	Nfat5	6	transfac_pro__M01239	3.7	TRUE	0.00174346
Relb	Nfe2l1	8	transfac_pro__M01239	3.7	TRUE	0.00123879
Relb	Nfkbiz	28	transfac_pro__M01239	3.7	TRUE	0.00292328
Relb	Pabpn1	13	transfac_pro__M01239	3.7	TRUE	0.00157324
Relb	Parp8	15	transfac_pro__M01239	3.7	TRUE	0.00113885
Relb	Plagl2	7	transfac_pro__M01239	3.7	TRUE	0.00148095
Relb	Senp1	4	transfac_pro__M01239	3.7	TRUE	0.00161308
Relb	Setd5	28	transfac_pro__M01239	3.7	TRUE	0.00111511
Relb	Skil	9	transfac_pro__M01239	3.7	TRUE	0.00216765
Relb	Snapc3	1	transfac_pro__M01239	3.7	TRUE	0.00147396
Relb	Stat6	22	transfac_pro__M01239	3.7	TRUE	0.00127592
Relb	Tank	19	transfac_pro__M01239	3.7	TRUE	0.00144787
Relb	Tbc1d10a	19	transfac_pro__M01239	3.7	TRUE	0.00194406
Relb	Tnfaip3	28	transfac_pro__M01239	3.7	TRUE	0.00310197
Relb	Tnfrsf11a	4	transfac_pro__M01239	3.7	TRUE	0.00248623
Relb	Tyk2	23	transfac_pro__M01239	3.7	TRUE	0.00107353
Relb	Zmiz2	13	transfac_pro__M01239	3.7	TRUE	0.00156096
Relb	Anks1	3	transfac_public__M00053	3.6	FALSE	0.00145135
Relb	Baiap2	5	transfac_public__M00053	3.6	FALSE	0.00129376
Relb	Cask	3	transfac_public__M00053	3.6	FALSE	0.00153951
Relb	Cdk17	7	jaspar__MA0107.1	3.6	FALSE	0.00138415
Relb	Cyfip1	3	transfac_public__M00053	3.6	FALSE	0.00189148
Relb	Epsti1	8	jaspar__MA0107.1	3.6	FALSE	0.00109043
Relb	Gnptab	2	jaspar__MA0107.1	3.6	FALSE	0.00103829
Relb	Grk5	3	transfac_public__M00053	3.6	FALSE	0.00131761
Relb	Il10rb	3	transfac_public__M00053	3.6	FALSE	0.00137707
Relb	Immp1l	3	transfac_public__M00053	3.6	FALSE	0.00231857
Relb	Magohb	8	jaspar__MA0107.1	3.6	FALSE	0.00146404
Relb	Mapk6	6	jaspar__MA0107.1	3.6	FALSE	0.00108873
Relb	Mid1	7	jaspar__MA0107.1	3.6	FALSE	0.00190907
Relb	Mllt10	2	transfac_public__M00053	3.6	FALSE	0.00160505
Relb	Myo18a	2	jaspar__MA0101.1	3.6	FALSE	0.00142596
Relb	Ncoa2	3	transfac_public__M00053	3.6	FALSE	0.00118681
Relb	Nrp2	4	transfac_public__M00053	3.6	FALSE	0.00175163
Relb	Pdcd2	4	transfac_public__M00053	3.6	FALSE	0.00154169
Relb	Pmm1	5	transfac_public__M00053	3.6	FALSE	0.00123151
Relb	Pogz	7	jaspar__MA0107.1	3.6	FALSE	0.00181301
Relb	Prkd3	4	jaspar__MA0101.1	3.6	FALSE	0.00160509
Relb	Rbm4	1	jaspar__MA0101.1	3.6	FALSE	0.00153655
Relb	2011-09-01	6	jaspar__MA0107.1	3.6	FALSE	0.00158773
Relb	Sertad2	2	transfac_public__M00053	3.6	FALSE	0.00133909
Relb	Slc16a6	4	transfac_public__M00053	3.6	FALSE	0.00155953
Relb	Slc26a2	6	jaspar__MA0107.1	3.6	FALSE	0.00157073
Relb	Smarcd2	6	jaspar__MA0107.1	3.6	FALSE	0.001513
Relb	Stx17	4	jaspar__MA0107.1	3.6	FALSE	0.00172713
Relb	Tagap	3	transfac_public__M00053	3.6	FALSE	0.00102697
Relb	Tlr2	2	jaspar__MA0101.1	3.6	FALSE	0.00174826
Relb	Utrn	3	transfac_public__M00053	3.6	FALSE	0.0012713
Relb	Ttc7	2	hocomoco__NFKB1_MOUSE.H11MO.0.A	3.52	FALSE	0.00109717
Relb	Igsf8	1	hocomoco__TF65_MOUSE.H11MO.0.A	3.3	FALSE	0.00243148
Relb	Arl5b	6	hocomoco__NFKB2_HUMAN.H11MO.0.B	3.29	FALSE	0.00149888
Relb	Bbc3	4	hocomoco__NFKB2_HUMAN.H11MO.0.B	3.29	FALSE	0.0010286
Relb	Ccrl2	4	hocomoco__NFKB2_HUMAN.H11MO.0.B	3.29	FALSE	0.00182754
Relb	Egr2	4	hocomoco__NFKB2_HUMAN.H11MO.0.B	3.29	FALSE	0.00246871
Relb	Eif2s3x	1	hocomoco__NFKB2_HUMAN.H11MO.0.B	3.29	FALSE	0.00175221
Relb	Gnb1	4	hocomoco__NFKB2_HUMAN.H11MO.0.B	3.29	FALSE	0.00153238
Relb	Gripap1	5	hocomoco__NFKB2_HUMAN.H11MO.0.B	3.29	FALSE	0.00137095
Relb	H2-D1	6	hocomoco__NFKB2_HUMAN.H11MO.0.B	3.29	FALSE	0.0013454
Relb	Hnrnpr	4	hocomoco__NFKB2_HUMAN.H11MO.0.B	3.29	FALSE	0.00144753
Relb	Hspa2	2	hocomoco__NFKB2_HUMAN.H11MO.0.B	3.29	FALSE	0.0026543
Relb	Ifngr2	6	hocomoco__NFKB2_HUMAN.H11MO.0.B	3.29	FALSE	0.00288869
Relb	Ilk	3	hocomoco__NFKB2_HUMAN.H11MO.0.B	3.29	FALSE	0.00119331
Relb	Mtmr14	6	hocomoco__NFKB2_HUMAN.H11MO.0.B	3.29	FALSE	0.00204068
Relb	Naa15	2	hocomoco__NFKB2_HUMAN.H11MO.0.B	3.29	FALSE	0.00143965
Relb	Nf2	2	hocomoco__NFKB2_HUMAN.H11MO.0.B	3.29	FALSE	0.00149901
Relb	Nfatc1	2	hocomoco__NFKB2_HUMAN.H11MO.0.B	3.29	FALSE	0.0015859
Relb	Nos1ap	6	hocomoco__NFKB2_HUMAN.H11MO.0.B	3.29	FALSE	0.00293217
Relb	Plec	5	hocomoco__NFKB2_HUMAN.H11MO.0.B	3.29	FALSE	0.00117228
Relb	Prickle3	2	hocomoco__NFKB2_HUMAN.H11MO.0.B	3.29	FALSE	0.00181009
Relb	Ptms	6	hocomoco__NFKB2_HUMAN.H11MO.0.B	3.29	FALSE	0.00103021
Relb	Ptpn2	6	hocomoco__NFKB2_HUMAN.H11MO.0.B	3.29	FALSE	0.00155594
Relb	Rgs3	5	hocomoco__NFKB2_HUMAN.H11MO.0.B	3.29	FALSE	0.0011764
Relb	Rictor	2	hocomoco__NFKB2_HUMAN.H11MO.0.B	3.29	FALSE	0.00130641
Relb	Rrad	2	hocomoco__NFKB2_HUMAN.H11MO.0.B	3.29	FALSE	0.00242034
Relb	Slc29a1	1	hocomoco__NFKB2_HUMAN.H11MO.0.B	3.29	FALSE	0.00117027
Relb	Smad3	7	hocomoco__NFKB2_HUMAN.H11MO.0.B	3.29	FALSE	0.0011974
Relb	Strada	2	hocomoco__NFKB2_HUMAN.H11MO.0.B	3.29	FALSE	0.00111932
Relb	Tmem176b	2	hocomoco__NFKB2_HUMAN.H11MO.0.B	3.29	FALSE	0.00214496
Relb	Trappc3	9	hocomoco__NFKB2_HUMAN.H11MO.0.B	3.29	FALSE	0.00130912
Relb	Xpo1	4	hocomoco__NFKB2_HUMAN.H11MO.0.B	3.29	FALSE	0.0012091
Relb	Zbtb1	3	hocomoco__NFKB2_HUMAN.H11MO.0.B	3.29	FALSE	0.00141914
Relb	Zbtb25	3	hocomoco__NFKB2_HUMAN.H11MO.0.B	3.29	FALSE	0.00158146
Relb	Zfhx2	4	hocomoco__NFKB2_HUMAN.H11MO.0.B	3.29	FALSE	0.00133671
Relb	Zfp687	1	hocomoco__NFKB2_HUMAN.H11MO.0.B	3.29	FALSE	0.00195791
Relb	Dars	2	hocomoco__TF65_MOUSE.H11MO.0.A	3.24	FALSE	0.0016681
Relb	Taf4b	2	swissregulon__hs__NFKB1_REL_RELA.p2	3.14	FALSE	0.00183278
Relb	Arih1	2	transfac_pro__M07221	3.11	FALSE	0.00125407
Relb	Pik3r5	2	transfac_pro__M07221	3.11	FALSE	0.00104144
Relb	Il18rap	1	cisbp__M3623	3.1	FALSE	0.0028534
Relb	Il1r2	1	cisbp__M3623	3.1	FALSE	0.00184424
Relb	Msra	1	cisbp__M3623	3.1	FALSE	0.00116249
Relb	Nab1	1	cisbp__M3623	3.1	FALSE	0.00204754
Relb	Pan2	1	cisbp__M3623	3.1	FALSE	0.00282622
Relb	Prps1	1	cisbp__M3623	3.1	FALSE	0.00187869
Relb	Rilpl2	1	cisbp__M3623	3.1	FALSE	0.00129398
Relb	Stip1	1	cisbp__M3623	3.1	FALSE	0.00152695
Relb	Tmem88	1	cisbp__M3623	3.1	FALSE	0.00221702
Relb	U2af2	1	cisbp__M3623	3.1	FALSE	0.0013473
Relb	Ctdnep1	3	cisbp__M4498	3.08	FALSE	0.00122166
Relb	Mecp2	3	cisbp__M4498	3.08	FALSE	0.00136216
Relb	Pef1	1	cisbp__M4496	3.08	FALSE	0.00142616
Relb	Rhbdf2	3	cisbp__M4498	3.08	FALSE	0.00164251
Relb	Aebp2	1	cisbp__M1924	3.06	FALSE	0.00134588
Relb	Atf2	1	cisbp__M1924	3.06	FALSE	0.00134248
Relb	Cnot4	1	cisbp__M1924	3.06	FALSE	0.00104917
Relb	Crybg3	1	cisbp__M1924	3.06	FALSE	0.00131022
Relb	Foxn2	1	cisbp__M1924	3.06	FALSE	0.00125829
Relb	Gfod1	1	cisbp__M1924	3.06	FALSE	0.00115438
Relb	Lrp8	1	cisbp__M1924	3.06	FALSE	0.00155282
Relb	Rab11fip1	2	cisbp__M1924	3.06	FALSE	0.0016805
Relb	Snx20	2	cisbp__M1924	3.06	FALSE	0.00114788
Relb	St6gal1	1	cisbp__M1924	3.06	FALSE	0.00181662
Relb	Trappc9	1	cisbp__M1924	3.06	FALSE	0.00123261
Relb	Arl8b	1	cisbp__M1930	3.04	FALSE	0.00258483
Relb	Trnt1	1	cisbp__M1930	3.04	FALSE	0.00178119
Relb	Morf4l2	1	cisbp__M4494	3.03	FALSE	0.00132573
Relb	Slc2a6	1	cisbp__M4494	3.03	FALSE	0.0020933
Relb	Gimap5	8	transfac_public__M00052	10.6	FALSE	0.00347521
Relb	Arl5c	195	bergman__dl-B	10.3	TRUE	0.0109752
Relb	Cd40	534	bergman__dl-B	10.3	TRUE	0.0080977
Relb	Foxp4	314	bergman__dl-B	10.3	TRUE	0.00638867
Relb	Icam1	535	bergman__dl-B	10.3	TRUE	0.013481
Relb	Maff	168	bergman__dl-B	10.3	TRUE	0.0064264
Relb	Nfkb2	609	bergman__dl-B	10.3	TRUE	0.00750006
Relb	Nfkbia	456	bergman__dl-B	10.3	TRUE	0.00896082
Relb	Nfkbid	255	bergman__dl-B	10.3	TRUE	0.00609411
Relb	Relb	520	bergman__dl-B	10.3	TRUE	NA
Relb	Traf1	276	bergman__dl-B	10.3	TRUE	0.0106068
Relb	Zc3h12a	226	bergman__dl-B	10.3	TRUE	0.0053152
Relb	Zc3h12c	325	bergman__dl-B	10.3	TRUE	0.0119318
Pole3	5430416N02Rik	58	scertf__spivak.HAP3	3.77	TRUE	0.00345674
Pole3	Arl4a	51	scertf__spivak.HAP3	3.77	TRUE	0.00387336
Pole3	Cab39l	36	scertf__spivak.HAP3	3.77	TRUE	0.00383437
Pole3	Enox2	15	scertf__spivak.HAP3	3.77	TRUE	0.00374039
Pole3	Mcm3	58	scertf__spivak.HAP3	3.77	TRUE	0.00874897
Pole3	Mettl13	44	scertf__spivak.HAP3	3.77	TRUE	0.003914
Pole3	Pbx1	58	scertf__spivak.HAP3	3.77	TRUE	0.00622318
Pole3	Rbm14	58	scertf__spivak.HAP3	3.77	TRUE	0.00603091
Pole3	Snrnp25	39	scertf__spivak.HAP3	3.77	TRUE	0.00441962
Pole3	Syne1	45	scertf__spivak.HAP3	3.77	TRUE	0.00405754
Pole3	Tmem126b	52	scertf__spivak.HAP3	3.77	TRUE	0.00359519
Pole3	Nde1	28	transfac_pro__M00775	3.51	FALSE	0.00341352
Pole3	Rnf121	28	transfac_pro__M00775	3.51	FALSE	0.00281315
Pole3	Rogdi	28	transfac_pro__M00775	3.51	FALSE	0.00294282
Pole3	2810006K23Rik	17	dbcorrdb__RFX5__ENCSR000ECF_1__m2	3.42	FALSE	0.00127365
Pole3	Aars	17	dbcorrdb__RFX5__ENCSR000ECF_1__m2	3.42	FALSE	0.00140185
Pole3	Abca7	17	dbcorrdb__RFX5__ENCSR000ECF_1__m2	3.42	FALSE	0.00120868
Pole3	Acbd4	17	dbcorrdb__RFX5__ENCSR000ECF_1__m2	3.42	FALSE	0.00291382
Pole3	Aifm1	17	dbcorrdb__RFX5__ENCSR000ECF_1__m2	3.42	FALSE	0.0011231
Pole3	Aimp2	17	dbcorrdb__RFX5__ENCSR000ECF_1__m2	3.42	FALSE	0.00110573
Pole3	Akt1s1	17	dbcorrdb__RFX5__ENCSR000ECF_1__m2	3.42	FALSE	0.00131035
Pole3	Alkbh6	17	dbcorrdb__RFX5__ENCSR000ECF_1__m2	3.42	FALSE	0.00117835
Pole3	Ankrd49	17	dbcorrdb__RFX5__ENCSR000ECF_1__m2	3.42	FALSE	0.00100972
Pole3	Ankrd54	17	dbcorrdb__RFX5__ENCSR000ECF_1__m2	3.42	FALSE	0.00107516
Pole3	Ap3m2	17	dbcorrdb__RFX5__ENCSR000ECF_1__m2	3.42	FALSE	0.0010423
Pole3	Arhgef10l	7	dbcorrdb__RFX5__ENCSR000ECF_1__m2	3.42	FALSE	0.00106792
Pole3	Arl6ip6	17	dbcorrdb__RFX5__ENCSR000ECF_1__m2	3.42	FALSE	0.00108381
Pole3	Armc1	17	dbcorrdb__RFX5__ENCSR000ECF_1__m2	3.42	FALSE	0.00103722
Pole3	Arntl	17	dbcorrdb__RFX5__ENCSR000ECF_1__m2	3.42	FALSE	0.00115383
Pole3	Aurkb	16	dbcorrdb__RFX5__ENCSR000ECF_1__m2	3.42	FALSE	0.00106022
Pole3	Bahd1	17	dbcorrdb__RFX5__ENCSR000ECF_1__m2	3.42	FALSE	0.00129163
Pole3	Bcas3	17	dbcorrdb__RFX5__ENCSR000ECF_1__m2	3.42	FALSE	0.00102655
Pole3	Bcl7c	17	dbcorrdb__RFX5__ENCSR000ECF_1__m2	3.42	FALSE	0.00101956
Pole3	Bloc1s3	16	dbcorrdb__RFX5__ENCSR000ECF_1__m2	3.42	FALSE	0.00100619
Pole3	Bpgm	17	dbcorrdb__RFX5__ENCSR000ECF_1__m2	3.42	FALSE	0.00205277
Pole3	Ccdc115	15	dbcorrdb__RFX5__ENCSR000ECF_1__m2	3.42	FALSE	0.00117907
Pole3	Cic	17	dbcorrdb__RFX5__ENCSR000ECF_1__m2	3.42	FALSE	0.00125573
Pole3	Cnn3	17	dbcorrdb__RFX5__ENCSR000ECF_1__m2	3.42	FALSE	0.00166372
Pole3	Cnst	6	dbcorrdb__RFX5__ENCSR000ECF_1__m2	3.42	FALSE	0.00128025
Pole3	Cxcr2	17	dbcorrdb__RFX5__ENCSR000ECF_1__m2	3.42	FALSE	0.00179764
Pole3	Dcaf11	17	dbcorrdb__RFX5__ENCSR000ECF_1__m2	3.42	FALSE	0.00110606
Pole3	Dhcr24	17	dbcorrdb__RFX5__ENCSR000ECF_1__m2	3.42	FALSE	0.00120524
Pole3	Dnajc30	17	dbcorrdb__RFX5__ENCSR000ECF_1__m2	3.42	FALSE	0.0013045
Pole3	Dolpp1	17	dbcorrdb__RFX5__ENCSR000ECF_1__m2	3.42	FALSE	0.00131347
Pole3	Ebp	17	dbcorrdb__RFX5__ENCSR000ECF_1__m2	3.42	FALSE	0.00116862
Pole3	Edem1	9	dbcorrdb__RFX5__ENCSR000ECF_1__m2	3.42	FALSE	0.00102328
Pole3	Ercc8	17	dbcorrdb__RFX5__ENCSR000ECF_1__m2	3.42	FALSE	0.00124955
Pole3	Ermp1	17	dbcorrdb__RFX5__ENCSR000ECF_1__m2	3.42	FALSE	0.00119182
Pole3	Fam117a	17	dbcorrdb__RFX5__ENCSR000ECF_1__m2	3.42	FALSE	0.00103919
Pole3	Fam53c	18	dbcorrdb__RFX5__ENCSR000ECF_1__m2	3.42	FALSE	0.00294731
Pole3	Fbxl8	5	dbcorrdb__RFX5__ENCSR000ECF_1__m2	3.42	FALSE	0.00140273
Pole3	Flnb	15	dbcorrdb__RFX5__ENCSR000ECF_1__m2	3.42	FALSE	0.00161976
Pole3	Fnbp4	10	dbcorrdb__RFX5__ENCSR000ECF_1__m2	3.42	FALSE	0.00131846
Pole3	Fut8	17	dbcorrdb__RFX5__ENCSR000ECF_1__m2	3.42	FALSE	0.00177905
Pole3	Gbf1	17	dbcorrdb__RFX5__ENCSR000ECF_1__m2	3.42	FALSE	0.00128107
Pole3	Gcdh	17	dbcorrdb__RFX5__ENCSR000ECF_1__m2	3.42	FALSE	0.00107791
Pole3	Gcnt1	17	dbcorrdb__RFX5__ENCSR000ECF_1__m2	3.42	FALSE	0.00166832
Pole3	Ggps1	13	dbcorrdb__RFX5__ENCSR000ECF_1__m2	3.42	FALSE	0.00168519
Pole3	Golt1b	17	dbcorrdb__RFX5__ENCSR000ECF_1__m2	3.42	FALSE	0.00138386
Pole3	Habp4	17	dbcorrdb__RFX5__ENCSR000ECF_1__m2	3.42	FALSE	0.00247145
Pole3	Hint2	17	dbcorrdb__RFX5__ENCSR000ECF_1__m2	3.42	FALSE	0.00117766
Pole3	Hist1h1e	17	dbcorrdb__RFX5__ENCSR000ECF_1__m2	3.42	FALSE	0.00118116
Pole3	Hist2h2ac	17	dbcorrdb__RFX5__ENCSR000ECF_1__m2	3.42	FALSE	0.00121355
Pole3	Hist3h2a	16	dbcorrdb__RFX5__ENCSR000ECF_1__m2	3.42	FALSE	0.00197813
Pole3	Hivep3	17	dbcorrdb__RFX5__ENCSR000ECF_1__m2	3.42	FALSE	0.00103944
Pole3	Hlx	17	dbcorrdb__RFX5__ENCSR000ECF_1__m2	3.42	FALSE	0.00128395
Pole3	Hsd17b4	17	dbcorrdb__RFX5__ENCSR000ECF_1__m2	3.42	FALSE	0.00110169
Pole3	Il11ra1	11	dbcorrdb__RFX5__ENCSR000ECF_1__m2	3.42	FALSE	0.00173821
Pole3	Immt	15	dbcorrdb__RFX5__ENCSR000ECF_1__m2	3.42	FALSE	0.00119838
Pole3	Isca2	16	dbcorrdb__RFX5__ENCSR000ECF_1__m2	3.42	FALSE	0.001167
Pole3	Kdm3a	17	dbcorrdb__RFX5__ENCSR000ECF_1__m2	3.42	FALSE	0.00107168
Pole3	Klf9	17	dbcorrdb__RFX5__ENCSR000ECF_1__m2	3.42	FALSE	0.00121337
Pole3	Kpna2	17	dbcorrdb__RFX5__ENCSR000ECF_1__m2	3.42	FALSE	0.00108257
Pole3	Lcmt1	17	dbcorrdb__RFX5__ENCSR000ECF_1__m2	3.42	FALSE	0.00137698
Pole3	Ldb1	17	dbcorrdb__RFX5__ENCSR000ECF_1__m2	3.42	FALSE	0.00207677
Pole3	Leng1	17	dbcorrdb__RFX5__ENCSR000ECF_1__m2	3.42	FALSE	0.00210312
Pole3	Lrch4	17	dbcorrdb__RFX5__ENCSR000ECF_1__m2	3.42	FALSE	0.00115482
Pole3	Lrp8	17	dbcorrdb__RFX5__ENCSR000ECF_1__m2	3.42	FALSE	0.00108996
Pole3	Man1c1	17	dbcorrdb__RFX5__ENCSR000ECF_1__m2	3.42	FALSE	0.00100274
Pole3	Med24	15	dbcorrdb__RFX5__ENCSR000ECF_1__m2	3.42	FALSE	0.00102603
Pole3	Med29	17	dbcorrdb__RFX5__ENCSR000ECF_1__m2	3.42	FALSE	0.00114674
Pole3	Med30	17	dbcorrdb__RFX5__ENCSR000ECF_1__m2	3.42	FALSE	0.00106925
Pole3	Mfsd11	17	dbcorrdb__RFX5__ENCSR000ECF_1__m2	3.42	FALSE	0.00113144
Pole3	Mpnd	17	dbcorrdb__RFX5__ENCSR000ECF_1__m2	3.42	FALSE	0.00113599
Pole3	Mrps30	16	dbcorrdb__RFX5__ENCSR000ECF_1__m2	3.42	FALSE	0.00277546
Pole3	Mthfd2	17	dbcorrdb__RFX5__ENCSR000ECF_1__m2	3.42	FALSE	0.00132803
Pole3	Mtmr12	17	dbcorrdb__RFX5__ENCSR000ECF_1__m2	3.42	FALSE	0.00150942
Pole3	Mtmr3	14	dbcorrdb__RFX5__ENCSR000ECF_1__m2	3.42	FALSE	0.00169288
Pole3	Mvk	17	dbcorrdb__RFX5__ENCSR000ECF_1__m2	3.42	FALSE	0.00107731
Pole3	Nans	17	dbcorrdb__RFX5__ENCSR000ECF_1__m2	3.42	FALSE	0.00113133
Pole3	Nbr1	17	dbcorrdb__RFX5__ENCSR000ECF_1__m2	3.42	FALSE	0.00171196
Pole3	Ncdn	17	dbcorrdb__RFX5__ENCSR000ECF_1__m2	3.42	FALSE	0.00175034
Pole3	Nfya	17	dbcorrdb__RFX5__ENCSR000ECF_1__m2	3.42	FALSE	0.00169572
Pole3	Nfyc	17	dbcorrdb__RFX5__ENCSR000ECF_1__m2	3.42	FALSE	0.00138824
Pole3	Nubp2	17	dbcorrdb__RFX5__ENCSR000ECF_1__m2	3.42	FALSE	0.00131081
Pole3	Nudc	13	dbcorrdb__RFX5__ENCSR000ECF_1__m2	3.42	FALSE	0.00106956
Pole3	Nudcd2	17	dbcorrdb__RFX5__ENCSR000ECF_1__m2	3.42	FALSE	0.00144884
Pole3	Nup88	17	dbcorrdb__RFX5__ENCSR000ECF_1__m2	3.42	FALSE	0.00133666
Pole3	Ociad1	17	dbcorrdb__RFX5__ENCSR000ECF_1__m2	3.42	FALSE	0.00108692
Pole3	Orc4	12	dbcorrdb__RFX5__ENCSR000ECF_1__m2	3.42	FALSE	0.00121259
Pole3	Orc6	17	dbcorrdb__RFX5__ENCSR000ECF_1__m2	3.42	FALSE	0.00104196
Pole3	Otud5	14	dbcorrdb__RFX5__ENCSR000ECF_1__m2	3.42	FALSE	0.00111583
Pole3	Paf1	17	dbcorrdb__RFX5__ENCSR000ECF_1__m2	3.42	FALSE	0.00117527
Pole3	Pdia4	17	dbcorrdb__RFX5__ENCSR000ECF_1__m2	3.42	FALSE	0.00118813
Pole3	Pex6	12	dbcorrdb__RFX5__ENCSR000ECF_1__m2	3.42	FALSE	0.00300072
Pole3	Pgp	17	dbcorrdb__RFX5__ENCSR000ECF_1__m2	3.42	FALSE	0.00106721
Pole3	Phc2	17	dbcorrdb__RFX5__ENCSR000ECF_1__m2	3.42	FALSE	0.00121607
Pole3	Pi4k2a	17	dbcorrdb__RFX5__ENCSR000ECF_1__m2	3.42	FALSE	0.0010519
Pole3	Pip4k2b	17	dbcorrdb__RFX5__ENCSR000ECF_1__m2	3.42	FALSE	0.00101301
Pole3	Plxnc1	17	dbcorrdb__RFX5__ENCSR000ECF_1__m2	3.42	FALSE	0.00134776
Pole3	Poc5	15	dbcorrdb__RFX5__ENCSR000ECF_1__m2	3.42	FALSE	0.00104483
Pole3	Prkcsh	16	dbcorrdb__RFX5__ENCSR000ECF_1__m2	3.42	FALSE	0.00120981
Pole3	Psma5	17	dbcorrdb__RFX5__ENCSR000ECF_1__m2	3.42	FALSE	0.00160267
Pole3	Rab8b	16	dbcorrdb__RFX5__ENCSR000ECF_1__m2	3.42	FALSE	0.00110467
Pole3	Rabgap1	7	dbcorrdb__RFX5__ENCSR000ECF_1__m2	3.42	FALSE	0.00162843
Pole3	Rae1	16	dbcorrdb__RFX5__ENCSR000ECF_1__m2	3.42	FALSE	0.00131342
Pole3	Rap2b	17	dbcorrdb__RFX5__ENCSR000ECF_1__m2	3.42	FALSE	0.0011432
Pole3	Rhof	17	dbcorrdb__RFX5__ENCSR000ECF_1__m2	3.42	FALSE	0.00130398
Pole3	Rpain	17	dbcorrdb__RFX5__ENCSR000ECF_1__m2	3.42	FALSE	0.00128238
Pole3	Rspry1	11	dbcorrdb__RFX5__ENCSR000ECF_1__m2	3.42	FALSE	0.00242662
Pole3	S1pr2	17	dbcorrdb__RFX5__ENCSR000ECF_1__m2	3.42	FALSE	0.00104639
Pole3	Sacm1l	15	dbcorrdb__RFX5__ENCSR000ECF_1__m2	3.42	FALSE	0.00153241
Pole3	Sec23ip	17	dbcorrdb__RFX5__ENCSR000ECF_1__m2	3.42	FALSE	0.0010557
Pole3	Sh3bp2	17	dbcorrdb__RFX5__ENCSR000ECF_1__m2	3.42	FALSE	0.00128868
Pole3	Shb	15	dbcorrdb__RFX5__ENCSR000ECF_1__m2	3.42	FALSE	0.00128281
Pole3	Shc1	17	dbcorrdb__RFX5__ENCSR000ECF_1__m2	3.42	FALSE	0.00131503
Pole3	Sin3a	17	dbcorrdb__RFX5__ENCSR000ECF_1__m2	3.42	FALSE	0.00116517
Pole3	Skap2	2	dbcorrdb__RFX5__ENCSR000ECF_1__m2	3.42	FALSE	0.00102222
Pole3	Sp2	17	dbcorrdb__RFX5__ENCSR000ECF_1__m2	3.42	FALSE	0.00114653
Pole3	Srgap2	17	dbcorrdb__RFX5__ENCSR000ECF_1__m2	3.42	FALSE	0.00142457
Pole3	Stip1	17	dbcorrdb__RFX5__ENCSR000ECF_1__m2	3.42	FALSE	0.00122032
Pole3	Tbcb	12	dbcorrdb__RFX5__ENCSR000ECF_1__m2	3.42	FALSE	0.00109417
Pole3	Tdp1	14	dbcorrdb__RFX5__ENCSR000ECF_1__m2	3.42	FALSE	0.00248622
Pole3	Tm2d2	17	dbcorrdb__RFX5__ENCSR000ECF_1__m2	3.42	FALSE	0.00142465
Pole3	Tmem218	16	dbcorrdb__RFX5__ENCSR000ECF_1__m2	3.42	FALSE	0.0013127
Pole3	Tmx2	13	dbcorrdb__RFX5__ENCSR000ECF_1__m2	3.42	FALSE	0.00170438
Pole3	Tspyl2	17	dbcorrdb__RFX5__ENCSR000ECF_1__m2	3.42	FALSE	0.00183405
Pole3	Tusc2	15	dbcorrdb__RFX5__ENCSR000ECF_1__m2	3.42	FALSE	0.00127895
Pole3	Tyw1	14	dbcorrdb__RFX5__ENCSR000ECF_1__m2	3.42	FALSE	0.00116298
Pole3	Wars	17	dbcorrdb__RFX5__ENCSR000ECF_1__m2	3.42	FALSE	0.00134211
Pole3	Wbp1	17	dbcorrdb__RFX5__ENCSR000ECF_1__m2	3.42	FALSE	0.00105959
Pole3	Zbtb22	17	dbcorrdb__RFX5__ENCSR000ECF_1__m2	3.42	FALSE	0.00146712
Pole3	Zbtb8os	17	dbcorrdb__RFX5__ENCSR000ECF_1__m2	3.42	FALSE	0.00212317
Pole3	Zfp672	17	dbcorrdb__RFX5__ENCSR000ECF_1__m2	3.42	FALSE	0.00208847
Pole3	Zfp691	3	dbcorrdb__RFX5__ENCSR000ECF_1__m2	3.42	FALSE	0.00131444
Pole3	Zfp768	17	dbcorrdb__RFX5__ENCSR000ECF_1__m2	3.42	FALSE	0.00111028
Pole3	Zfyve26	13	dbcorrdb__RFX5__ENCSR000ECF_1__m2	3.42	FALSE	0.0012502
Pole3	1700017B05Rik	12	dbcorrdb__PBX3__ENCSR000BGR_1__m2	3.37	FALSE	0.00152481
Pole3	3830406C13Rik	1	dbcorrdb__PBX3__ENCSR000BGR_1__m2	3.37	FALSE	0.00195483
Pole3	Actr1b	5	dbcorrdb__PBX3__ENCSR000BGR_1__m2	3.37	FALSE	0.00119623
Pole3	Acvr1	14	dbcorrdb__PBX3__ENCSR000BGR_1__m2	3.37	FALSE	0.00249483
Pole3	Acyp1	13	dbcorrdb__PBX3__ENCSR000BGR_1__m2	3.37	FALSE	0.00138338
Pole3	AI413582	7	dbcorrdb__PBX3__ENCSR000BGR_1__m2	3.37	FALSE	0.00187151
Pole3	Akap8l	3	dbcorrdb__PBX3__ENCSR000BGR_1__m2	3.37	FALSE	0.00130958
Pole3	Amd1	6	dbcorrdb__PBX3__ENCSR000BGR_1__m2	3.37	FALSE	0.00165438
Pole3	Aspscr1	15	dbcorrdb__PBX3__ENCSR000BGR_1__m2	3.37	FALSE	0.00128884
Pole3	Atg4a	1	dbcorrdb__PBX3__ENCSR000BGR_1__m2	3.37	FALSE	0.0012072
Pole3	Bbip1	10	dbcorrdb__PBX3__ENCSR000BGR_1__m2	3.37	FALSE	0.00137771
Pole3	Brpf3	16	dbcorrdb__PBX3__ENCSR000BGR_1__m2	3.37	FALSE	0.00124807
Pole3	Cables2	16	dbcorrdb__PBX3__ENCSR000BGR_1__m2	3.37	FALSE	0.00123121
Pole3	Clk3	10	dbcorrdb__PBX3__ENCSR000BGR_1__m2	3.37	FALSE	0.00143601
Pole3	Coq10a	1	dbcorrdb__PBX3__ENCSR000BGR_1__m2	3.37	FALSE	0.00154397
Pole3	Dynll1	6	dbcorrdb__PBX3__ENCSR000BGR_1__m2	3.37	FALSE	0.00113789
Pole3	Ebag9	5	dbcorrdb__PBX3__ENCSR000BGR_1__m2	3.37	FALSE	0.00120494
Pole3	Eea1	1	dbcorrdb__PBX3__ENCSR000BGR_1__m2	3.37	FALSE	0.00158978
Pole3	Eif2b3	16	dbcorrdb__PBX3__ENCSR000BGR_1__m2	3.37	FALSE	0.00554705
Pole3	Epc1	16	dbcorrdb__PBX3__ENCSR000BGR_1__m2	3.37	FALSE	0.00188305
Pole3	Errfi1	9	dbcorrdb__PBX3__ENCSR000BGR_1__m2	3.37	FALSE	0.00128506
Pole3	Etfb	6	dbcorrdb__PBX3__ENCSR000BGR_1__m2	3.37	FALSE	0.00169111
Pole3	Fahd1	12	dbcorrdb__PBX3__ENCSR000BGR_1__m2	3.37	FALSE	0.00126076
Pole3	Fbxo18	6	dbcorrdb__PBX3__ENCSR000BGR_1__m2	3.37	FALSE	0.00110737
Pole3	Fbxo46	14	dbcorrdb__PBX3__ENCSR000BGR_1__m2	3.37	FALSE	0.00111276
Pole3	Frmd4a	10	dbcorrdb__PBX3__ENCSR000BGR_1__m2	3.37	FALSE	0.00124771
Pole3	Gopc	9	dbcorrdb__PBX3__ENCSR000BGR_1__m2	3.37	FALSE	0.00114401
Pole3	Gtpbp10	9	dbcorrdb__PBX3__ENCSR000BGR_1__m2	3.37	FALSE	0.00182642
Pole3	H2-Oa	14	dbcorrdb__PBX3__ENCSR000BGR_1__m2	3.37	FALSE	0.00125092
Pole3	Hdac1	6	dbcorrdb__PBX3__ENCSR000BGR_1__m2	3.37	FALSE	0.00120635
Pole3	Hes6	14	dbcorrdb__PBX3__ENCSR000BGR_1__m2	3.37	FALSE	0.00102461
Pole3	Hist1h1a	13	dbcorrdb__PBX3__ENCSR000BGR_1__m2	3.37	FALSE	0.00139999
Pole3	Il6st	13	dbcorrdb__PBX3__ENCSR000BGR_1__m2	3.37	FALSE	0.0010685
Pole3	Ipo13	11	dbcorrdb__PBX3__ENCSR000BGR_1__m2	3.37	FALSE	0.00178198
Pole3	Map3k15	4	dbcorrdb__PBX3__ENCSR000BGR_1__m2	3.37	FALSE	0.00113348
Pole3	Mocs2	11	dbcorrdb__PBX3__ENCSR000BGR_1__m2	3.37	FALSE	0.00115045
Pole3	Mrpl51	15	dbcorrdb__PBX3__ENCSR000BGR_1__m2	3.37	FALSE	0.00152456
Pole3	Mtor	1	dbcorrdb__PBX3__ENCSR000BGR_1__m2	3.37	FALSE	0.00125818
Pole3	Nbeal2	5	dbcorrdb__PBX3__ENCSR000BGR_1__m2	3.37	FALSE	0.00112114
Pole3	Nol6	14	dbcorrdb__PBX3__ENCSR000BGR_1__m2	3.37	FALSE	0.00108974
Pole3	Nudt16	5	dbcorrdb__PBX3__ENCSR000BGR_1__m2	3.37	FALSE	0.00111036
Pole3	Ormdl2	11	dbcorrdb__PBX3__ENCSR000BGR_1__m2	3.37	FALSE	0.00114092
Pole3	Pdik1l	5	dbcorrdb__PBX3__ENCSR000BGR_1__m2	3.37	FALSE	0.00170305
Pole3	Phf6	16	dbcorrdb__PBX3__ENCSR000BGR_1__m2	3.37	FALSE	0.0011405
Pole3	Phkg2	16	dbcorrdb__PBX3__ENCSR000BGR_1__m2	3.37	FALSE	0.00104701
Pole3	Pik3cg	1	dbcorrdb__PBX3__ENCSR000BGR_1__m2	3.37	FALSE	0.00100884
Pole3	Ppip5k1	16	dbcorrdb__PBX3__ENCSR000BGR_1__m2	3.37	FALSE	0.00649587
Pole3	Ppp1r3b	14	dbcorrdb__PBX3__ENCSR000BGR_1__m2	3.37	FALSE	0.00221441
Pole3	Prkaca	16	dbcorrdb__PBX3__ENCSR000BGR_1__m2	3.37	FALSE	0.00154307
Pole3	Rbm4b	1	dbcorrdb__PBX3__ENCSR000BGR_1__m2	3.37	FALSE	0.00183014
Pole3	Recql5	5	dbcorrdb__PBX3__ENCSR000BGR_1__m2	3.37	FALSE	0.00118045
Pole3	Rfx1	9	dbcorrdb__PBX3__ENCSR000BGR_1__m2	3.37	FALSE	0.00134718
Pole3	Rfx2	3	dbcorrdb__PBX3__ENCSR000BGR_1__m2	3.37	FALSE	0.00109539
Pole3	Rgmb	4	dbcorrdb__PBX3__ENCSR000BGR_1__m2	3.37	FALSE	0.00163664
Pole3	Rnf41	12	dbcorrdb__PBX3__ENCSR000BGR_1__m2	3.37	FALSE	0.0010787
Pole3	Rragc	10	dbcorrdb__PBX3__ENCSR000BGR_1__m2	3.37	FALSE	0.0022099
Pole3	Sec23b	16	dbcorrdb__PBX3__ENCSR000BGR_1__m2	3.37	FALSE	0.00100554
Pole3	Slc38a9	10	dbcorrdb__PBX3__ENCSR000BGR_1__m2	3.37	FALSE	0.0021383
Pole3	Snd1	10	dbcorrdb__PBX3__ENCSR000BGR_1__m2	3.37	FALSE	0.00162628
Pole3	Srd5a3	13	dbcorrdb__PBX3__ENCSR000BGR_1__m2	3.37	FALSE	0.00148308
Pole3	Stambp	10	dbcorrdb__PBX3__ENCSR000BGR_1__m2	3.37	FALSE	0.00103306
Pole3	Stard4	10	dbcorrdb__PBX3__ENCSR000BGR_1__m2	3.37	FALSE	0.00117098
Pole3	Tcerg1	2	dbcorrdb__PBX3__ENCSR000BGR_1__m2	3.37	FALSE	0.00141222
Pole3	Tdrd3	16	dbcorrdb__PBX3__ENCSR000BGR_1__m2	3.37	FALSE	0.00115803
Pole3	Tle1	14	dbcorrdb__PBX3__ENCSR000BGR_1__m2	3.37	FALSE	0.00116907
Pole3	Tmco4	11	dbcorrdb__PBX3__ENCSR000BGR_1__m2	3.37	FALSE	0.00100988
Pole3	Uap1l1	4	dbcorrdb__PBX3__ENCSR000BGR_1__m2	3.37	FALSE	0.00208067
Pole3	Vbp1	10	dbcorrdb__PBX3__ENCSR000BGR_1__m2	3.37	FALSE	0.00185349
Pole3	Vps72	3	dbcorrdb__PBX3__ENCSR000BGR_1__m2	3.37	FALSE	0.00121332
Pole3	Yars	2	dbcorrdb__PBX3__ENCSR000BGR_1__m2	3.37	FALSE	0.00230678
Pole3	Ykt6	2	dbcorrdb__PBX3__ENCSR000BGR_1__m2	3.37	FALSE	0.00253946
Pole3	Zfp609	7	dbcorrdb__PBX3__ENCSR000BGR_1__m2	3.37	FALSE	0.001801
Pole3	Atf6b	3	dbcorrdb__E2F4__ENCSR000DYY_1__m2	3.29	FALSE	0.00126851
Pole3	Bin3	6	dbcorrdb__E2F4__ENCSR000DYY_1__m2	3.29	FALSE	0.00108773
Pole3	Cdyl	5	dbcorrdb__E2F4__ENCSR000DYY_1__m2	3.29	FALSE	0.00111359
Pole3	Cenpl	7	dbcorrdb__E2F4__ENCSR000DYY_1__m2	3.29	FALSE	0.0019148
Pole3	Cryl1	7	dbcorrdb__E2F4__ENCSR000DYY_1__m2	3.29	FALSE	0.00110488
Pole3	Ddit3	4	dbcorrdb__E2F4__ENCSR000DYY_1__m2	3.29	FALSE	0.00117284
Pole3	Dgkh	2	dbcorrdb__E2F4__ENCSR000DYY_1__m2	3.29	FALSE	0.00147752
Pole3	Edf1	5	dbcorrdb__E2F4__ENCSR000DYY_1__m2	3.29	FALSE	0.00142306
Pole3	Fnip1	5	dbcorrdb__E2F4__ENCSR000DYY_1__m2	3.29	FALSE	0.00119987
Pole3	Foxp4	3	dbcorrdb__E2F4__ENCSR000DYY_1__m2	3.29	FALSE	0.00109818
Pole3	Mtfr1	6	dbcorrdb__E2F4__ENCSR000DYY_1__m2	3.29	FALSE	0.00185223
Pole3	Mtmr9	9	dbcorrdb__E2F4__ENCSR000DYY_1__m2	3.29	FALSE	0.00146742
Pole3	Nfatc2	13	dbcorrdb__E2F4__ENCSR000DYY_1__m2	3.29	FALSE	0.00101516
Pole3	Nuak2	9	dbcorrdb__E2F4__ENCSR000DYY_1__m2	3.29	FALSE	0.00118772
Pole3	Nup214	7	dbcorrdb__E2F4__ENCSR000DYY_1__m2	3.29	FALSE	0.00112077
Pole3	Pfdn4	11	dbcorrdb__E2F4__ENCSR000DYY_1__m2	3.29	FALSE	0.00132925
Pole3	Ppm1d	1	dbcorrdb__E2F4__ENCSR000DYY_1__m2	3.29	FALSE	0.00128447
Pole3	Prkar1a	5	dbcorrdb__E2F4__ENCSR000DYY_1__m2	3.29	FALSE	0.00105468
Pole3	Prkd3	10	dbcorrdb__E2F4__ENCSR000DYY_1__m2	3.29	FALSE	0.001331
Pole3	Rpa3	3	dbcorrdb__E2F4__ENCSR000DYY_1__m2	3.29	FALSE	0.0014153
Pole3	Rspo1	4	dbcorrdb__E2F4__ENCSR000DYY_1__m2	3.29	FALSE	0.00108706
Pole3	Steap3	1	dbcorrdb__E2F4__ENCSR000DYY_1__m2	3.29	FALSE	0.00126107
Pole3	Tbc1d10a	5	dbcorrdb__E2F4__ENCSR000DYY_1__m2	3.29	FALSE	0.00249871
Pole3	Tgfb2	13	dbcorrdb__E2F4__ENCSR000DYY_1__m2	3.29	FALSE	0.00209735
Pole3	Zfp770	5	dbcorrdb__E2F4__ENCSR000DYY_1__m2	3.29	FALSE	0.00378436
Pole3	Znhit3	2	dbcorrdb__E2F4__ENCSR000DYY_1__m2	3.29	FALSE	0.00190535
Pole3	Aagab	3	transfac_pro__M02106	3.27	FALSE	0.0010119
Pole3	Arl13b	4	transfac_pro__M02106	3.27	FALSE	0.00109376
Pole3	Arrb2	6	transfac_pro__M02106	3.27	FALSE	0.00132325
Pole3	Cflar	1	transfac_pro__M02106	3.27	FALSE	0.00115123
Pole3	Coro7	5	transfac_pro__M02106	3.27	FALSE	0.00257648
Pole3	Dck	1	transfac_pro__M02106	3.27	FALSE	0.00145753
Pole3	Dpp9	1	transfac_pro__M02106	3.27	FALSE	0.00101701
Pole3	Exosc1	8	transfac_pro__M02106	3.27	FALSE	0.00110789
Pole3	Gde1	4	transfac_pro__M02106	3.27	FALSE	0.00160696
Pole3	Lemd3	6	transfac_pro__M02106	3.27	FALSE	0.00124106
Pole3	Lzic	7	transfac_pro__M02106	3.27	FALSE	0.0011322
Pole3	Mtx2	1	transfac_pro__M02106	3.27	FALSE	0.00141652
Pole3	Nudt18	2	transfac_pro__M02106	3.27	FALSE	0.00121487
Pole3	Pdk3	2	transfac_pro__M02106	3.27	FALSE	0.00144242
Pole3	Polg	5	transfac_pro__M02106	3.27	FALSE	0.00129062
Pole3	Psen2	9	transfac_pro__M02106	3.27	FALSE	0.00169125
Pole3	Tom1	3	transfac_pro__M02106	3.27	FALSE	0.00124403
Pole3	Txlna	6	transfac_pro__M02106	3.27	FALSE	0.00163835
Pole3	Zfp787	11	transfac_pro__M02106	3.27	FALSE	0.00223368
Pole3	Tspan31	1	dbcorrdb__SP1__ENCSR000BIR_1__m1	3.23	FALSE	0.00120822
Pole3	Acot8	4	dbcorrdb__RFX5__ENCSR000DZW_1__m2	3.22	FALSE	0.0012203
Pole3	Aldh1b1	8	dbcorrdb__RFX5__ENCSR000DZW_1__m2	3.22	FALSE	0.00116288
Pole3	Dgcr2	10	dbcorrdb__RFX5__ENCSR000DZW_1__m2	3.22	FALSE	0.00138654
Pole3	Lmo2	1	dbcorrdb__RFX5__ENCSR000DZW_1__m2	3.22	FALSE	0.00100966
Pole3	Timm17b	5	dbcorrdb__RFX5__ENCSR000DZW_1__m2	3.22	FALSE	0.00102636
Pole3	Tmem205	4	dbcorrdb__RFX5__ENCSR000DZW_1__m2	3.22	FALSE	0.00103481
Pole3	Zcchc17	1	dbcorrdb__RFX5__ENCSR000DZW_1__m2	3.22	FALSE	0.00107242
Pole3	Zdhhc7	1	dbcorrdb__RFX5__ENCSR000DZW_1__m2	3.22	FALSE	0.00181605
Pole3	Caml	1	hocomoco__PBX1_MOUSE.H11MO.1.A	3.16	FALSE	0.00421769
Pole3	Gramd1b	1	transfac_pro__M07302	3.16	FALSE	0.00104111
Pole3	Sestd1	2	dbcorrdb__NFYB__ENCSR000DNM_1__m1	3.16	FALSE	0.00101582
Pole3	Sys1	1	transfac_pro__M07302	3.16	FALSE	0.00121187
Pole3	Traf7	1	transfac_pro__M07302	3.16	FALSE	0.00163863
Pole3	Rptor	3	transfac_pro__M04683	3.15	FALSE	0.00120868
Pole3	Casp6	2	hocomoco__NFYC_HUMAN.H11MO.0.A	3.14	FALSE	0.00100776
Pole3	Eif4e3	1	hocomoco__NFYC_HUMAN.H11MO.0.A	3.14	FALSE	0.00104834
Pole3	Fancl	1	hocomoco__NFYC_HUMAN.H11MO.0.A	3.14	FALSE	0.00146595
Pole3	Zdhhc16	5	hocomoco__NFYC_HUMAN.H11MO.0.A	3.14	FALSE	0.00117645
Pole3	Cops3	1	transfac_public__M00287	3.1	FALSE	0.00120904
Pole3	Dcaf5	2	cisbp__M6372	3.08	FALSE	0.00175248
Pole3	Dedd	2	cisbp__M6372	3.08	FALSE	0.00126588
Pole3	Prpf18	3	cisbp__M6372	3.08	FALSE	0.00117242
Pole3	Sipa1l1	1	cisbp__M6372	3.08	FALSE	0.00130273
Pole3	Ubtd1	3	cisbp__M6372	3.08	FALSE	0.00269836
Pole3	Got2	1	hocomoco__NFYB_HUMAN.H11MO.0.A	3.07	FALSE	0.00121715
Pole3	Cwc22	1	dbcorrdb__SP1__ENCSR000BHK_1__m1	3.06	FALSE	0.00125429
Pole3	Fbxw4	1	dbcorrdb__SP1__ENCSR000BHK_1__m1	3.06	FALSE	0.00287945
Pole3	Slc29a1	1	dbcorrdb__SP1__ENCSR000BHK_1__m1	3.06	FALSE	0.00106816
Pole3	Aip	1	cisbp__M6371	3.04	FALSE	0.00111076
Pole3	Nup107	1	cisbp__M6371	3.04	FALSE	0.00280165
Pole3	Pik3cb	1	swissregulon__hs__NFY_A_B_C_.p2	3.04	FALSE	0.00327745
Pole3	Psme4	1	cisbp__M6371	3.04	FALSE	0.001041
Pole3	Slc22a15	1	cisbp__M6371	3.04	FALSE	0.00359688
Pole3	Zfp277	1	cisbp__M6371	3.04	FALSE	0.00111241
Myc	Arap3	34	cisbp__M2361	4.39	FALSE	0.00425585
Myc	Atf5	9	cisbp__M2361	4.39	FALSE	0.00381258
Myc	Avpi1	29	cisbp__M2361	4.39	FALSE	0.00541414
Myc	C1qb	5	cisbp__M2361	4.39	FALSE	0.00360256
Myc	C1qc	5	cisbp__M2361	4.39	FALSE	0.00315255
Myc	Cbr3	13	cisbp__M2361	4.39	FALSE	0.00401042
Myc	Ccnd1	32	cisbp__M2361	4.39	FALSE	0.0142522
Myc	Cd63	58	cisbp__M2361	4.39	FALSE	0.00810122
Myc	Ctsf	19	cisbp__M2361	4.39	FALSE	0.00391471
Myc	Dab2	20	cisbp__M2361	4.39	FALSE	0.00519363
Myc	Faf1	43	cisbp__M2361	4.39	FALSE	0.00377357
Myc	Farsb	7	cisbp__M2361	4.39	FALSE	0.00282941
Myc	Foxred2	58	cisbp__M2361	4.39	FALSE	0.00499618
Myc	Gpr34	10	cisbp__M2361	4.39	FALSE	0.00424175
Myc	Il11ra1	21	cisbp__M2361	4.39	FALSE	0.0109863
Myc	Macrod1	15	cisbp__M2361	4.39	FALSE	0.00371879
Myc	Mmp12	47	cisbp__M2361	4.39	FALSE	0.00455066
Myc	Mrc1	34	cisbp__M2361	4.39	FALSE	0.0046548
Myc	Mybbp1a	23	cisbp__M2361	4.39	FALSE	0.00402272
Myc	Phactr2	19	cisbp__M2361	4.39	FALSE	0.00310419
Myc	Qtrt1	14	cisbp__M2361	4.39	FALSE	0.00284733
Myc	Rabgap1	25	cisbp__M2361	4.39	FALSE	0.00333427
Myc	Sh3pxd2b	20	cisbp__M2361	4.39	FALSE	0.00404641
Myc	Slc30a1	11	cisbp__M2361	4.39	FALSE	0.00617059
Myc	Sox4	13	cisbp__M2361	4.39	FALSE	0.00515016
Myc	Tada1	17	cisbp__M2361	4.39	FALSE	0.00523393
Myc	1110034G24Rik	11	dbcorrdb__KDM5A__ENCSR000AQL_1__m1	3.78	FALSE	0.00126246
Myc	1810013L24Rik	25	dbcorrdb__KDM5A__ENCSR000AQL_1__m1	3.78	FALSE	0.00141428
Myc	Abhd2	21	hocomoco__JUNB_MOUSE.H11MO.0.A	3.78	FALSE	0.00170005
Myc	Acp2	11	dbcorrdb__KDM5A__ENCSR000AQL_1__m1	3.78	FALSE	0.00224898
Myc	Adora2b	9	hocomoco__JUNB_MOUSE.H11MO.0.A	3.78	FALSE	0.0015024
Myc	Aifm1	6	dbcorrdb__KDM5A__ENCSR000AQL_1__m1	3.78	FALSE	0.00110215
Myc	Antxr2	8	hocomoco__JUNB_MOUSE.H11MO.0.A	3.78	FALSE	0.00163033
Myc	Anxa1	12	hocomoco__JUNB_MOUSE.H11MO.0.A	3.78	FALSE	0.00102811
Myc	Ap1g1	21	dbcorrdb__KDM5A__ENCSR000AQL_1__m1	3.78	FALSE	0.00125538
Myc	Asf1a	9	dbcorrdb__KDM5A__ENCSR000AQL_1__m1	3.78	FALSE	0.00107264
Myc	Atp8b2	6	dbcorrdb__KDM5A__ENCSR000AQL_1__m1	3.78	FALSE	0.00161439
Myc	Axl	12	hocomoco__JUNB_MOUSE.H11MO.0.A	3.78	FALSE	0.0026944
Myc	Brix1	13	hocomoco__JUNB_MOUSE.H11MO.0.A	3.78	FALSE	0.00101186
Myc	Cdk5rap2	5	dbcorrdb__KDM5A__ENCSR000AQL_1__m1	3.78	FALSE	0.00121686
Myc	Chchd5	8	dbcorrdb__KDM5A__ENCSR000AQL_1__m1	3.78	FALSE	0.0014886
Myc	Cldnd1	10	hocomoco__JUNB_MOUSE.H11MO.0.A	3.78	FALSE	0.00128477
Myc	Clk2	6	dbcorrdb__KDM5A__ENCSR000AQL_1__m1	3.78	FALSE	0.00178323
Myc	Csk	16	hocomoco__JUNB_MOUSE.H11MO.0.A	3.78	FALSE	0.00102299
Myc	Cttnbp2nl	27	hocomoco__JUNB_MOUSE.H11MO.0.A	3.78	FALSE	0.00197072
Myc	Cyhr1	22	dbcorrdb__KDM5A__ENCSR000AQL_1__m1	3.78	FALSE	0.00170608
Myc	Eif4e	31	hocomoco__JUNB_MOUSE.H11MO.0.A	3.78	FALSE	0.00180854
Myc	Emp1	15	hocomoco__JUNB_MOUSE.H11MO.0.A	3.78	FALSE	0.00122461
Myc	Fam129b	12	hocomoco__JUNB_MOUSE.H11MO.0.A	3.78	FALSE	0.00153334
Myc	Fiz1	8	dbcorrdb__KDM5A__ENCSR000AQL_1__m1	3.78	FALSE	0.00159313
Myc	Frmd4a	23	hocomoco__JUNB_MOUSE.H11MO.0.A	3.78	FALSE	0.00160031
Myc	Gart	8	dbcorrdb__KDM5A__ENCSR000AQL_1__m1	3.78	FALSE	0.00380075
Myc	Gem	29	hocomoco__JUNB_MOUSE.H11MO.0.A	3.78	FALSE	0.00303487
Myc	Gnaq	4	dbcorrdb__KDM5A__ENCSR000AQL_1__m1	3.78	FALSE	0.00142181
Myc	Gprc5a	16	hocomoco__JUNB_MOUSE.H11MO.0.A	3.78	FALSE	0.00343327
Myc	Hspbp1	10	dbcorrdb__KDM5A__ENCSR000AQL_1__m1	3.78	FALSE	0.00295162
Myc	Il1rap	10	hocomoco__JUNB_MOUSE.H11MO.0.A	3.78	FALSE	0.00360689
Myc	Ints7	9	hocomoco__JUNB_MOUSE.H11MO.0.A	3.78	FALSE	0.00143021
Myc	Itpkc	15	hocomoco__JUNB_MOUSE.H11MO.0.A	3.78	FALSE	0.00154736
Myc	Lemd2	16	dbcorrdb__KDM5A__ENCSR000AQL_1__m1	3.78	FALSE	0.00151055
Myc	Lmna	23	hocomoco__JUNB_MOUSE.H11MO.0.A	3.78	FALSE	0.00239977
Myc	Lrrc41	10	dbcorrdb__KDM5A__ENCSR000AQL_1__m1	3.78	FALSE	0.0021624
Myc	Lyrm4	3	dbcorrdb__KDM5A__ENCSR000AQL_1__m1	3.78	FALSE	0.00132551
Myc	Map2k5	11	dbcorrdb__KDM5A__ENCSR000AQL_1__m1	3.78	FALSE	0.00151926
Myc	Mapk6	18	hocomoco__JUNB_MOUSE.H11MO.0.A	3.78	FALSE	0.00179162
Myc	Med25	10	dbcorrdb__KDM5A__ENCSR000AQL_1__m1	3.78	FALSE	0.00128962
Myc	Mkks	13	dbcorrdb__KDM5A__ENCSR000AQL_1__m1	3.78	FALSE	0.00155668
Myc	Mtmr2	17	dbcorrdb__KDM5A__ENCSR000AQL_1__m1	3.78	FALSE	0.00158483
Myc	Myo1e	18	hocomoco__JUNB_MOUSE.H11MO.0.A	3.78	FALSE	0.00181842
Myc	Naa15	11	hocomoco__JUNB_MOUSE.H11MO.0.A	3.78	FALSE	0.00102523
Myc	Nf1	11	dbcorrdb__KDM5A__ENCSR000AQL_1__m1	3.78	FALSE	0.00191256
Myc	Nos3	17	hocomoco__JUNB_MOUSE.H11MO.0.A	3.78	FALSE	0.00147811
Myc	Olfm1	13	dbcorrdb__KDM5A__ENCSR000AQL_1__m1	3.78	FALSE	0.00153349
Myc	P2rx7	34	hocomoco__JUNB_MOUSE.H11MO.0.A	3.78	FALSE	0.00309678
Myc	Pbx1	7	hocomoco__JUNB_MOUSE.H11MO.0.A	3.78	FALSE	0.00150128
Myc	Polr3d	13	dbcorrdb__KDM5A__ENCSR000AQL_1__m1	3.78	FALSE	0.0012816
Myc	Prkar1a	18	dbcorrdb__KDM5A__ENCSR000AQL_1__m1	3.78	FALSE	0.00128512
Myc	Qser1	19	dbcorrdb__KDM5A__ENCSR000AQL_1__m1	3.78	FALSE	0.00153845
Myc	Rala	13	dbcorrdb__KDM5A__ENCSR000AQL_1__m1	3.78	FALSE	0.0016133
Myc	Rbm47	22	hocomoco__JUNB_MOUSE.H11MO.0.A	3.78	FALSE	0.00326734
Myc	Rbpj	14	hocomoco__JUNB_MOUSE.H11MO.0.A	3.78	FALSE	0.00265509
Myc	Rhoc	15	hocomoco__JUNB_MOUSE.H11MO.0.A	3.78	FALSE	0.00420648
Myc	Rnf26	5	dbcorrdb__KDM5A__ENCSR000AQL_1__m1	3.78	FALSE	0.00122445
Myc	Rtn4	26	hocomoco__JUNB_MOUSE.H11MO.0.A	3.78	FALSE	0.00139915
Myc	2008-09-01	6	dbcorrdb__KDM5A__ENCSR000AQL_1__m1	3.78	FALSE	0.00187602
Myc	Sla	24	hocomoco__JUNB_MOUSE.H11MO.0.A	3.78	FALSE	0.00119269
Myc	Slc10a7	1	dbcorrdb__KDM5A__ENCSR000AQL_1__m1	3.78	FALSE	0.00139073
Myc	Slc23a2	16	dbcorrdb__KDM5A__ENCSR000AQL_1__m1	3.78	FALSE	0.00183132
Myc	Slc2a1	15	hocomoco__JUNB_MOUSE.H11MO.0.A	3.78	FALSE	0.00153941
Myc	Smg7	13	hocomoco__JUNB_MOUSE.H11MO.0.A	3.78	FALSE	0.00169636
Myc	Smox	21	hocomoco__JUNB_MOUSE.H11MO.0.A	3.78	FALSE	0.00193325
Myc	Spred1	26	dbcorrdb__KDM5A__ENCSR000AQL_1__m1	3.78	FALSE	0.0020166
Myc	Srxn1	14	hocomoco__JUNB_MOUSE.H11MO.0.A	3.78	FALSE	0.00189972
Myc	Ssfa2	13	hocomoco__JUNB_MOUSE.H11MO.0.A	3.78	FALSE	0.00101939
Myc	Tbkbp1	32	hocomoco__JUNB_MOUSE.H11MO.0.A	3.78	FALSE	0.00110357
Myc	Tnfrsf11a	7	hocomoco__JUNB_MOUSE.H11MO.0.A	3.78	FALSE	0.00275716
Myc	Tnfrsf12a	14	hocomoco__JUNB_MOUSE.H11MO.0.A	3.78	FALSE	0.00316739
Myc	Ubap1	19	hocomoco__JUNB_MOUSE.H11MO.0.A	3.78	FALSE	0.00117884
Myc	Usp31	29	dbcorrdb__KDM5A__ENCSR000AQL_1__m1	3.78	FALSE	0.00132678
Myc	Zc3h4	13	dbcorrdb__KDM5A__ENCSR000AQL_1__m1	3.78	FALSE	0.0017659
Myc	Zfp143	15	dbcorrdb__KDM5A__ENCSR000AQL_1__m1	3.78	FALSE	0.00127807
Myc	Zfp516	24	hocomoco__JUNB_MOUSE.H11MO.0.A	3.78	FALSE	0.00161297
Myc	Abl2	5	dbcorrdb__YY1__ENCSR000EWF_1__m1	3.77	FALSE	0.00162688
Myc	Cradd	12	dbcorrdb__YY1__ENCSR000EWF_1__m1	3.77	FALSE	0.00128855
Myc	Eng	4	dbcorrdb__YY1__ENCSR000EWF_1__m1	3.77	FALSE	0.00218737
Myc	H1f0	7	dbcorrdb__YY1__ENCSR000EWF_1__m1	3.77	FALSE	0.00221046
Myc	Jmjd6	3	dbcorrdb__YY1__ENCSR000EWF_1__m1	3.77	FALSE	0.00113836
Myc	Maml1	4	dbcorrdb__YY1__ENCSR000EWF_1__m1	3.77	FALSE	0.00249284
Myc	Mfsd11	8	dbcorrdb__YY1__ENCSR000EWF_1__m1	3.77	FALSE	0.00130127
Myc	Nr4a3	7	dbcorrdb__YY1__ENCSR000EWF_1__m1	3.77	FALSE	0.00100333
Myc	Pde4dip	14	dbcorrdb__YY1__ENCSR000EWF_1__m1	3.77	FALSE	0.00127611
Myc	Pigv	2	dbcorrdb__YY1__ENCSR000EWF_1__m1	3.77	FALSE	0.00200651
Myc	Prps1	5	dbcorrdb__YY1__ENCSR000EWF_1__m1	3.77	FALSE	0.00137686
Myc	Rab44	3	dbcorrdb__YY1__ENCSR000EWF_1__m1	3.77	FALSE	0.00111227
Myc	Rbm12	8	dbcorrdb__YY1__ENCSR000EWF_1__m1	3.77	FALSE	0.00169395
Myc	Smc4	4	dbcorrdb__YY1__ENCSR000EWF_1__m1	3.77	FALSE	0.00117318
Myc	Stx12	4	dbcorrdb__YY1__ENCSR000EWF_1__m1	3.77	FALSE	0.00111231
Myc	Tmem80	5	dbcorrdb__YY1__ENCSR000EWF_1__m1	3.77	FALSE	0.0014037
Myc	Zfp91	15	dbcorrdb__YY1__ENCSR000EWF_1__m1	3.77	FALSE	0.00134796
Myc	Eif2b5	18	dbcorrdb__YY1__ENCSR000EXG_1__m1	3.75	FALSE	0.00126528
Myc	Nfatc2	38	dbcorrdb__YY1__ENCSR000EXG_1__m1	3.75	FALSE	0.00224961
Myc	Pdia4	14	dbcorrdb__YY1__ENCSR000EXG_1__m1	3.75	FALSE	0.00144357
Myc	Pkd2	3	dbcorrdb__YY1__ENCSR000EXG_1__m1	3.75	FALSE	0.00121165
Myc	Qrsl1	1	dbcorrdb__YY1__ENCSR000EXG_1__m1	3.75	FALSE	0.00163216
Myc	0610040B10Rik	2	dbcorrdb__ELK1__ENCSR000EFU_1__m1	3.73	FALSE	0.00156635
Myc	2410131K14Rik	16	dbcorrdb__ELK1__ENCSR000EFU_1__m1	3.73	FALSE	0.00205526
Myc	9430038I01Rik	3	dbcorrdb__ELK1__ENCSR000EFU_1__m1	3.73	FALSE	0.00217406
Myc	A530064D06Rik	1	dbcorrdb__ELK1__ENCSR000EFU_1__m1	3.73	FALSE	0.00149722
Myc	Abcd3	4	dbcorrdb__ELK1__ENCSR000EFU_1__m1	3.73	FALSE	0.00208385
Myc	Abi2	7	dbcorrdb__ELK1__ENCSR000EFU_1__m1	3.73	FALSE	0.00300737
Myc	Adsl	4	dbcorrdb__ELK1__ENCSR000EFU_1__m1	3.73	FALSE	0.0018139
Myc	Ahcyl2	25	dbcorrdb__ELK1__ENCSR000EFU_1__m1	3.73	FALSE	0.00106697
Myc	Ak3	7	dbcorrdb__ELK1__ENCSR000EFU_1__m1	3.73	FALSE	0.00119809
Myc	Alkbh6	1	dbcorrdb__ELK1__ENCSR000EFU_1__m1	3.73	FALSE	0.0011873
Myc	Anapc4	8	dbcorrdb__ELK1__ENCSR000EFU_1__m1	3.73	FALSE	0.00189846
Myc	Atg4c	5	dbcorrdb__ELK1__ENCSR000EFU_1__m1	3.73	FALSE	0.00105532
Myc	Atp6v0d1	29	dbcorrdb__ELK1__ENCSR000EFU_1__m1	3.73	FALSE	0.00110276
Myc	Atxn2	24	dbcorrdb__ELK1__ENCSR000EFU_1__m1	3.73	FALSE	0.00194034
Myc	B3galt4	4	dbcorrdb__ELK1__ENCSR000EFU_1__m1	3.73	FALSE	0.0021302
Myc	B3gnt5	12	dbcorrdb__ELK1__ENCSR000EFU_1__m1	3.73	FALSE	0.0014975
Myc	Bcl2l13	5	dbcorrdb__ELK1__ENCSR000EFU_1__m1	3.73	FALSE	0.00102574
Myc	Bloc1s3	27	dbcorrdb__ELK1__ENCSR000EFU_1__m1	3.73	FALSE	0.00195053
Myc	Btbd1	6	dbcorrdb__ELK1__ENCSR000EFU_1__m1	3.73	FALSE	0.0016907
Myc	Btbd10	1	dbcorrdb__ELK1__ENCSR000EFU_1__m1	3.73	FALSE	0.00151494
Myc	Calm3	10	dbcorrdb__ELK1__ENCSR000EFU_1__m1	3.73	FALSE	0.00118265
Myc	Cbx8	16	dbcorrdb__ELK1__ENCSR000EFU_1__m1	3.73	FALSE	0.00172957
Myc	Cc2d1a	7	dbcorrdb__ELK1__ENCSR000EFU_1__m1	3.73	FALSE	0.0012113
Myc	Ccdc28a	6	dbcorrdb__ELK1__ENCSR000EFU_1__m1	3.73	FALSE	0.00127085
Myc	Ccl2	1	dbcorrdb__ELK1__ENCSR000EFU_1__m1	3.73	FALSE	0.00239694
Myc	Ccz1	6	dbcorrdb__ELK1__ENCSR000EFU_1__m1	3.73	FALSE	0.00135183
Myc	Cd93	3	dbcorrdb__ELK1__ENCSR000EFU_1__m1	3.73	FALSE	0.00128783
Myc	Cdc14b	6	dbcorrdb__ELK1__ENCSR000EFU_1__m1	3.73	FALSE	0.00136289
Myc	Cdc37	4	dbcorrdb__ELK1__ENCSR000EFU_1__m1	3.73	FALSE	0.00135536
Myc	Cdc42se1	5	dbcorrdb__ELK1__ENCSR000EFU_1__m1	3.73	FALSE	0.00130388
Myc	Cfp	8	dbcorrdb__ELK1__ENCSR000EFU_1__m1	3.73	FALSE	0.0013318
Myc	Ciao1	8	dbcorrdb__ELK1__ENCSR000EFU_1__m1	3.73	FALSE	0.00131638
Myc	Cog2	6	dbcorrdb__ELK1__ENCSR000EFU_1__m1	3.73	FALSE	0.0010545
Myc	Ctnnbl1	9	dbcorrdb__ELK1__ENCSR000EFU_1__m1	3.73	FALSE	0.00156526
Myc	Cysltr1	11	dbcorrdb__ELK1__ENCSR000EFU_1__m1	3.73	FALSE	0.0105422
Myc	Dapk1	16	dbcorrdb__ELK1__ENCSR000EFU_1__m1	3.73	FALSE	0.00391182
Myc	Dcun1d3	8	dbcorrdb__ELK1__ENCSR000EFU_1__m1	3.73	FALSE	0.00149995
Myc	Ddost	6	dbcorrdb__ELK1__ENCSR000EFU_1__m1	3.73	FALSE	0.00118516
Myc	Ddx19b	15	dbcorrdb__ELK1__ENCSR000EFU_1__m1	3.73	FALSE	0.00134827
Myc	Ddx56	4	dbcorrdb__ELK1__ENCSR000EFU_1__m1	3.73	FALSE	0.00159392
Myc	Dhrs3	12	dbcorrdb__ELK1__ENCSR000EFU_1__m1	3.73	FALSE	0.00115306
Myc	Dhrs7b	5	dbcorrdb__ELK1__ENCSR000EFU_1__m1	3.73	FALSE	0.00134834
Myc	Dmap1	7	dbcorrdb__ELK1__ENCSR000EFU_1__m1	3.73	FALSE	0.00173499
Myc	Dnajb12	14	dbcorrdb__ELK1__ENCSR000EFU_1__m1	3.73	FALSE	0.00113243
Myc	Dnajb9	26	dbcorrdb__ELK1__ENCSR000EFU_1__m1	3.73	FALSE	0.00108408
Myc	Dpy19l1	6	dbcorrdb__ELK1__ENCSR000EFU_1__m1	3.73	FALSE	0.00121288
Myc	Dscr3	22	dbcorrdb__ELK1__ENCSR000EFU_1__m1	3.73	FALSE	0.00140683
Myc	Dst	11	dbcorrdb__ELK1__ENCSR000EFU_1__m1	3.73	FALSE	0.0012287
Myc	Ecm1	2	dbcorrdb__ELK1__ENCSR000EFU_1__m1	3.73	FALSE	0.00177401
Myc	Eif2s3x	7	dbcorrdb__ELK1__ENCSR000EFU_1__m1	3.73	FALSE	0.00227915
Myc	Eif4ebp2	4	dbcorrdb__ELK1__ENCSR000EFU_1__m1	3.73	FALSE	0.00103733
Myc	Elmod3	5	dbcorrdb__ELK1__ENCSR000EFU_1__m1	3.73	FALSE	0.00271327
Myc	Elovl1	6	dbcorrdb__ELK1__ENCSR000EFU_1__m1	3.73	FALSE	0.00144533
Myc	Ercc6	17	hocomoco__FOSB_HUMAN.H11MO.0.A	3.73	FALSE	0.00133225
Myc	Erlec1	7	dbcorrdb__ELK1__ENCSR000EFU_1__m1	3.73	FALSE	0.00117035
Myc	Erlin1	10	dbcorrdb__ELK1__ENCSR000EFU_1__m1	3.73	FALSE	0.00100583
Myc	Erlin2	11	dbcorrdb__ELK1__ENCSR000EFU_1__m1	3.73	FALSE	0.00162951
Myc	Fabp5	7	dbcorrdb__ELK1__ENCSR000EFU_1__m1	3.73	FALSE	0.00364334
Myc	Fdps	4	dbcorrdb__ELK1__ENCSR000EFU_1__m1	3.73	FALSE	0.00142942
Myc	Flad1	6	dbcorrdb__ELK1__ENCSR000EFU_1__m1	3.73	FALSE	0.00160347
Myc	Gas2l1	5	dbcorrdb__ELK1__ENCSR000EFU_1__m1	3.73	FALSE	0.0021211
Myc	Git1	5	dbcorrdb__ELK1__ENCSR000EFU_1__m1	3.73	FALSE	0.001976
Myc	Gla	35	dbcorrdb__ELK1__ENCSR000EFU_1__m1	3.73	FALSE	0.0019932
Myc	Golga3	8	dbcorrdb__ELK1__ENCSR000EFU_1__m1	3.73	FALSE	0.00275028
Myc	Gpr137	4	dbcorrdb__ELK1__ENCSR000EFU_1__m1	3.73	FALSE	0.00221459
Myc	Grwd1	8	dbcorrdb__ELK1__ENCSR000EFU_1__m1	3.73	FALSE	0.00187095
Myc	Haus6	6	dbcorrdb__ELK1__ENCSR000EFU_1__m1	3.73	FALSE	0.00122055
Myc	Hist1h4i	4	dbcorrdb__ELK1__ENCSR000EFU_1__m1	3.73	FALSE	0.00126561
Myc	Hmbs	2	dbcorrdb__ELK1__ENCSR000EFU_1__m1	3.73	FALSE	0.00104399
Myc	Hspa4	8	dbcorrdb__ELK1__ENCSR000EFU_1__m1	3.73	FALSE	0.00123661
Myc	Incenp	6	dbcorrdb__ELK1__ENCSR000EFU_1__m1	3.73	FALSE	0.00164841
Myc	Ino80c	9	dbcorrdb__ELK1__ENCSR000EFU_1__m1	3.73	FALSE	0.00243066
Myc	Insig2	12	dbcorrdb__ELK1__ENCSR000EFU_1__m1	3.73	FALSE	0.00296825
Myc	Ints1	6	dbcorrdb__ELK1__ENCSR000EFU_1__m1	3.73	FALSE	0.00151723
Myc	Ints3	6	dbcorrdb__ELK1__ENCSR000EFU_1__m1	3.73	FALSE	0.00181895
Myc	Ipo13	13	dbcorrdb__ELK1__ENCSR000EFU_1__m1	3.73	FALSE	0.0012048
Myc	Ipo7	22	dbcorrdb__ELK1__ENCSR000EFU_1__m1	3.73	FALSE	0.00115682
Myc	Itpa	6	dbcorrdb__ELK1__ENCSR000EFU_1__m1	3.73	FALSE	0.00122444
Myc	Itpr2	3	dbcorrdb__ELK1__ENCSR000EFU_1__m1	3.73	FALSE	0.00116142
Myc	Josd2	3	dbcorrdb__ELK1__ENCSR000EFU_1__m1	3.73	FALSE	0.00111679
Myc	Kcne3	8	dbcorrdb__ELK1__ENCSR000EFU_1__m1	3.73	FALSE	0.00193139
Myc	Klhl28	13	dbcorrdb__ELK1__ENCSR000EFU_1__m1	3.73	FALSE	0.00144481
Myc	L3mbtl2	4	dbcorrdb__ELK1__ENCSR000EFU_1__m1	3.73	FALSE	0.00198646
Myc	Lamtor3	7	dbcorrdb__ELK1__ENCSR000EFU_1__m1	3.73	FALSE	0.00121134
Myc	Lgals3bp	1	dbcorrdb__ELK1__ENCSR000EFU_1__m1	3.73	FALSE	0.00167385
Myc	Lpxn	2	dbcorrdb__ELK1__ENCSR000EFU_1__m1	3.73	FALSE	0.00132377
Myc	Lrrc59	7	dbcorrdb__ELK1__ENCSR000EFU_1__m1	3.73	FALSE	0.0010152
Myc	Lsr	6	dbcorrdb__ELK1__ENCSR000EFU_1__m1	3.73	FALSE	0.00125188
Myc	Lxn	2	dbcorrdb__ELK1__ENCSR000EFU_1__m1	3.73	FALSE	0.00311695
Myc	Ly96	3	dbcorrdb__ELK1__ENCSR000EFU_1__m1	3.73	FALSE	0.00192395
Myc	Map3k7	10	dbcorrdb__ELK1__ENCSR000EFU_1__m1	3.73	FALSE	0.00155061
Myc	2005-03-01	2	dbcorrdb__ELK1__ENCSR000EFU_1__m1	3.73	FALSE	0.00170699
Myc	Mcm4	4	dbcorrdb__ELK1__ENCSR000EFU_1__m1	3.73	FALSE	0.00196623
Myc	Med17	2	dbcorrdb__ELK1__ENCSR000EFU_1__m1	3.73	FALSE	0.0021323
Myc	Mefv	4	dbcorrdb__ELK1__ENCSR000EFU_1__m1	3.73	FALSE	0.00167404
Myc	Mib2	8	dbcorrdb__ELK1__ENCSR000EFU_1__m1	3.73	FALSE	0.00185921
Myc	Mkl2	12	dbcorrdb__ELK1__ENCSR000EFU_1__m1	3.73	FALSE	0.00201479
Myc	Mkrn2	4	dbcorrdb__ELK1__ENCSR000EFU_1__m1	3.73	FALSE	0.00131325
Myc	Mrpl47	10	dbcorrdb__ELK1__ENCSR000EFU_1__m1	3.73	FALSE	0.00249451
Myc	Mrrf	10	dbcorrdb__ELK1__ENCSR000EFU_1__m1	3.73	FALSE	0.00182904
Myc	Ms4a7	9	dbcorrdb__ELK1__ENCSR000EFU_1__m1	3.73	FALSE	0.00525364
Myc	Msto1	3	dbcorrdb__ELK1__ENCSR000EFU_1__m1	3.73	FALSE	0.00145071
Myc	Mthfr	39	dbcorrdb__ELK1__ENCSR000EFU_1__m1	3.73	FALSE	0.00121513
Myc	Mtmr9	9	dbcorrdb__ELK1__ENCSR000EFU_1__m1	3.73	FALSE	0.0020446
Myc	Naa38	6	dbcorrdb__ELK1__ENCSR000EFU_1__m1	3.73	FALSE	0.00103022
Myc	Ndufb4	4	dbcorrdb__ELK1__ENCSR000EFU_1__m1	3.73	FALSE	0.00112326
Myc	Necap1	6	dbcorrdb__ELK1__ENCSR000EFU_1__m1	3.73	FALSE	0.00176335
Myc	Nfkbid	6	dbcorrdb__ELK1__ENCSR000EFU_1__m1	3.73	FALSE	0.00121408
Myc	Nfkbie	5	dbcorrdb__ELK1__ENCSR000EFU_1__m1	3.73	FALSE	0.00127203
Myc	Nol10	6	dbcorrdb__ELK1__ENCSR000EFU_1__m1	3.73	FALSE	0.0014267
Myc	Nol9	4	dbcorrdb__ELK1__ENCSR000EFU_1__m1	3.73	FALSE	0.00170321
Myc	Nop10	17	dbcorrdb__ELK1__ENCSR000EFU_1__m1	3.73	FALSE	0.00100954
Myc	Nufip1	3	dbcorrdb__ELK1__ENCSR000EFU_1__m1	3.73	FALSE	0.00140294
Myc	Orc4	29	dbcorrdb__ELK1__ENCSR000EFU_1__m1	3.73	FALSE	0.00115255
Myc	Pacs2	3	dbcorrdb__ELK1__ENCSR000EFU_1__m1	3.73	FALSE	0.00167776
Myc	Pdk3	6	dbcorrdb__ELK1__ENCSR000EFU_1__m1	3.73	FALSE	0.0018068
Myc	Pef1	11	dbcorrdb__ELK1__ENCSR000EFU_1__m1	3.73	FALSE	0.00271286
Myc	Pex6	8	dbcorrdb__ELK1__ENCSR000EFU_1__m1	3.73	FALSE	0.00133888
Myc	Pja1	4	dbcorrdb__ELK1__ENCSR000EFU_1__m1	3.73	FALSE	0.00129814
Myc	Pla2g4a	9	dbcorrdb__ELK1__ENCSR000EFU_1__m1	3.73	FALSE	0.00141395
Myc	Plcb2	4	dbcorrdb__ELK1__ENCSR000EFU_1__m1	3.73	FALSE	0.00123639
Myc	Pld3	35	dbcorrdb__ELK1__ENCSR000EFU_1__m1	3.73	FALSE	0.0017793
Myc	Plekhm2	5	dbcorrdb__ELK1__ENCSR000EFU_1__m1	3.73	FALSE	0.00112881
Myc	Plxnc1	2	dbcorrdb__ELK1__ENCSR000EFU_1__m1	3.73	FALSE	0.00103693
Myc	Polg	8	dbcorrdb__ELK1__ENCSR000EFU_1__m1	3.73	FALSE	0.00109654
Myc	Polr2h	7	dbcorrdb__ELK1__ENCSR000EFU_1__m1	3.73	FALSE	0.00143746
Myc	Polr3gl	7	dbcorrdb__ELK1__ENCSR000EFU_1__m1	3.73	FALSE	0.00132918
Myc	Ppip5k2	4	dbcorrdb__ELK1__ENCSR000EFU_1__m1	3.73	FALSE	0.00175076
Myc	Prdm4	13	dbcorrdb__ELK1__ENCSR000EFU_1__m1	3.73	FALSE	0.00138921
Myc	Prep	2	dbcorrdb__ELK1__ENCSR000EFU_1__m1	3.73	FALSE	0.00158517
Myc	Psmd10	2	dbcorrdb__ELK1__ENCSR000EFU_1__m1	3.73	FALSE	0.0013426
Myc	Psmg1	3	dbcorrdb__ELK1__ENCSR000EFU_1__m1	3.73	FALSE	0.00153153
Myc	Ptgs2	15	dbcorrdb__ELK1__ENCSR000EFU_1__m1	3.73	FALSE	0.00154936
Myc	Rab20	12	dbcorrdb__ELK1__ENCSR000EFU_1__m1	3.73	FALSE	0.00192061
Myc	Rab3gap2	28	dbcorrdb__ELK1__ENCSR000EFU_1__m1	3.73	FALSE	0.00587642
Myc	Ramp3	2	dbcorrdb__ELK1__ENCSR000EFU_1__m1	3.73	FALSE	0.00523773
Myc	Raph1	8	dbcorrdb__ELK1__ENCSR000EFU_1__m1	3.73	FALSE	0.00188079
Myc	Rb1	8	dbcorrdb__ELK1__ENCSR000EFU_1__m1	3.73	FALSE	0.00141061
Myc	Rcn2	1	dbcorrdb__ELK1__ENCSR000EFU_1__m1	3.73	FALSE	0.00108368
Myc	Rfc3	6	dbcorrdb__ELK1__ENCSR000EFU_1__m1	3.73	FALSE	0.00237569
Myc	Rfc4	9	dbcorrdb__ELK1__ENCSR000EFU_1__m1	3.73	FALSE	0.00296221
Myc	Rgs1	2	dbcorrdb__ELK1__ENCSR000EFU_1__m1	3.73	FALSE	0.00168727
Myc	Rngtt	4	dbcorrdb__ELK1__ENCSR000EFU_1__m1	3.73	FALSE	0.00238578
Myc	Rpf2	11	dbcorrdb__ELK1__ENCSR000EFU_1__m1	3.73	FALSE	0.00181082
Myc	Rpl7l1	7	dbcorrdb__ELK1__ENCSR000EFU_1__m1	3.73	FALSE	0.00118558
Myc	Rrnad1	6	dbcorrdb__ELK1__ENCSR000EFU_1__m1	3.73	FALSE	0.00150298
Myc	Rrp12	18	dbcorrdb__ELK1__ENCSR000EFU_1__m1	3.73	FALSE	0.00213069
Myc	Rrp9	4	dbcorrdb__ELK1__ENCSR000EFU_1__m1	3.73	FALSE	0.00246408
Myc	Sap30bp	3	dbcorrdb__ELK1__ENCSR000EFU_1__m1	3.73	FALSE	0.00227871
Myc	Sars	5	dbcorrdb__ELK1__ENCSR000EFU_1__m1	3.73	FALSE	0.00178878
Myc	Scrib	4	dbcorrdb__ELK1__ENCSR000EFU_1__m1	3.73	FALSE	0.00178769
Myc	Sec23b	4	dbcorrdb__ELK1__ENCSR000EFU_1__m1	3.73	FALSE	0.00190472
Myc	Sh3gl1	22	dbcorrdb__ELK1__ENCSR000EFU_1__m1	3.73	FALSE	0.00111155
Myc	Slc20a2	8	dbcorrdb__ELK1__ENCSR000EFU_1__m1	3.73	FALSE	0.00192949
Myc	Slc38a6	4	dbcorrdb__ELK1__ENCSR000EFU_1__m1	3.73	FALSE	0.0025983
Myc	Slc7a6	5	dbcorrdb__ELK1__ENCSR000EFU_1__m1	3.73	FALSE	0.00167402
Myc	Smn1	3	dbcorrdb__ELK1__ENCSR000EFU_1__m1	3.73	FALSE	0.00146135
Myc	Snx8	20	dbcorrdb__ELK1__ENCSR000EFU_1__m1	3.73	FALSE	0.00157083
Myc	Socs7	9	dbcorrdb__ELK1__ENCSR000EFU_1__m1	3.73	FALSE	0.00102552
Myc	Srsf4	8	dbcorrdb__ELK1__ENCSR000EFU_1__m1	3.73	FALSE	0.00103942
Myc	Stab1	10	dbcorrdb__ELK1__ENCSR000EFU_1__m1	3.73	FALSE	0.00651339
Myc	Stard8	10	dbcorrdb__ELK1__ENCSR000EFU_1__m1	3.73	FALSE	0.00102134
Myc	Stk19	4	dbcorrdb__ELK1__ENCSR000EFU_1__m1	3.73	FALSE	0.00157429
Myc	Tbc1d10a	8	dbcorrdb__ELK1__ENCSR000EFU_1__m1	3.73	FALSE	0.00114857
Myc	Tbc1d2	7	dbcorrdb__ELK1__ENCSR000EFU_1__m1	3.73	FALSE	0.00101867
Myc	Tbc1d8	7	dbcorrdb__ELK1__ENCSR000EFU_1__m1	3.73	FALSE	0.0010241
Myc	Tec	18	dbcorrdb__ELK1__ENCSR000EFU_1__m1	3.73	FALSE	0.00115522
Myc	Timm8a1	19	dbcorrdb__ELK1__ENCSR000EFU_1__m1	3.73	FALSE	0.00163311
Myc	Tlr4	3	dbcorrdb__ELK1__ENCSR000EFU_1__m1	3.73	FALSE	0.0024989
Myc	Tmem120a	5	dbcorrdb__ELK1__ENCSR000EFU_1__m1	3.73	FALSE	0.00155653
Myc	Tmem161b	7	dbcorrdb__ELK1__ENCSR000EFU_1__m1	3.73	FALSE	0.00301281
Myc	Tmem9b	14	dbcorrdb__ELK1__ENCSR000EFU_1__m1	3.73	FALSE	0.00128685
Myc	Tmub2	11	dbcorrdb__ELK1__ENCSR000EFU_1__m1	3.73	FALSE	0.00110751
Myc	Tnip3	2	dbcorrdb__ELK1__ENCSR000EFU_1__m1	3.73	FALSE	0.00124502
Myc	Tomm20	13	dbcorrdb__ELK1__ENCSR000EFU_1__m1	3.73	FALSE	0.00114938
Myc	Tor1b	6	dbcorrdb__ELK1__ENCSR000EFU_1__m1	3.73	FALSE	0.00107479
Myc	Tram2	10	dbcorrdb__ELK1__ENCSR000EFU_1__m1	3.73	FALSE	0.00136122
Myc	Trim33	1	dbcorrdb__ELK1__ENCSR000EFU_1__m1	3.73	FALSE	0.00170318
Myc	Trim36	2	dbcorrdb__ELK1__ENCSR000EFU_1__m1	3.73	FALSE	0.00256182
Myc	Trp53i13	5	dbcorrdb__ELK1__ENCSR000EFU_1__m1	3.73	FALSE	0.0013279
Myc	Ubac1	14	dbcorrdb__ELK1__ENCSR000EFU_1__m1	3.73	FALSE	0.00161522
Myc	Ube2v1	3	dbcorrdb__ELK1__ENCSR000EFU_1__m1	3.73	FALSE	0.00126956
Myc	Ube3b	6	dbcorrdb__ELK1__ENCSR000EFU_1__m1	3.73	FALSE	0.00102371
Myc	Ubl7	5	dbcorrdb__ELK1__ENCSR000EFU_1__m1	3.73	FALSE	0.00115611
Myc	Ubr1	8	dbcorrdb__ELK1__ENCSR000EFU_1__m1	3.73	FALSE	0.00117323
Myc	Ubr7	5	dbcorrdb__ELK1__ENCSR000EFU_1__m1	3.73	FALSE	0.00190225
Myc	Ugdh	5	dbcorrdb__ELK1__ENCSR000EFU_1__m1	3.73	FALSE	0.00201414
Myc	Utp6	8	dbcorrdb__ELK1__ENCSR000EFU_1__m1	3.73	FALSE	0.00205241
Myc	Uxt	6	dbcorrdb__ELK1__ENCSR000EFU_1__m1	3.73	FALSE	0.00343597
Myc	Vcan	7	dbcorrdb__ELK1__ENCSR000EFU_1__m1	3.73	FALSE	0.00250873
Myc	Wdr45	7	dbcorrdb__ELK1__ENCSR000EFU_1__m1	3.73	FALSE	0.0019559
Myc	Wdr46	13	dbcorrdb__ELK1__ENCSR000EFU_1__m1	3.73	FALSE	0.00143348
Myc	Wdr74	6	dbcorrdb__ELK1__ENCSR000EFU_1__m1	3.73	FALSE	0.00173042
Myc	Wwox	5	dbcorrdb__ELK1__ENCSR000EFU_1__m1	3.73	FALSE	0.00412366
Myc	Yif1a	5	dbcorrdb__ELK1__ENCSR000EFU_1__m1	3.73	FALSE	0.00191644
Myc	Yipf2	6	dbcorrdb__ELK1__ENCSR000EFU_1__m1	3.73	FALSE	0.0026662
Myc	Ythdf2	4	dbcorrdb__ELK1__ENCSR000EFU_1__m1	3.73	FALSE	0.00135616
Myc	Zc3h10	6	dbcorrdb__ELK1__ENCSR000EFU_1__m1	3.73	FALSE	0.00108811
Myc	Zfp266	3	dbcorrdb__ELK1__ENCSR000EFU_1__m1	3.73	FALSE	0.00144238
Myc	Zfp384	9	dbcorrdb__ELK1__ENCSR000EFU_1__m1	3.73	FALSE	0.00146583
Myc	Zfp553	4	dbcorrdb__ELK1__ENCSR000EFU_1__m1	3.73	FALSE	0.00146871
Myc	Zfp560	3	dbcorrdb__ELK1__ENCSR000EFU_1__m1	3.73	FALSE	0.00226742
Myc	Zfp608	9	dbcorrdb__ELK1__ENCSR000EFU_1__m1	3.73	FALSE	0.00127216
Myc	Zmat2	4	dbcorrdb__ELK1__ENCSR000EFU_1__m1	3.73	FALSE	0.00125944
Myc	1700025G04Rik	9	dbcorrdb__SREBF1__ENCSR000EEO_1__m3	3.66	FALSE	0.00176541
Myc	Adprh	1	dbcorrdb__SREBF1__ENCSR000EEO_1__m3	3.66	FALSE	0.00102554
Myc	Alcam	4	dbcorrdb__SREBF1__ENCSR000EEO_1__m3	3.66	FALSE	0.00209259
Myc	Ankle2	2	dbcorrdb__SREBF1__ENCSR000EEO_1__m3	3.66	FALSE	0.0013075
Myc	Ap3m2	1	dbcorrdb__SREBF1__ENCSR000EEO_1__m3	3.66	FALSE	0.00123427
Myc	Armc8	2	dbcorrdb__SREBF1__ENCSR000EEO_1__m3	3.66	FALSE	0.00149543
Myc	Atg16l2	5	dbcorrdb__SREBF1__ENCSR000EEO_1__m3	3.66	FALSE	0.00152826
Myc	Atrnl1	1	dbcorrdb__SREBF1__ENCSR000EEO_1__m3	3.66	FALSE	0.00116081
Myc	Brwd3	1	dbcorrdb__SREBF1__ENCSR000EEO_1__m3	3.66	FALSE	0.00122638
Myc	Btaf1	4	dbcorrdb__SREBF1__ENCSR000EEO_1__m3	3.66	FALSE	0.00109943
Myc	Btg3	4	dbcorrdb__SREBF1__ENCSR000EEO_1__m3	3.66	FALSE	0.00313985
Myc	Camk1	16	dbcorrdb__SREBF1__ENCSR000EEO_1__m3	3.66	FALSE	0.00106553
Myc	Camk2g	10	dbcorrdb__SREBF1__ENCSR000EEO_1__m3	3.66	FALSE	0.00236952
Myc	Cask	5	dbcorrdb__SREBF1__ENCSR000EEO_1__m3	3.66	FALSE	0.0011529
Myc	Casp7	2	dbcorrdb__SREBF1__ENCSR000EEO_1__m3	3.66	FALSE	0.00188106
Myc	Cd80	1	dbcorrdb__SREBF1__ENCSR000EEO_1__m3	3.66	FALSE	0.00136764
Myc	Clcf1	11	dbcorrdb__SREBF1__ENCSR000EEO_1__m3	3.66	FALSE	0.00123176
Myc	Clic4	1	dbcorrdb__SREBF1__ENCSR000EEO_1__m3	3.66	FALSE	0.00169293
Myc	Commd9	34	dbcorrdb__SREBF1__ENCSR000EEO_1__m3	3.66	FALSE	0.00168809
Myc	Creb5	10	dbcorrdb__SREBF1__ENCSR000EEO_1__m3	3.66	FALSE	0.00190078
Myc	Ctnnbip1	10	dbcorrdb__SREBF1__ENCSR000EEO_1__m3	3.66	FALSE	0.00138023
Myc	Daam1	9	dbcorrdb__SREBF1__ENCSR000EEO_1__m3	3.66	FALSE	0.00249652
Myc	Dhcr24	1	dbcorrdb__SREBF1__ENCSR000EEO_1__m3	3.66	FALSE	0.00220347
Myc	Dnmt3a	37	dbcorrdb__SREBF1__ENCSR000EEO_1__m3	3.66	FALSE	0.00251216
Myc	Dolk	32	dbcorrdb__SREBF1__ENCSR000EEO_1__m3	3.66	FALSE	0.0018955
Myc	Dvl2	35	dbcorrdb__SREBF1__ENCSR000EEO_1__m3	3.66	FALSE	0.00164141
Myc	Ensa	1	dbcorrdb__SREBF1__ENCSR000EEO_1__m3	3.66	FALSE	0.00110131
Myc	Ext1	5	dbcorrdb__SREBF1__ENCSR000EEO_1__m3	3.66	FALSE	0.00180959
Myc	Ezh1	10	dbcorrdb__SREBF1__ENCSR000EEO_1__m3	3.66	FALSE	0.00376672
Myc	Fam78a	7	dbcorrdb__SREBF1__ENCSR000EEO_1__m3	3.66	FALSE	0.00136751
Myc	Fbxo34	3	dbcorrdb__SREBF1__ENCSR000EEO_1__m3	3.66	FALSE	0.00219289
Myc	Fnbp1	3	dbcorrdb__SREBF1__ENCSR000EEO_1__m3	3.66	FALSE	0.00124076
Myc	Fxn	1	dbcorrdb__SREBF1__ENCSR000EEO_1__m3	3.66	FALSE	0.00154341
Myc	Galk1	1	dbcorrdb__SREBF1__ENCSR000EEO_1__m3	3.66	FALSE	0.00200321
Myc	Gna13	26	dbcorrdb__SREBF1__ENCSR000EEO_1__m3	3.66	FALSE	0.00120025
Myc	Gosr2	6	dbcorrdb__SREBF1__ENCSR000EEO_1__m3	3.66	FALSE	0.00121244
Myc	H2-Aa	6	dbcorrdb__SREBF1__ENCSR000EEO_1__m3	3.66	FALSE	0.0010997
Myc	Heatr3	14	dbcorrdb__SREBF1__ENCSR000EEO_1__m3	3.66	FALSE	0.00254763
Myc	Hebp1	4	dbcorrdb__SREBF1__ENCSR000EEO_1__m3	3.66	FALSE	0.00203549
Myc	Homer1	7	dbcorrdb__SREBF1__ENCSR000EEO_1__m3	3.66	FALSE	0.00108297
Myc	Ibtk	2	dbcorrdb__SREBF1__ENCSR000EEO_1__m3	3.66	FALSE	0.00111474
Myc	Ift27	5	dbcorrdb__SREBF1__ENCSR000EEO_1__m3	3.66	FALSE	0.00211581
Myc	Il1r2	24	dbcorrdb__SREBF1__ENCSR000EEO_1__m3	3.66	FALSE	0.00402512
Myc	Ilvbl	8	dbcorrdb__SREBF1__ENCSR000EEO_1__m3	3.66	FALSE	0.00155988
Myc	Lifr	9	dbcorrdb__SREBF1__ENCSR000EEO_1__m3	3.66	FALSE	0.00108056
Myc	Lpin2	11	dbcorrdb__SREBF1__ENCSR000EEO_1__m3	3.66	FALSE	0.00123319
Myc	Lsm10	1	dbcorrdb__SREBF1__ENCSR000EEO_1__m3	3.66	FALSE	0.00122255
Myc	2008-03-01	33	dbcorrdb__SREBF1__ENCSR000EEO_1__m3	3.66	FALSE	0.00173131
Myc	Mcoln1	36	dbcorrdb__SREBF1__ENCSR000EEO_1__m3	3.66	FALSE	0.00148211
Myc	Mfn2	9	dbcorrdb__SREBF1__ENCSR000EEO_1__m3	3.66	FALSE	0.00264568
Myc	Mfsd1	34	dbcorrdb__SREBF1__ENCSR000EEO_1__m3	3.66	FALSE	0.00183162
Myc	Mgst3	6	dbcorrdb__SREBF1__ENCSR000EEO_1__m3	3.66	FALSE	0.00225081
Myc	Mrpl45	7	dbcorrdb__SREBF1__ENCSR000EEO_1__m3	3.66	FALSE	0.00102054
Myc	Msh6	5	dbcorrdb__SREBF1__ENCSR000EEO_1__m3	3.66	FALSE	0.00137481
Myc	Mt1	7	dbcorrdb__SREBF1__ENCSR000EEO_1__m3	3.66	FALSE	0.00184405
Myc	Mtf1	3	dbcorrdb__SREBF1__ENCSR000EEO_1__m3	3.66	FALSE	0.00237387
Myc	Mtmr12	10	dbcorrdb__SREBF1__ENCSR000EEO_1__m3	3.66	FALSE	0.00328621
Myc	Mxd1	3	dbcorrdb__SREBF1__ENCSR000EEO_1__m3	3.66	FALSE	0.00103563
Myc	Nmt2	2	dbcorrdb__SREBF1__ENCSR000EEO_1__m3	3.66	FALSE	0.00312823
Myc	Nos1ap	3	dbcorrdb__SREBF1__ENCSR000EEO_1__m3	3.66	FALSE	0.00229181
Myc	Orai1	15	dbcorrdb__SREBF1__ENCSR000EEO_1__m3	3.66	FALSE	0.0010284
Myc	Pak1	2	dbcorrdb__SREBF1__ENCSR000EEO_1__m3	3.66	FALSE	0.00209895
Myc	Pdik1l	7	dbcorrdb__SREBF1__ENCSR000EEO_1__m3	3.66	FALSE	0.00152207
Myc	Pdxk	2	dbcorrdb__SREBF1__ENCSR000EEO_1__m3	3.66	FALSE	0.00112611
Myc	Pepd	19	dbcorrdb__SREBF1__ENCSR000EEO_1__m3	3.66	FALSE	0.00104253
Myc	Pgm2l1	6	dbcorrdb__SREBF1__ENCSR000EEO_1__m3	3.66	FALSE	0.00269088
Myc	Plin3	7	dbcorrdb__SREBF1__ENCSR000EEO_1__m3	3.66	FALSE	0.0013483
Myc	Ppp4r2	6	dbcorrdb__SREBF1__ENCSR000EEO_1__m3	3.66	FALSE	0.00108994
Myc	Prr5l	9	dbcorrdb__SREBF1__ENCSR000EEO_1__m3	3.66	FALSE	0.00165921
Myc	Ptafr	11	dbcorrdb__SREBF1__ENCSR000EEO_1__m3	3.66	FALSE	0.00116913
Myc	Ptpn9	4	dbcorrdb__SREBF1__ENCSR000EEO_1__m3	3.66	FALSE	0.00182299
Myc	Rab3d	3	dbcorrdb__SREBF1__ENCSR000EEO_1__m3	3.66	FALSE	0.00117888
Myc	Rab5a	27	dbcorrdb__SREBF1__ENCSR000EEO_1__m3	3.66	FALSE	0.00121926
Myc	Ralb	12	dbcorrdb__SREBF1__ENCSR000EEO_1__m3	3.66	FALSE	0.00135232
Myc	Rcl1	2	dbcorrdb__SREBF1__ENCSR000EEO_1__m3	3.66	FALSE	0.00145866
Myc	Relb	28	dbcorrdb__SREBF1__ENCSR000EEO_1__m3	3.66	FALSE	0.00138398
Myc	Rnf8	5	dbcorrdb__SREBF1__ENCSR000EEO_1__m3	3.66	FALSE	0.00149152
Myc	Rspry1	27	dbcorrdb__SREBF1__ENCSR000EEO_1__m3	3.66	FALSE	0.00116494
Myc	Sacs	2	dbcorrdb__SREBF1__ENCSR000EEO_1__m3	3.66	FALSE	0.00151487
Myc	Scgb1a1	8	dbcorrdb__SREBF1__ENCSR000EEO_1__m3	3.66	FALSE	0.0050471
Myc	Sephs1	3	dbcorrdb__SREBF1__ENCSR000EEO_1__m3	3.66	FALSE	0.00116846
Myc	Slc16a6	6	dbcorrdb__SREBF1__ENCSR000EEO_1__m3	3.66	FALSE	0.00104497
Myc	Slc25a19	3	dbcorrdb__SREBF1__ENCSR000EEO_1__m3	3.66	FALSE	0.00207714
Myc	Slc39a10	3	dbcorrdb__SREBF1__ENCSR000EEO_1__m3	3.66	FALSE	0.00621692
Myc	Slc39a14	2	dbcorrdb__SREBF1__ENCSR000EEO_1__m3	3.66	FALSE	0.00111228
Myc	Slc7a8	11	dbcorrdb__SREBF1__ENCSR000EEO_1__m3	3.66	FALSE	0.00117951
Myc	Smap2	9	dbcorrdb__SREBF1__ENCSR000EEO_1__m3	3.66	FALSE	0.00108286
Myc	Snx10	6	dbcorrdb__SREBF1__ENCSR000EEO_1__m3	3.66	FALSE	0.00116229
Myc	Sqle	11	dbcorrdb__SREBF1__ENCSR000EEO_1__m3	3.66	FALSE	0.00354984
Myc	Stmn1	14	dbcorrdb__SREBF1__ENCSR000EEO_1__m3	3.66	FALSE	0.00253817
Myc	Stx17	9	dbcorrdb__SREBF1__ENCSR000EEO_1__m3	3.66	FALSE	0.00130042
Myc	Tfdp1	6	dbcorrdb__SREBF1__ENCSR000EEO_1__m3	3.66	FALSE	0.00183716
Myc	Tmem165	2	dbcorrdb__SREBF1__ENCSR000EEO_1__m3	3.66	FALSE	0.00119167
Myc	Tmem29	5	dbcorrdb__SREBF1__ENCSR000EEO_1__m3	3.66	FALSE	0.00121249
Myc	Tpst2	7	dbcorrdb__SREBF1__ENCSR000EEO_1__m3	3.66	FALSE	0.00101953
Myc	Trdmt1	4	dbcorrdb__SREBF1__ENCSR000EEO_1__m3	3.66	FALSE	0.00270565
Myc	Ttc13	2	dbcorrdb__SREBF1__ENCSR000EEO_1__m3	3.66	FALSE	0.00105585
Myc	Usp53	9	dbcorrdb__SREBF1__ENCSR000EEO_1__m3	3.66	FALSE	0.00569028
Myc	Utp14b	10	dbcorrdb__SREBF1__ENCSR000EEO_1__m3	3.66	FALSE	0.00232306
Myc	Vasp	13	dbcorrdb__SREBF1__ENCSR000EEO_1__m3	3.66	FALSE	0.00102622
Myc	Ythdc2	4	dbcorrdb__SREBF1__ENCSR000EEO_1__m3	3.66	FALSE	0.00109616
Myc	Zbtb25	33	dbcorrdb__SREBF1__ENCSR000EEO_1__m3	3.66	FALSE	0.00140836
Myc	Zfhx2	3	dbcorrdb__SREBF1__ENCSR000EEO_1__m3	3.66	FALSE	0.00107242
Myc	Zfhx3	1	dbcorrdb__SREBF1__ENCSR000EEO_1__m3	3.66	FALSE	0.00237889
Myc	Zfp260	1	dbcorrdb__SREBF1__ENCSR000EEO_1__m3	3.66	FALSE	0.00213731
Myc	Aimp2	3	dbcorrdb__ELK1__ENCSR000ECI_1__m1	3.64	FALSE	0.00141356
Myc	Arhgap6	15	dbcorrdb__ELK1__ENCSR000ECI_1__m1	3.64	FALSE	0.00143169
Myc	Tnf	3	dbcorrdb__ELK1__ENCSR000ECI_1__m1	3.64	FALSE	0.00267304
Myc	C3ar1	35	jaspar__MA0490.1	3.62	FALSE	0.00399887
Myc	Mmp19	31	jaspar__MA0490.1	3.62	FALSE	0.00499474
Myc	Abca9	9	factorbook__USF	3.61	FALSE	0.00147611
Myc	Get4	18	factorbook__USF	3.61	FALSE	0.00136816
Myc	Irs2	12	factorbook__USF	3.61	FALSE	0.00349169
Myc	Metap1d	19	factorbook__USF	3.61	FALSE	0.00101501
Myc	Plod1	16	factorbook__USF	3.61	FALSE	0.00142307
Myc	Rab3il1	37	factorbook__USF	3.61	FALSE	0.00180865
Myc	Rpusd4	34	factorbook__USF	3.61	FALSE	0.00258285
Myc	Slc31a2	25	factorbook__USF	3.61	FALSE	0.0012698
Myc	Suclg2	11	factorbook__USF	3.61	FALSE	0.00136333
Myc	Sumf1	26	factorbook__USF	3.61	FALSE	0.00156294
Myc	Pdlim7	7	hocomoco__FOS_HUMAN.H11MO.0.A	3.6	FALSE	0.00146085
Myc	Camta1	12	cisbp__M6530	3.55	FALSE	0.00172063
Myc	Ciita	9	cisbp__M6530	3.55	FALSE	0.00117253
Myc	Comtd1	10	cisbp__M6530	3.55	FALSE	0.00208715
Myc	Cpeb2	15	cisbp__M6530	3.55	FALSE	0.00137098
Myc	Cul4a	6	cisbp__M6530	3.55	FALSE	0.00149081
Myc	Deaf1	10	cisbp__M6530	3.55	FALSE	0.00190334
Myc	Ehmt2	16	cisbp__M6530	3.55	FALSE	0.001335
Myc	Nr1d2	11	cisbp__M6530	3.55	FALSE	0.00114512
Myc	Slc25a13	15	cisbp__M6530	3.55	FALSE	0.00254271
Myc	Slc38a7	28	cisbp__M6530	3.55	FALSE	0.00134572
Myc	Snx16	11	cisbp__M6530	3.55	FALSE	0.00146537
Myc	Tmem86a	14	cisbp__M6530	3.55	FALSE	0.00179195
Myc	C1qa	11	hocomoco__ATF3_MOUSE.H11MO.0.A	3.52	FALSE	0.00331557
Myc	Ssh3	3	hocomoco__ATF3_MOUSE.H11MO.0.A	3.52	FALSE	0.00511793
Myc	Arrdc4	14	transfac_pro__M08950	3.47	FALSE	0.00135127
Myc	Atp5g1	12	transfac_pro__M08950	3.47	FALSE	0.00108701
Myc	Bcas3	24	transfac_pro__M08950	3.47	FALSE	0.0022733
Myc	Cxcl1	7	transfac_pro__M08950	3.47	FALSE	0.00131729
Myc	Hnrnpa1	14	transfac_pro__M08950	3.47	FALSE	0.00101733
Myc	Supv3l1	22	transfac_pro__M08950	3.47	FALSE	0.00162995
Myc	1700017B05Rik	7	cisbp__M4480	3.46	FALSE	0.00129299
Myc	Adora2a	5	cisbp__M4480	3.46	FALSE	0.00144456
Myc	Agtpbp1	7	cisbp__M4480	3.46	FALSE	0.00181669
Myc	Ank	5	cisbp__M4480	3.46	FALSE	0.00310324
Myc	Atpif1	1	cisbp__M4480	3.46	FALSE	0.00131106
Myc	B230118H07Rik	9	cisbp__M4480	3.46	FALSE	0.00243385
Myc	Capn10	7	cisbp__M4480	3.46	FALSE	0.00180393
Myc	Cbr4	2	cisbp__M4480	3.46	FALSE	0.00145686
Myc	Cbx7	10	cisbp__M4480	3.46	FALSE	0.00187985
Myc	Cdk6	3	taipale_cyt_meth__MAX_NCACGTGNNNNNCACGTGN_eDBD_repr	3.46	FALSE	0.00349918
Myc	Cmc1	8	cisbp__M4480	3.46	FALSE	0.00178982
Myc	Cry1	17	cisbp__M4480	3.46	FALSE	0.00154264
Myc	Fance	5	cisbp__M4480	3.46	FALSE	0.00170958
Myc	Fasn	6	cisbp__M4480	3.46	FALSE	0.00200752
Myc	Fgd2	7	cisbp__M4480	3.46	FALSE	0.00192893
Myc	Flt3	5	cisbp__M4480	3.46	FALSE	0.00101545
Myc	Fmn1	11	cisbp__M4480	3.46	FALSE	0.00291714
Myc	Gaa	8	cisbp__M4480	3.46	FALSE	0.0016324
Myc	Gcc1	5	cisbp__M4480	3.46	FALSE	0.00158442
Myc	H60b	1	taipale_cyt_meth__MAX_NCACGTGNNNNNCACGTGN_eDBD_repr	3.46	FALSE	0.0032632
Myc	Haus4	4	cisbp__M4480	3.46	FALSE	0.00260725
Myc	Ifi205	4	taipale_cyt_meth__MAX_NCACGTGNNNNNCACGTGN_eDBD_repr	3.46	FALSE	0.00329859
Myc	Itgb7	6	cisbp__M4480	3.46	FALSE	0.00158099
Myc	Jmjd1c	6	cisbp__M4480	3.46	FALSE	0.00153581
Myc	Kctd11	5	cisbp__M4480	3.46	FALSE	0.00234192
Myc	Khk	9	cisbp__M4480	3.46	FALSE	0.00123272
Myc	Lgals1	4	cisbp__M4480	3.46	FALSE	0.00111904
Myc	Lgals9	5	cisbp__M4480	3.46	FALSE	0.00142733
Myc	Mpp6	4	cisbp__M4480	3.46	FALSE	0.00110765
Myc	Myc	13	cisbp__M4480	3.46	FALSE	NA
Myc	Ndst1	6	cisbp__M4480	3.46	FALSE	0.00264888
Myc	Nrg1	5	cisbp__M4480	3.46	FALSE	0.00222453
Myc	Nt5dc2	4	cisbp__M4480	3.46	FALSE	0.00157202
Myc	Oat	6	cisbp__M4480	3.46	FALSE	0.00307228
Myc	Pkdcc	8	cisbp__M4480	3.46	FALSE	0.00164876
Myc	Plxnd1	8	cisbp__M4480	3.46	FALSE	0.00184812
Myc	Pmepa1	8	cisbp__M4480	3.46	FALSE	0.00150136
Myc	Pprc1	4	homer__GGTCACGTGA_USF1	3.46	FALSE	0.00143698
Myc	Prkar2a	6	cisbp__M4480	3.46	FALSE	0.0016349
Myc	Ptgr1	2	taipale_cyt_meth__MAX_NCACGTGNNNNNCACGTGN_eDBD_repr	3.46	FALSE	0.00310496
Myc	Ran	8	cisbp__M4480	3.46	FALSE	0.0015496
Myc	Reep3	7	cisbp__M4480	3.46	FALSE	0.00214773
Myc	Rgl1	7	cisbp__M4480	3.46	FALSE	0.00194071
Myc	Rxra	7	cisbp__M4480	3.46	FALSE	0.00117479
Myc	Sbk1	5	cisbp__M4480	3.46	FALSE	0.00106374
Myc	Scpep1	3	cisbp__M4480	3.46	FALSE	0.00124547
Myc	Slc12a7	9	cisbp__M4480	3.46	FALSE	0.0011016
Myc	Slc37a2	7	cisbp__M4480	3.46	FALSE	0.00114136
Myc	Tars	4	cisbp__M4480	3.46	FALSE	0.00159171
Myc	Timeless	9	cisbp__M4480	3.46	FALSE	0.00214417
Myc	Tnip2	6	cisbp__M4480	3.46	FALSE	0.002661
Myc	Ubtf	2	cisbp__M4480	3.46	FALSE	0.00130285
Myc	Wnt11	1	taipale_cyt_meth__MAX_NCACGTGNNNNNCACGTGN_eDBD_repr	3.46	FALSE	0.00991635
Myc	Yaf2	6	cisbp__M4480	3.46	FALSE	0.00142732
Myc	Yod1	8	cisbp__M4480	3.46	FALSE	0.00198945
Myc	Ythdf1	11	cisbp__M4480	3.46	FALSE	0.00140782
Myc	Ywhah	3	cisbp__M4480	3.46	FALSE	0.00114735
Myc	Zdhhc9	7	cisbp__M4480	3.46	FALSE	0.00104592
Myc	Ahr	4	cisbp__M6158	3.44	FALSE	0.00146335
Myc	Ccny	3	cisbp__M6158	3.44	FALSE	0.00147006
Myc	Gpr183	1	cisbp__M6158	3.44	FALSE	0.00187463
Myc	Rrad	4	cisbp__M6158	3.44	FALSE	0.00198874
Myc	St8sia6	7	cisbp__M6158	3.44	FALSE	0.00226554
Myc	Zfp219	3	cisbp__M6158	3.44	FALSE	0.00227148
Myc	Cry2	10	cisbp__M0151	3.41	FALSE	0.0014169
Myc	Spty2d1	6	cisbp__M0151	3.41	FALSE	0.00127217
Myc	Xpot	12	cisbp__M0151	3.41	FALSE	0.0022694
Myc	Ankrd37	4	transfac_pro__M01699	3.4	FALSE	0.00139337
Myc	Basp1	3	hocomoco__USF1_MOUSE.H11MO.0.A	3.34	FALSE	0.00127807
Myc	Cdkal1	2	hocomoco__USF1_MOUSE.H11MO.0.A	3.34	FALSE	0.00173653
Myc	Csf2rb	5	hocomoco__USF1_MOUSE.H11MO.0.A	3.34	FALSE	0.00122806
Myc	Eps8	2	hocomoco__USF1_MOUSE.H11MO.0.A	3.34	FALSE	0.00122036
Myc	Gatm	4	hocomoco__USF1_MOUSE.H11MO.0.A	3.34	FALSE	0.00264457
Myc	Igsf8	6	hocomoco__USF1_MOUSE.H11MO.0.A	3.34	FALSE	0.00117729
Myc	Itga1	7	hocomoco__USF1_MOUSE.H11MO.0.A	3.34	FALSE	0.00121692
Myc	Lman1	3	hocomoco__USF1_MOUSE.H11MO.0.A	3.34	FALSE	0.00105571
Myc	Marveld1	4	hocomoco__USF1_MOUSE.H11MO.0.A	3.34	FALSE	0.00289882
Myc	Mbd6	6	hocomoco__USF1_MOUSE.H11MO.0.A	3.34	FALSE	0.00110027
Myc	Mcfd2	9	flyfactorsurvey__Met_SANGER_5_FBgn0002723	3.34	FALSE	0.00198713
Myc	Mlkl	2	hocomoco__USF1_MOUSE.H11MO.0.A	3.34	FALSE	0.00150786
Myc	Mrpl39	4	hocomoco__USF1_MOUSE.H11MO.0.A	3.34	FALSE	0.00117386
Myc	P2ry6	3	hocomoco__USF1_MOUSE.H11MO.0.A	3.34	FALSE	0.0018058
Myc	Pea15a	6	hocomoco__USF1_MOUSE.H11MO.0.A	3.34	FALSE	0.00132656
Myc	Ppa2	5	hocomoco__USF1_MOUSE.H11MO.0.A	3.34	FALSE	0.00161316
Myc	Ppwd1	2	hocomoco__USF1_MOUSE.H11MO.0.A	3.34	FALSE	0.00159613
Myc	Prdx4	4	flyfactorsurvey__Met_SANGER_5_FBgn0002723	3.34	FALSE	0.00119736
Myc	Pus7	7	flyfactorsurvey__Met_SANGER_5_FBgn0002723	3.34	FALSE	0.00226338
Myc	Sacm1l	3	hocomoco__USF1_MOUSE.H11MO.0.A	3.34	FALSE	0.00121884
Myc	Slc2a9	3	hocomoco__USF1_MOUSE.H11MO.0.A	3.34	FALSE	0.00137123
Myc	Spp1	3	hocomoco__USF1_MOUSE.H11MO.0.A	3.34	FALSE	0.00310511
Myc	Spryd4	7	flyfactorsurvey__Met_SANGER_5_FBgn0002723	3.34	FALSE	0.00238121
Myc	St3gal5	5	hocomoco__USF1_MOUSE.H11MO.0.A	3.34	FALSE	0.00210797
Myc	Stk16	8	hocomoco__USF1_MOUSE.H11MO.0.A	3.34	FALSE	0.00139062
Myc	Trib2	3	hocomoco__USF1_MOUSE.H11MO.0.A	3.34	FALSE	0.00123736
Myc	Ttll3	6	flyfactorsurvey__Met_SANGER_5_FBgn0002723	3.34	FALSE	0.00196779
Myc	Uap1	1	hocomoco__USF1_MOUSE.H11MO.0.A	3.34	FALSE	0.00226215
Myc	Urgcp	7	hocomoco__USF1_MOUSE.H11MO.0.A	3.34	FALSE	0.00232787
Myc	Aamp	2	dbcorrdb__POLR2A__ENCSR000DMK_1__m1	3.33	FALSE	0.00130386
Myc	Acat2	1	dbcorrdb__POLR2A__ENCSR000DMK_1__m1	3.33	FALSE	0.00198184
Myc	Accs	3	cisbp__M4429	3.33	FALSE	0.00243192
Myc	Aig1	5	dbcorrdb__POLR2A__ENCSR000DMK_1__m1	3.33	FALSE	0.00102043
Myc	Ap1s1	4	dbcorrdb__POLR2A__ENCSR000DMK_1__m1	3.33	FALSE	0.00184756
Myc	Ap1s3	1	dbcorrdb__POLR2A__ENCSR000DMK_1__m1	3.33	FALSE	0.00242447
Myc	Asrgl1	2	dbcorrdb__POLR2A__ENCSR000DMK_1__m1	3.33	FALSE	0.0016853
Myc	Atpaf1	3	dbcorrdb__POLR2A__ENCSR000DMK_1__m1	3.33	FALSE	0.00178301
Myc	Blvrb	6	transfac_pro__M01267	3.33	FALSE	0.00108495
Myc	C1qbp	2	dbcorrdb__POLR2A__ENCSR000DMK_1__m1	3.33	FALSE	0.00123843
Myc	Cct3	3	dbcorrdb__POLR2A__ENCSR000DMK_1__m1	3.33	FALSE	0.00118489
Myc	Chmp7	2	dbcorrdb__POLR2A__ENCSR000DMK_1__m1	3.33	FALSE	0.00188124
Myc	Ckb	1	dbcorrdb__POLR2A__ENCSR000DMK_1__m1	3.33	FALSE	0.00124047
Myc	Cox8a	1	dbcorrdb__POLR2A__ENCSR000DMK_1__m1	3.33	FALSE	0.00102724
Myc	Dctpp1	2	dbcorrdb__POLR2A__ENCSR000DMK_1__m1	3.33	FALSE	0.00114433
Myc	Ddx52	4	dbcorrdb__POLR2A__ENCSR000DMK_1__m1	3.33	FALSE	0.0018383
Myc	Dnajb6	1	dbcorrdb__POLR2A__ENCSR000DMK_1__m1	3.33	FALSE	0.00110313
Myc	Donson	2	dbcorrdb__POLR2A__ENCSR000DMK_1__m1	3.33	FALSE	0.00165515
Myc	Esrra	1	dbcorrdb__POLR2A__ENCSR000DMK_1__m1	3.33	FALSE	0.00149204
Myc	Fam46c	2	dbcorrdb__POLR2A__ENCSR000DMK_1__m1	3.33	FALSE	0.00170945
Myc	Fdft1	1	dbcorrdb__POLR2A__ENCSR000DMK_1__m1	3.33	FALSE	0.00249277
Myc	Gfod1	2	dbcorrdb__POLR2A__ENCSR000DMK_1__m1	3.33	FALSE	0.00121827
Myc	Gtf3c1	2	dbcorrdb__POLR2A__ENCSR000DMK_1__m1	3.33	FALSE	0.00142762
Myc	Hexb	3	hocomoco__ATF3_MOUSE.H11MO.0.A	3.33	FALSE	0.00184084
Myc	Hist1h1b	3	dbcorrdb__POLR2A__ENCSR000DMK_1__m1	3.33	FALSE	0.00125694
Myc	Hscb	2	dbcorrdb__POLR2A__ENCSR000DMK_1__m1	3.33	FALSE	0.00171348
Myc	Idh2	2	dbcorrdb__POLR2A__ENCSR000DMK_1__m1	3.33	FALSE	0.001149
Myc	Ing3	2	dbcorrdb__POLR2A__ENCSR000DMK_1__m1	3.33	FALSE	0.00189522
Myc	Ip6k2	1	dbcorrdb__POLR2A__ENCSR000DMK_1__m1	3.33	FALSE	0.00326821
Myc	Itpripl2	3	dbcorrdb__POLR2A__ENCSR000DMK_1__m1	3.33	FALSE	0.00301458
Myc	Lcmt2	1	dbcorrdb__POLR2A__ENCSR000DMK_1__m1	3.33	FALSE	0.0014146
Myc	Lsm2	2	dbcorrdb__POLR2A__ENCSR000DMK_1__m1	3.33	FALSE	0.00104412
Myc	Man1b1	1	dbcorrdb__POLR2A__ENCSR000DMK_1__m1	3.33	FALSE	0.00192953
Myc	Mex3c	3	dbcorrdb__POLR2A__ENCSR000DMK_1__m1	3.33	FALSE	0.00125111
Myc	Mmgt1	1	dbcorrdb__POLR2A__ENCSR000DMK_1__m1	3.33	FALSE	0.00202119
Myc	Mppe1	1	dbcorrdb__POLR2A__ENCSR000DMK_1__m1	3.33	FALSE	0.00296703
Myc	Mpst	2	dbcorrdb__POLR2A__ENCSR000DMK_1__m1	3.33	FALSE	0.00139788
Myc	Mrpl17	2	cisbp__M4429	3.33	FALSE	0.00150542
Myc	Naf1	3	dbcorrdb__POLR2A__ENCSR000DMK_1__m1	3.33	FALSE	0.00196909
Myc	Nob1	1	dbcorrdb__POLR2A__ENCSR000DMK_1__m1	3.33	FALSE	0.00141287
Myc	Ntpcr	1	dbcorrdb__POLR2A__ENCSR000DMK_1__m1	3.33	FALSE	0.001376
Myc	Oasl1	4	hocomoco__ATF3_MOUSE.H11MO.0.A	3.33	FALSE	0.00306632
Myc	Opa1	3	dbcorrdb__POLR2A__ENCSR000DMK_1__m1	3.33	FALSE	0.00103669
Myc	P4hb	3	dbcorrdb__POLR2A__ENCSR000DMK_1__m1	3.33	FALSE	0.00108614
Myc	Pdcl	1	dbcorrdb__POLR2A__ENCSR000DMK_1__m1	3.33	FALSE	0.00134732
Myc	Pde8a	2	dbcorrdb__POLR2A__ENCSR000DMK_1__m1	3.33	FALSE	0.00294887
Myc	Phf13	3	dbcorrdb__POLR2A__ENCSR000DMK_1__m1	3.33	FALSE	0.00163971
Myc	Pitpnb	1	dbcorrdb__POLR2A__ENCSR000DMK_1__m1	3.33	FALSE	0.00157103
Myc	Plau	2	dbcorrdb__POLR2A__ENCSR000DMK_1__m1	3.33	FALSE	0.00695965
Myc	Plxdc2	2	dbcorrdb__POLR2A__ENCSR000DMK_1__m1	3.33	FALSE	0.00136858
Myc	Pola2	3	dbcorrdb__POLR2A__ENCSR000DMK_1__m1	3.33	FALSE	0.0015736
Myc	Ppcs	2	dbcorrdb__POLR2A__ENCSR000DMK_1__m1	3.33	FALSE	0.00205841
Myc	Ppp1r11	1	dbcorrdb__POLR2A__ENCSR000DMK_1__m1	3.33	FALSE	0.00222802
Myc	Prkra	1	dbcorrdb__POLR2A__ENCSR000DMK_1__m1	3.33	FALSE	0.00138576
Myc	Pygb	3	dbcorrdb__POLR2A__ENCSR000DMK_1__m1	3.33	FALSE	0.00168818
Myc	Rab12	1	dbcorrdb__POLR2A__ENCSR000DMK_1__m1	3.33	FALSE	0.0016042
Myc	Rbl1	1	dbcorrdb__POLR2A__ENCSR000DMK_1__m1	3.33	FALSE	0.00111497
Myc	Rgs10	4	dbcorrdb__POLR2A__ENCSR000DMK_1__m1	3.33	FALSE	0.00133138
Myc	Riok2	2	dbcorrdb__POLR2A__ENCSR000DMK_1__m1	3.33	FALSE	0.00108749
Myc	Sesn2	3	dbcorrdb__POLR2A__ENCSR000DMK_1__m1	3.33	FALSE	0.00181321
Myc	Spata5	2	dbcorrdb__POLR2A__ENCSR000DMK_1__m1	3.33	FALSE	0.00348744
Myc	Sulf2	3	dbcorrdb__POLR2A__ENCSR000DMK_1__m1	3.33	FALSE	0.0016061
Myc	Tab1	1	dbcorrdb__POLR2A__ENCSR000DMK_1__m1	3.33	FALSE	0.00227853
Myc	Terf2	1	dbcorrdb__POLR2A__ENCSR000DMK_1__m1	3.33	FALSE	0.0016845
Myc	Thop1	1	dbcorrdb__POLR2A__ENCSR000DMK_1__m1	3.33	FALSE	0.00269696
Myc	Tm2d2	2	dbcorrdb__POLR2A__ENCSR000DMK_1__m1	3.33	FALSE	0.00120723
Myc	Tmed4	1	dbcorrdb__POLR2A__ENCSR000DMK_1__m1	3.33	FALSE	0.0014605
Myc	Tmem176a	1	dbcorrdb__POLR2A__ENCSR000DMK_1__m1	3.33	FALSE	0.00164644
Myc	Tor3a	3	dbcorrdb__POLR2A__ENCSR000DMK_1__m1	3.33	FALSE	0.00226521
Myc	Trim16	7	hocomoco__ATF3_MOUSE.H11MO.0.A	3.33	FALSE	0.00165301
Myc	Usp14	4	dbcorrdb__POLR2A__ENCSR000DMK_1__m1	3.33	FALSE	0.00120209
Myc	Usp25	2	dbcorrdb__POLR2A__ENCSR000DMK_1__m1	3.33	FALSE	0.00127054
Myc	Wdr91	3	cisbp__M4429	3.33	FALSE	0.00182574
Myc	Zbtb48	1	dbcorrdb__POLR2A__ENCSR000DMK_1__m1	3.33	FALSE	0.00467264
Myc	Zcchc4	3	dbcorrdb__POLR2A__ENCSR000DMK_1__m1	3.33	FALSE	0.00191421
Myc	Zfp326	3	dbcorrdb__POLR2A__ENCSR000DMK_1__m1	3.33	FALSE	0.00104186
Myc	Znfx1	5	dbcorrdb__POLR2A__ENCSR000DMK_1__m1	3.33	FALSE	0.00140305
Myc	Anxa3	2	homer__NNATGASTCATH_Fra1	3.29	FALSE	0.00259128
Myc	Aldh4a1	5	cisbp__M5106	3.24	FALSE	0.00153705
Myc	Arrb2	3	cisbp__M5106	3.24	FALSE	0.00154036
Myc	Depdc7	6	cisbp__M5106	3.24	FALSE	0.00197387
Myc	Dnajc12	6	cisbp__M5106	3.24	FALSE	0.00189688
Myc	Lat2	4	cisbp__M5106	3.24	FALSE	0.00101714
Myc	Paip2b	2	cisbp__M5106	3.24	FALSE	0.00291079
Myc	Slamf8	5	cisbp__M5106	3.24	FALSE	0.00224332
Myc	Slc25a10	4	cisbp__M5106	3.24	FALSE	0.0018319
Myc	Tnfsf13b	3	cisbp__M5106	3.24	FALSE	0.00143203
Myc	Zfp263	3	cisbp__M5106	3.24	FALSE	0.00127327
Myc	Ccdc107	2	dbcorrdb__BHLHE40__ENCSR000DZJ_1__m1	3.2	FALSE	0.00162749
Myc	Ccdc43	2	dbcorrdb__BHLHE40__ENCSR000DZJ_1__m1	3.2	FALSE	0.00188613
Myc	Cxcl2	3	dbcorrdb__BHLHE40__ENCSR000DZJ_1__m1	3.2	FALSE	0.00246637
Myc	Cyb561d1	2	dbcorrdb__BHLHE40__ENCSR000DZJ_1__m1	3.2	FALSE	0.00188718
Myc	Dhx40	2	dbcorrdb__BHLHE40__ENCSR000DZJ_1__m1	3.2	FALSE	0.00111296
Myc	Dnase2a	1	dbcorrdb__BHLHE40__ENCSR000DZJ_1__m1	3.2	FALSE	0.00165381
Myc	Dolpp1	2	dbcorrdb__BHLHE40__ENCSR000DZJ_1__m1	3.2	FALSE	0.00234126
Myc	Dpp7	2	dbcorrdb__BHLHE40__ENCSR000DZJ_1__m1	3.2	FALSE	0.00230602
Myc	Eif4a3	2	dbcorrdb__BHLHE40__ENCSR000DZJ_1__m1	3.2	FALSE	0.00114742
Myc	Fut7	2	dbcorrdb__BHLHE40__ENCSR000DZJ_1__m1	3.2	FALSE	0.00215027
Myc	Gas2l3	5	dbcorrdb__BHLHE40__ENCSR000DZJ_1__m1	3.2	FALSE	0.00156195
Myc	Gusb	2	dbcorrdb__BHLHE40__ENCSR000DZJ_1__m1	3.2	FALSE	0.00101322
Myc	Iqgap2	2	cisbp__M4515	3.2	FALSE	0.00191636
Myc	Kdsr	2	cisbp__M4515	3.2	FALSE	0.00116102
Myc	Mapkapk5	2	dbcorrdb__BHLHE40__ENCSR000DZJ_1__m1	3.2	FALSE	0.00151598
Myc	Mgat4b	2	dbcorrdb__BHLHE40__ENCSR000DZJ_1__m1	3.2	FALSE	0.0013247
Myc	Mocs2	2	dbcorrdb__BHLHE40__ENCSR000DZJ_1__m1	3.2	FALSE	0.00101604
Myc	Nampt	3	dbcorrdb__BHLHE40__ENCSR000DZJ_1__m1	3.2	FALSE	0.00131874
Myc	Otud6b	1	dbcorrdb__BHLHE40__ENCSR000DZJ_1__m1	3.2	FALSE	0.0019242
Myc	Parp2	2	dbcorrdb__BHLHE40__ENCSR000DZJ_1__m1	3.2	FALSE	0.00167573
Myc	Ppp1r12b	2	dbcorrdb__BHLHE40__ENCSR000DZJ_1__m1	3.2	FALSE	0.00249256
Myc	Prelid2	2	dbcorrdb__BHLHE40__ENCSR000DZJ_1__m1	3.2	FALSE	0.00391727
Myc	Ranbp3	1	dbcorrdb__BHLHE40__ENCSR000DZJ_1__m1	3.2	FALSE	0.00113717
Myc	Rrn3	2	dbcorrdb__BHLHE40__ENCSR000DZJ_1__m1	3.2	FALSE	0.00158586
Myc	Sec22a	1	dbcorrdb__BHLHE40__ENCSR000DZJ_1__m1	3.2	FALSE	0.00119057
Myc	Serpinb8	3	cisbp__M4515	3.2	FALSE	0.00151523
Myc	Slc25a26	2	dbcorrdb__BHLHE40__ENCSR000DZJ_1__m1	3.2	FALSE	0.00142482
Myc	Stxbp5	2	dbcorrdb__BHLHE40__ENCSR000DZJ_1__m1	3.2	FALSE	0.00141732
Myc	Tmem159	3	dbcorrdb__BHLHE40__ENCSR000DZJ_1__m1	3.2	FALSE	0.0032419
Myc	Tmem222	2	dbcorrdb__BHLHE40__ENCSR000DZJ_1__m1	3.2	FALSE	0.00112222
Myc	Vamp7	2	dbcorrdb__BHLHE40__ENCSR000DZJ_1__m1	3.2	FALSE	0.00131763
Myc	Zfp704	6	cisbp__M4531	3.18	FALSE	0.00451471
Myc	Ammecr1	1	yetfasco__YEL009C_1363	3.1	FALSE	0.00163328
Myc	Cd209a	4	hocomoco__FOS_MOUSE.H11MO.0.A	3.1	FALSE	0.00455348
Myc	Clec10a	1	dbcorrdb__BHLHE40__ENCSR000BID_1__m1	3.1	FALSE	0.00349218
Myc	Col4a3bp	2	yetfasco__YEL009C_1363	3.1	FALSE	0.00106353
Myc	Cyp20a1	1	yetfasco__YEL009C_1363	3.1	FALSE	0.00122688
Myc	Dmkn	1	yetfasco__YEL009C_1363	3.1	FALSE	0.00337781
Myc	Eef1e1	2	dbcorrdb__BHLHE40__ENCSR000BID_1__m1	3.1	FALSE	0.00340867
Myc	Ell	1	yetfasco__YEL009C_1363	3.1	FALSE	0.00169073
Myc	Endod1	1	yetfasco__YEL009C_1363	3.1	FALSE	0.00154211
Myc	Ext2	1	yetfasco__YEL009C_1363	3.1	FALSE	0.00101384
Myc	Fam35a	1	yetfasco__YEL009C_1363	3.1	FALSE	0.00105536
Myc	Gak	1	yetfasco__YEL009C_1363	3.1	FALSE	0.00102466
Myc	Gimap5	2	yetfasco__YEL009C_1363	3.1	FALSE	0.00235636
Myc	Glb1	2	dbcorrdb__BHLHE40__ENCSR000BID_1__m1	3.1	FALSE	0.00283291
Myc	Lcor	1	yetfasco__YEL009C_1363	3.1	FALSE	0.00148313
Myc	Lmo1	1	yetfasco__YEL009C_1363	3.1	FALSE	0.00164566
Myc	Mdc1	1	yetfasco__YEL009C_1363	3.1	FALSE	0.00161004
Myc	Msr1	1	yetfasco__YEL009C_1363	3.1	FALSE	0.0013276
Myc	N6amt1	1	yetfasco__YEL009C_1363	3.1	FALSE	0.00104142
Myc	Nme1	1	yetfasco__YEL009C_1363	3.1	FALSE	0.00179226
Myc	Nop14	3	dbcorrdb__BHLHE40__ENCSR000BID_1__m1	3.1	FALSE	0.0031378
Myc	Npc1	2	yetfasco__YEL009C_1363	3.1	FALSE	0.0018066
Myc	Park7	1	yetfasco__YEL009C_1363	3.1	FALSE	0.00149456
Myc	Siah2	1	yetfasco__YEL009C_1363	3.1	FALSE	0.00103917
Myc	Slamf9	1	yetfasco__YEL009C_1363	3.1	FALSE	0.00133845
Myc	Trip10	1	yetfasco__YEL009C_1363	3.1	FALSE	0.00168747
Myc	Tuba1c	2	yetfasco__YEL009C_1363	3.1	FALSE	0.001228
Myc	2010111I01Rik	2	yetfasco__YEL009C_1363	3.08	FALSE	0.00682831
Myc	Rsad2	3	hocomoco__FOSL1_HUMAN.H11MO.0.A	3.08	FALSE	0.00543751
Myc	Bc1	1	homer__GATGACTCATCN_Jun-AP1	3.06	FALSE	0.00108024
Myc	Casp6	1	cisbp__M4637	3.06	FALSE	0.00150197
Myc	Coro2a	1	cisbp__M4637	3.06	FALSE	0.00147944
Myc	Cyp27a1	1	cisbp__M4637	3.06	FALSE	0.00125505
Myc	Frrs1	1	homer__GATGACTCATCN_Jun-AP1	3.06	FALSE	0.00101489
Myc	Ksr1	1	cisbp__M4637	3.06	FALSE	0.00146482
Myc	Lmf1	1	cisbp__M4637	3.06	FALSE	0.00125294
Myc	Slc41a3	1	homer__GATGACTCATCN_Jun-AP1	3.06	FALSE	0.00131671
Myc	Tmem205	1	cisbp__M4637	3.06	FALSE	0.00165469
Myc	Tspan3	1	cisbp__M4637	3.06	FALSE	0.00100604
Myc	Dbt	1	dbcorrdb__BHLHE40__ENCSR000DYJ_1__m1	3.04	FALSE	0.00331291
Myc	Gnl1	1	dbcorrdb__BHLHE40__ENCSR000DYJ_1__m1	3.04	FALSE	0.00131598
Myc	Klhl7	1	dbcorrdb__BHLHE40__ENCSR000DYJ_1__m1	3.04	FALSE	0.00163191
Myc	Polr3k	1	dbcorrdb__BHLHE40__ENCSR000DYJ_1__m1	3.04	FALSE	0.00158882
Myc	Trappc1	1	dbcorrdb__BHLHE40__ENCSR000DYJ_1__m1	3.04	FALSE	0.00124894
Myc	C030006K11Rik	1	dbcorrdb__GABPA__ENCSR000BIW_1__m1	3.01	FALSE	0.0029544
Myc	Pnp	1	dbcorrdb__GABPA__ENCSR000BIW_1__m1	3.01	FALSE	0.00244367
Myc	Polr1a	1	dbcorrdb__GABPA__ENCSR000BIW_1__m1	3.01	FALSE	0.00176132
Myc	Prmt7	1	dbcorrdb__GABPA__ENCSR000BIW_1__m1	3.01	FALSE	0.00185284
Myc	Slc7a6os	1	dbcorrdb__GABPA__ENCSR000BIW_1__m1	3.01	FALSE	0.00138926
Myc	St6galnac6	1	dbcorrdb__GABPA__ENCSR000BIW_1__m1	3.01	FALSE	0.00128882
Myc	Wdr77	1	dbcorrdb__GABPA__ENCSR000BIW_1__m1	3.01	FALSE	0.00143127
Myc	Zfp385a	1	dbcorrdb__GABPA__ENCSR000BIW_1__m1	3.01	FALSE	0.00217003
Maff	Bcl2a1b	10	dbcorrdb__FOS__ENCSR000DOO_1__m1	3.94	FALSE	0.00648372
Maff	C3ar1	16	dbcorrdb__FOS__ENCSR000DOO_1__m1	3.94	FALSE	0.0095742
Maff	Cd63	5	dbcorrdb__FOS__ENCSR000DOO_1__m1	3.94	FALSE	0.00615595
Maff	Creb5	12	dbcorrdb__FOS__ENCSR000DOO_1__m1	3.94	FALSE	0.0127869
Maff	Il1rn	6	dbcorrdb__FOS__ENCSR000DOO_1__m1	3.94	FALSE	0.00887938
Maff	Il6	19	dbcorrdb__FOS__ENCSR000DOO_1__m1	3.94	FALSE	0.00509167
Maff	Maff	23	dbcorrdb__FOS__ENCSR000DOO_1__m1	3.94	FALSE	NA
Maff	Mmp12	17	dbcorrdb__FOS__ENCSR000DOO_1__m1	3.94	FALSE	0.00785174
Maff	Sqstm1	20	dbcorrdb__FOS__ENCSR000DOO_1__m1	3.94	FALSE	0.00548602
Maff	Tgif1	12	dbcorrdb__FOS__ENCSR000DOO_1__m1	3.94	FALSE	0.0061059
Maff	Tnfaip3	7	dbcorrdb__FOS__ENCSR000DOO_1__m1	3.94	FALSE	0.00844711
Maff	Tnip3	5	dbcorrdb__FOS__ENCSR000DOO_1__m1	3.94	FALSE	0.00549874
Maff	Zfp654	6	dbcorrdb__FOS__ENCSR000DOO_1__m1	3.94	FALSE	0.00655896
Maff	Arhgap31	5	hocomoco__BACH2_MOUSE.H11MO.0.A	3.55	FALSE	0.00147019
Maff	Axl	10	hocomoco__BACH2_MOUSE.H11MO.0.A	3.55	FALSE	0.00443687
Maff	Bach1	7	hocomoco__BACH2_MOUSE.H11MO.0.A	3.55	FALSE	0.00101758
Maff	Bag3	9	hocomoco__BACH2_MOUSE.H11MO.0.A	3.55	FALSE	0.00189545
Maff	Bcl3	8	hocomoco__BACH2_MOUSE.H11MO.0.A	3.55	FALSE	0.00265627
Maff	C130026I21Rik	7	hocomoco__BACH2_MOUSE.H11MO.0.A	3.55	FALSE	0.00120258
Maff	Cpeb2	6	hocomoco__BACH2_MOUSE.H11MO.0.A	3.55	FALSE	0.0012267
Maff	Ctsd	6	hocomoco__BACH2_MOUSE.H11MO.0.A	3.55	FALSE	0.00122348
Maff	Cxcl1	8	hocomoco__BACH2_MOUSE.H11MO.0.A	3.55	FALSE	0.023603
Maff	Dab2	4	hocomoco__BACH2_MOUSE.H11MO.0.A	3.55	FALSE	0.00257382
Maff	Dapk1	6	hocomoco__BACH2_MOUSE.H11MO.0.A	3.55	FALSE	0.00215335
Maff	Dgkg	6	hocomoco__BACH2_MOUSE.H11MO.0.A	3.55	FALSE	0.00115426
Maff	Dhrs3	7	hocomoco__BACH2_MOUSE.H11MO.0.A	3.55	FALSE	0.00258818
Maff	Dot1l	2	hocomoco__BACH2_MOUSE.H11MO.0.A	3.55	FALSE	0.00267926
Maff	Dse	3	hocomoco__BACH2_MOUSE.H11MO.0.A	3.55	FALSE	0.00106346
Maff	Dst	10	hocomoco__BACH2_MOUSE.H11MO.0.A	3.55	FALSE	0.00340656
Maff	E2f2	7	hocomoco__BACH2_MOUSE.H11MO.0.A	3.55	FALSE	0.0015304
Maff	Eif4e	5	hocomoco__BACH2_MOUSE.H11MO.0.A	3.55	FALSE	0.00278455
Maff	Ercc6	5	hocomoco__BACH2_MOUSE.H11MO.0.A	3.55	FALSE	0.00214647
Maff	Ets2	4	hocomoco__BACH2_MOUSE.H11MO.0.A	3.55	FALSE	0.00165872
Maff	Fam110a	10	hocomoco__BACH2_MOUSE.H11MO.0.A	3.55	FALSE	0.00433621
Maff	Fbxo30	5	hocomoco__BACH2_MOUSE.H11MO.0.A	3.55	FALSE	0.00255537
Maff	Fmn1	5	hocomoco__BACH2_MOUSE.H11MO.0.A	3.55	FALSE	0.00139211
Maff	Fosb	9	hocomoco__BACH2_MOUSE.H11MO.0.A	3.55	FALSE	0.0012214
Maff	Fosl1	13	hocomoco__BACH2_MOUSE.H11MO.0.A	3.55	FALSE	0.00513553
Maff	Fth1	13	hocomoco__BACH2_MOUSE.H11MO.0.A	3.55	FALSE	0.00329902
Maff	Gabarapl1	7	hocomoco__BACH2_MOUSE.H11MO.0.A	3.55	FALSE	0.00251798
Maff	Gadd45a	10	hocomoco__BACH2_MOUSE.H11MO.0.A	3.55	FALSE	0.00360892
Maff	Gatad2a	5	hocomoco__BACH2_MOUSE.H11MO.0.A	3.55	FALSE	0.00190588
Maff	Gclm	3	hocomoco__BACH2_MOUSE.H11MO.0.A	3.55	FALSE	0.00253941
Maff	Gem	8	hocomoco__BACH2_MOUSE.H11MO.0.A	3.55	FALSE	0.00367074
Maff	Gna13	9	hocomoco__BACH2_MOUSE.H11MO.0.A	3.55	FALSE	0.00194089
Maff	Gpr183	3	hocomoco__BACH2_MOUSE.H11MO.0.A	3.55	FALSE	0.00116354
Maff	H3f3b	5	hocomoco__BACH2_MOUSE.H11MO.0.A	3.55	FALSE	0.00197351
Maff	Hmox1	8	hocomoco__BACH2_MOUSE.H11MO.0.A	3.55	FALSE	0.00230219
Maff	Ifrd1	7	hocomoco__BACH2_MOUSE.H11MO.0.A	3.55	FALSE	0.0121868
Maff	Itga5	8	hocomoco__BACH2_MOUSE.H11MO.0.A	3.55	FALSE	0.0052372
Maff	Jdp2	10	hocomoco__BACH2_MOUSE.H11MO.0.A	3.55	FALSE	0.00125556
Maff	Junb	6	hocomoco__BACH2_MOUSE.H11MO.0.A	3.55	FALSE	0.00122986
Maff	Kcnn4	9	hocomoco__BACH2_MOUSE.H11MO.0.A	3.55	FALSE	0.00100376
Maff	Kdm6b	12	hocomoco__BACH2_MOUSE.H11MO.0.A	3.55	FALSE	0.00336679
Maff	Lmna	17	hocomoco__BACH2_MOUSE.H11MO.0.A	3.55	FALSE	0.00409248
Maff	Lrrfip2	6	hocomoco__BACH2_MOUSE.H11MO.0.A	3.55	FALSE	0.0011572
Maff	Mafg	11	hocomoco__BACH2_MOUSE.H11MO.0.A	3.55	FALSE	0.00105679
Maff	Mafk	9	hocomoco__BACH2_MOUSE.H11MO.0.A	3.55	FALSE	0.00122352
Maff	Map2k3	7	hocomoco__BACH2_MOUSE.H11MO.0.A	3.55	FALSE	0.00241069
Maff	Mapk6	12	hocomoco__BACH2_MOUSE.H11MO.0.A	3.55	FALSE	0.00379142
Maff	Met	4	hocomoco__BACH2_MOUSE.H11MO.0.A	3.55	FALSE	0.00178233
Maff	Mga	8	hocomoco__BACH2_MOUSE.H11MO.0.A	3.55	FALSE	0.00143907
Maff	Mnt	10	hocomoco__BACH2_MOUSE.H11MO.0.A	3.55	FALSE	0.00129491
Maff	Mt1	5	hocomoco__BACH2_MOUSE.H11MO.0.A	3.55	FALSE	0.00766885
Maff	Ncdn	4	hocomoco__BACH2_MOUSE.H11MO.0.A	3.55	FALSE	0.00148902
Maff	Pde2a	9	hocomoco__BACH2_MOUSE.H11MO.0.A	3.55	FALSE	0.00274147
Maff	Pde4d	11	hocomoco__BACH2_MOUSE.H11MO.0.A	3.55	FALSE	0.00777864
Maff	Pea15a	4	hocomoco__BACH2_MOUSE.H11MO.0.A	3.55	FALSE	0.00206769
Maff	Plcl1	5	hocomoco__BACH2_MOUSE.H11MO.0.A	3.55	FALSE	0.00100436
Maff	Prr7	9	hocomoco__BACH2_MOUSE.H11MO.0.A	3.55	FALSE	0.00192015
Maff	Rab8b	7	hocomoco__BACH2_MOUSE.H11MO.0.A	3.55	FALSE	0.00190062
Maff	Rhoc	10	hocomoco__BACH2_MOUSE.H11MO.0.A	3.55	FALSE	0.00714128
Maff	Scyl2	6	hocomoco__BACH2_MOUSE.H11MO.0.A	3.55	FALSE	0.00202844
Maff	Sdc1	7	hocomoco__BACH2_MOUSE.H11MO.0.A	3.55	FALSE	0.00233598
Maff	Sdc4	13	hocomoco__BACH2_MOUSE.H11MO.0.A	3.55	FALSE	0.00314941
Maff	Smox	10	hocomoco__BACH2_MOUSE.H11MO.0.A	3.55	FALSE	0.00102178
Maff	Srxn1	6	hocomoco__BACH2_MOUSE.H11MO.0.A	3.55	FALSE	0.00116005
Maff	Tfg	4	hocomoco__BACH2_MOUSE.H11MO.0.A	3.55	FALSE	0.00106183
Maff	Timp2	9	hocomoco__BACH2_MOUSE.H11MO.0.A	3.55	FALSE	0.00157384
Maff	Tpst1	8	hocomoco__BACH2_MOUSE.H11MO.0.A	3.55	FALSE	0.00146176
Maff	Traf1	5	hocomoco__BACH2_MOUSE.H11MO.0.A	3.55	FALSE	0.00179745
Maff	Ttc39c	4	hocomoco__BACH2_MOUSE.H11MO.0.A	3.55	FALSE	0.00153756
Maff	Tuba1c	6	hocomoco__BACH2_MOUSE.H11MO.0.A	3.55	FALSE	0.00303469
Maff	Zfand2a	7	hocomoco__BACH2_MOUSE.H11MO.0.A	3.55	FALSE	0.00105975
Maff	Zfp219	7	hocomoco__BACH2_MOUSE.H11MO.0.A	3.55	FALSE	0.00133575
Maff	Zfp516	18	hocomoco__BACH2_MOUSE.H11MO.0.A	3.55	FALSE	0.00367893
Maff	Zfp672	5	hocomoco__BACH2_MOUSE.H11MO.0.A	3.55	FALSE	0.00168587
Maff	Ap1g1	6	swissregulon__hs__NFE2L2.p2	3.49	FALSE	0.00161428
Maff	Ctnnbip1	6	swissregulon__hs__NFE2L2.p2	3.49	FALSE	0.00101169
Maff	Fasl	9	swissregulon__hs__NFE2L2.p2	3.49	FALSE	0.00509311
Maff	Fbxo42	8	swissregulon__hs__NFE2L2.p2	3.49	FALSE	0.00162655
Maff	Icos	4	swissregulon__hs__NFE2L2.p2	3.49	FALSE	0.00205871
Maff	Lars	4	swissregulon__hs__NFE2L2.p2	3.49	FALSE	0.00229412
Maff	Ppme1	4	swissregulon__hs__NFE2L2.p2	3.49	FALSE	0.00129867
Maff	Tmem205	4	swissregulon__hs__NFE2L2.p2	3.49	FALSE	0.00163715
Maff	Zfp780b	5	swissregulon__hs__NFE2L2.p2	3.49	FALSE	0.00118556
Maff	Batf	2	transfac_public__M00517	3.47	FALSE	0.00491605
Maff	C1qa	2	transfac_public__M00517	3.47	FALSE	0.00465277
Maff	Cdkn1a	5	transfac_public__M00517	3.47	FALSE	0.00294558
Maff	Cmas	3	jaspar__MA0591.1	3.47	FALSE	0.00103088
Maff	Csrnp1	4	transfac_public__M00517	3.47	FALSE	0.00851496
Maff	Dtx2	4	jaspar__MA0591.1	3.47	FALSE	0.00153957
Maff	G3bp1	3	jaspar__MA0591.1	3.47	FALSE	0.00120977
Maff	Gadd45b	2	transfac_public__M00517	3.47	FALSE	0.0207709
Maff	Gas7	6	jaspar__MA0591.1	3.47	FALSE	0.00109458
Maff	Ier3	6	transfac_public__M00517	3.47	FALSE	0.00341985
Maff	Kpna1	3	jaspar__MA0591.1	3.47	FALSE	0.00109648
Maff	Mtmr12	5	jaspar__MA0591.1	3.47	FALSE	0.00126031
Maff	Nfkbiz	8	transfac_public__M00517	3.47	FALSE	0.00368553
Maff	P2ry6	3	jaspar__MA0591.1	3.47	FALSE	0.00150594
Maff	Pde4dip	3	jaspar__MA0591.1	3.47	FALSE	0.00113687
Maff	Pdlim4	2	jaspar__MA0591.1	3.47	FALSE	0.00252458
Maff	Pggt1b	2	jaspar__MA0591.1	3.47	FALSE	0.0010515
Maff	Ptafr	5	transfac_public__M00517	3.47	FALSE	0.00483249
Maff	Ralgds	8	transfac_public__M00517	3.47	FALSE	0.00452828
Maff	Rapgef2	4	jaspar__MA0591.1	3.47	FALSE	0.0027369
Maff	Rasgef1b	3	transfac_public__M00517	3.47	FALSE	0.00326639
Maff	Slc23a2	8	transfac_public__M00517	3.47	FALSE	0.00451264
Maff	Slc41a1	3	jaspar__MA0591.1	3.47	FALSE	0.00273491
Maff	Socs3	6	transfac_public__M00517	3.47	FALSE	0.00958744
Maff	Syne1	9	transfac_public__M00517	3.47	FALSE	0.00372814
Maff	Tbc1d4	6	jaspar__MA0591.1	3.47	FALSE	0.00414763
Maff	Tmbim1	5	jaspar__MA0591.1	3.47	FALSE	0.00117423
Maff	Top1	4	jaspar__MA0591.1	3.47	FALSE	0.0011388
Maff	Ttpal	4	jaspar__MA0591.1	3.47	FALSE	0.00139115
Maff	Txnrd1	8	transfac_public__M00517	3.47	FALSE	0.00378563
Maff	Ube2z	5	transfac_public__M00517	3.47	FALSE	0.00433926
Maff	Zc3h12a	6	transfac_public__M00517	3.47	FALSE	0.00408288
Maff	Zfp367	7	jaspar__MA0591.1	3.47	FALSE	0.00130902
Maff	Nfe2l2	5	jaspar__MA0530.1	3.46	FALSE	0.0038948
Maff	Ptger4	6	jaspar__MA0530.1	3.46	FALSE	0.00277837
Maff	Rnf24	2	jaspar__MA0530.1	3.46	FALSE	0.00381353
Maff	Wdr81	2	jaspar__MA0530.1	3.46	FALSE	0.00309203
Maff	Abca1	4	transfac_public__M00517	3.38	FALSE	0.00508516
Maff	Arg2	4	transfac_public__M00517	3.38	FALSE	0.00511095
Maff	Cxcl16	6	transfac_public__M00517	3.38	FALSE	0.0116104
Maff	Kdm4a	2	transfac_public__M00517	3.38	FALSE	0.00525864
Maff	Marcksl1	2	transfac_public__M00517	3.38	FALSE	0.0159884
Maff	Mt2	3	transfac_public__M00517	3.38	FALSE	0.00843842
Maff	Nfkbia	2	transfac_public__M00517	3.38	FALSE	0.00672142
Maff	Tnf	2	transfac_public__M00517	3.38	FALSE	0.00567508
Maff	1810013L24Rik	1	cisbp__M0273	3.37	FALSE	0.00148925
Maff	3110043O21Rik	2	cisbp__M0273	3.37	FALSE	0.00335401
Maff	Acrbp	1	cisbp__M0273	3.37	FALSE	0.00127268
Maff	Adnp2	5	cisbp__M0273	3.37	FALSE	0.00141229
Maff	Aff1	2	cisbp__M0273	3.37	FALSE	0.00114889
Maff	AI504432	1	cisbp__M0273	3.37	FALSE	0.00144698
Maff	Aig1	4	cisbp__M0273	3.37	FALSE	0.00284602
Maff	Amz2	2	cisbp__M0273	3.37	FALSE	0.00224905
Maff	Ankrd9	3	cisbp__M0273	3.37	FALSE	0.00258138
Maff	Areg	6	cisbp__M0273	3.37	FALSE	0.00548743
Maff	Arf4	3	cisbp__M0273	3.37	FALSE	0.00170888
Maff	Arhgap1	1	cisbp__M0273	3.37	FALSE	0.00107861
Maff	Arih1	4	cisbp__M0273	3.37	FALSE	0.00147478
Maff	Arih2	1	cisbp__M0273	3.37	FALSE	0.0020841
Maff	Arl4d	2	cisbp__M0273	3.37	FALSE	0.00202186
Maff	Arl5b	2	cisbp__M0273	3.37	FALSE	0.00416717
Maff	Arrb2	1	cisbp__M0273	3.37	FALSE	0.00112405
Maff	Atp6v0a1	4	cisbp__M0273	3.37	FALSE	0.00354984
Maff	Avpi1	3	cisbp__M0273	3.37	FALSE	0.00116559
Maff	Azin1	4	cisbp__M0273	3.37	FALSE	0.00129787
Maff	Bhlhe40	1	cisbp__M0273	3.37	FALSE	0.00185848
Maff	Btbd7	1	cisbp__M0273	3.37	FALSE	0.00100063
Maff	Calcrl	2	cisbp__M0273	3.37	FALSE	0.00151024
Maff	Camk1	4	cisbp__M0273	3.37	FALSE	0.00198469
Maff	Ccdc85b	1	cisbp__M0273	3.37	FALSE	0.00235803
Maff	Ccdc86	3	cisbp__M0273	3.37	FALSE	0.00125801
Maff	Ccl4	4	cisbp__M0273	3.37	FALSE	0.00166237
Maff	Ccnd2	3	cisbp__M0273	3.37	FALSE	0.00121784
Maff	Ccrl2	2	cisbp__M0273	3.37	FALSE	0.00393947
Maff	Cd2bp2	2	cisbp__M0273	3.37	FALSE	0.00119995
Maff	Cdc42ep4	4	cisbp__M0273	3.37	FALSE	0.00236978
Maff	Cdk2	2	cisbp__M0273	3.37	FALSE	0.00137158
Maff	Chd1	2	cisbp__M0273	3.37	FALSE	0.00100137
Maff	Clasp2	3	cisbp__M0273	3.37	FALSE	0.00133448
Maff	Copa	1	cisbp__M0273	3.37	FALSE	0.00108964
Maff	Coq10b	1	cisbp__M0273	3.37	FALSE	0.00182737
Maff	Cox18	2	cisbp__M0273	3.37	FALSE	0.00187587
Maff	Crem	3	cisbp__M0273	3.37	FALSE	0.00191059
Maff	Ctnnd1	4	cisbp__M0273	3.37	FALSE	0.0017142
Maff	Cyp51	1	cisbp__M0273	3.37	FALSE	0.0016752
Maff	Diablo	1	cisbp__M0273	3.37	FALSE	0.00107498
Maff	Dmxl2	2	cisbp__M0273	3.37	FALSE	0.00157312
Maff	Dnajb4	4	cisbp__M0273	3.37	FALSE	0.00147603
Maff	Dnajb9	1	cisbp__M0273	3.37	FALSE	0.00233546
Maff	Dok2	4	cisbp__M0273	3.37	FALSE	0.00199491
Maff	Dolpp1	1	cisbp__M0273	3.37	FALSE	0.00238294
Maff	Dvl2	1	cisbp__M0273	3.37	FALSE	0.00152663
Maff	Efr3a	4	cisbp__M0273	3.37	FALSE	0.00189795
Maff	Egr2	2	cisbp__M0273	3.37	FALSE	0.00225993
Maff	Ell	2	cisbp__M0273	3.37	FALSE	0.00146981
Maff	Ell2	3	cisbp__M0273	3.37	FALSE	0.00173434
Maff	Errfi1	2	cisbp__M0273	3.37	FALSE	0.00242439
Maff	Etv3	5	cisbp__M0273	3.37	FALSE	0.00349584
Maff	Fam53c	2	cisbp__M0273	3.37	FALSE	0.00112682
Maff	Fbxo34	4	cisbp__M0273	3.37	FALSE	0.00111157
Maff	Gcc1	2	cisbp__M0273	3.37	FALSE	0.00281802
Maff	Gla	3	cisbp__M0273	3.37	FALSE	0.00106913
Maff	Gnl1	3	cisbp__M0273	3.37	FALSE	0.00272953
Maff	Gpr137	1	cisbp__M0273	3.37	FALSE	0.00125884
Maff	Gprc5a	7	cisbp__M0273	3.37	FALSE	0.00197757
Maff	Gtf2f1	3	cisbp__M0273	3.37	FALSE	0.00132686
Maff	Gtpbp4	1	cisbp__M0273	3.37	FALSE	0.00158273
Maff	Gzmb	1	cisbp__M0273	3.37	FALSE	0.00155257
Maff	H2-Aa	1	cisbp__M0273	3.37	FALSE	0.00204198
Maff	Herpud1	1	cisbp__M0273	3.37	FALSE	0.00142614
Maff	Hsd17b7	1	cisbp__M0273	3.37	FALSE	0.00143722
Maff	Hspa14	1	cisbp__M0273	3.37	FALSE	0.00161577
Maff	Igf2bp3	1	cisbp__M0273	3.37	FALSE	0.00135326
Maff	Inpp5a	2	cisbp__M0273	3.37	FALSE	0.00125108
Maff	Ints12	4	cisbp__M0273	3.37	FALSE	0.00127826
Maff	Isg20	3	cisbp__M0273	3.37	FALSE	0.00107446
Maff	Kat5	1	cisbp__M0273	3.37	FALSE	0.00342008
Maff	Klf9	3	cisbp__M0273	3.37	FALSE	0.00169796
Maff	Lactb2	1	cisbp__M0273	3.37	FALSE	0.00157285
Maff	Larp7	3	cisbp__M0273	3.37	FALSE	0.00113113
Maff	Lin7c	2	cisbp__M0273	3.37	FALSE	0.00245811
Maff	Luzp1	4	cisbp__M0273	3.37	FALSE	0.00148215
Maff	Med14	2	cisbp__M0273	3.37	FALSE	0.00199847
Maff	Med27	1	cisbp__M0273	3.37	FALSE	0.00210817
Maff	Mrps18b	2	cisbp__M0273	3.37	FALSE	0.00194091
Maff	Mxd1	3	cisbp__M0273	3.37	FALSE	0.00326487
Maff	Myo1e	3	cisbp__M0273	3.37	FALSE	0.00305124
Maff	Naa30	1	cisbp__M0273	3.37	FALSE	0.00137214
Maff	Nars2	3	cisbp__M0273	3.37	FALSE	0.00218212
Maff	Nfix	4	cisbp__M0273	3.37	FALSE	0.00109249
Maff	Nol10	1	cisbp__M0273	3.37	FALSE	0.00104798
Maff	Nolc1	3	cisbp__M0273	3.37	FALSE	0.0012421
Maff	Nop58	1	cisbp__M0273	3.37	FALSE	0.00312531
Maff	Nostrin	1	cisbp__M0273	3.37	FALSE	0.00353674
Maff	Nrbf2	3	cisbp__M0273	3.37	FALSE	0.00128363
Maff	Nt5dc2	3	cisbp__M0273	3.37	FALSE	0.00252238
Maff	Nudt3	1	cisbp__M0273	3.37	FALSE	0.00107749
Maff	Opa3	4	cisbp__M0273	3.37	FALSE	0.00117939
Maff	Pde4b	6	cisbp__M0273	3.37	FALSE	0.00458113
Maff	Phf8	2	cisbp__M0273	3.37	FALSE	0.00145665
Maff	Pkib	2	cisbp__M0273	3.37	FALSE	0.00141971
Maff	Plau	2	cisbp__M0273	3.37	FALSE	0.0105791
Maff	Plekhm2	3	cisbp__M0273	3.37	FALSE	0.00172409
Maff	Polr3d	1	cisbp__M0273	3.37	FALSE	0.00164665
Maff	Ppp2cb	1	cisbp__M0273	3.37	FALSE	0.00103219
Maff	Ppp2r2d	2	cisbp__M0273	3.37	FALSE	0.00151653
Maff	Pqlc1	2	cisbp__M0273	3.37	FALSE	0.00124795
Maff	Prf1	1	cisbp__M0273	3.37	FALSE	0.00169292
Maff	Prkar1a	2	cisbp__M0273	3.37	FALSE	0.0019014
Maff	Ptgs2	1	cisbp__M0273	3.37	FALSE	0.0037908
Maff	Ptpn23	1	cisbp__M0273	3.37	FALSE	0.00132221
Maff	Pwwp2b	4	cisbp__M0273	3.37	FALSE	0.00520374
Maff	Rabgef1	2	cisbp__M0273	3.37	FALSE	0.0018162
Maff	Rassf1	1	cisbp__M0273	3.37	FALSE	0.00104272
Maff	Recql5	1	cisbp__M0273	3.37	FALSE	0.00230444
Maff	Rel	2	cisbp__M0273	3.37	FALSE	0.00126191
Maff	Relb	6	cisbp__M0273	3.37	FALSE	0.00746301
Maff	Rgl1	2	cisbp__M0273	3.37	FALSE	0.00143836
Maff	Rnf138	2	cisbp__M0273	3.37	FALSE	0.00261772
Maff	Rnf19b	2	cisbp__M0273	3.37	FALSE	0.00222023
Maff	Rps6ka5	1	cisbp__M0273	3.37	FALSE	0.00152705
Maff	Rps6kb2	2	cisbp__M0273	3.37	FALSE	0.00117017
Maff	Rrad	3	cisbp__M0273	3.37	FALSE	0.00168681
Maff	Samd4b	1	cisbp__M0273	3.37	FALSE	0.00134005
Maff	Sbds	1	cisbp__M0273	3.37	FALSE	0.00140027
Maff	Skil	3	cisbp__M0273	3.37	FALSE	0.00240205
Maff	Slamf9	3	cisbp__M0273	3.37	FALSE	0.00128672
Maff	Slc10a3	2	cisbp__M0273	3.37	FALSE	0.00260901
Maff	Slc20a1	1	cisbp__M0273	3.37	FALSE	0.00109379
Maff	Slc39a1	3	cisbp__M0273	3.37	FALSE	0.00156118
Maff	Slc7a11	1	cisbp__M0273	3.37	FALSE	0.00192395
Maff	Spred2	6	cisbp__M0273	3.37	FALSE	0.00103787
Maff	Srsf6	3	cisbp__M0273	3.37	FALSE	0.0018193
Maff	St7	4	cisbp__M0273	3.37	FALSE	0.00181546
Maff	Tdg	2	cisbp__M0273	3.37	FALSE	0.00153266
Maff	Tlr4	4	cisbp__M0273	3.37	FALSE	0.00141581
Maff	Tmem175	2	cisbp__M0273	3.37	FALSE	0.0020126
Maff	Tmem86a	4	cisbp__M0273	3.37	FALSE	0.00100574
Maff	Tmf1	1	cisbp__M0273	3.37	FALSE	0.00142016
Maff	Tob1	2	cisbp__M0273	3.37	FALSE	0.00125893
Maff	Topors	2	cisbp__M0273	3.37	FALSE	0.00100871
Maff	Tpp1	1	cisbp__M0273	3.37	FALSE	0.00142544
Maff	Trem1	2	cisbp__M0273	3.37	FALSE	0.00172025
Maff	Trio	1	cisbp__M0273	3.37	FALSE	0.00138571
Maff	Trp53inp1	2	cisbp__M0273	3.37	FALSE	0.00123438
Maff	Trp53inp2	5	cisbp__M0273	3.37	FALSE	0.00220344
Maff	Tspan33	2	cisbp__M0273	3.37	FALSE	0.00211317
Maff	Txndc12	1	cisbp__M0273	3.37	FALSE	0.00190023
Maff	Txnl1	1	cisbp__M0273	3.37	FALSE	0.00102307
Maff	Uap1	2	cisbp__M0273	3.37	FALSE	0.00263173
Maff	Ubr4	4	cisbp__M0273	3.37	FALSE	0.00162785
Maff	Usp22	3	cisbp__M0273	3.37	FALSE	0.00151661
Maff	Usp38	2	cisbp__M0273	3.37	FALSE	0.00182649
Maff	Vma21	2	cisbp__M0273	3.37	FALSE	0.00153894
Maff	Wsb1	2	cisbp__M0273	3.37	FALSE	0.00116772
Maff	Yif1b	2	cisbp__M0273	3.37	FALSE	0.00153952
Maff	Ythdc1	1	cisbp__M0273	3.37	FALSE	0.00115893
Maff	Ywhag	4	cisbp__M0273	3.37	FALSE	0.00130413
Maff	Zbtb1	1	cisbp__M0273	3.37	FALSE	0.00161068
Maff	Zfp110	3	cisbp__M0273	3.37	FALSE	0.00112807
Maff	Zfp330	1	cisbp__M0273	3.37	FALSE	0.00123548
Maff	Zfp518a	2	cisbp__M0273	3.37	FALSE	0.00168808
Maff	Zfp608	1	cisbp__M0273	3.37	FALSE	0.00106108
Maff	Znfx1	1	cisbp__M0273	3.37	FALSE	0.00104285
Maff	Cd14	2	dbcorrdb__FOS__ENCSR000DOO_1__m1	3.33	FALSE	0.00306301
Maff	Armcx3	3	transfac_public__M00517	3.28	FALSE	0.00380795
Maff	Il1b	4	transfac_public__M00517	3.28	FALSE	0.00375335
Maff	Klk8	1	transfac_public__M00517	3.28	FALSE	0.00316495
Maff	Mllt6	5	transfac_public__M00517	3.28	FALSE	0.00306615
Maff	Tmem37	2	transfac_public__M00517	3.28	FALSE	0.00363848
Maff	Zdhhc21	5	transfac_public__M00517	3.28	FALSE	0.00281809
Maff	Acvrl1	5	dbcorrdb__NFE2__ENCSR000FAF_1__m2	3.19	FALSE	0.00129744
Maff	Arid5a	5	dbcorrdb__NFE2__ENCSR000FAF_1__m2	3.19	FALSE	0.00145913
Maff	Dtx3	2	dbcorrdb__NFE2__ENCSR000FAF_1__m2	3.19	FALSE	0.00261481
Maff	Irs2	2	dbcorrdb__NFE2__ENCSR000FAF_1__m2	3.19	FALSE	0.00256141
Maff	Ksr1	2	dbcorrdb__NFE2__ENCSR000FAF_1__m2	3.19	FALSE	0.00172128
Maff	Notch1	3	dbcorrdb__NFE2__ENCSR000FAF_1__m2	3.19	FALSE	0.00153568
Maff	Stab1	3	transfac_pro__M07610	3.18	FALSE	0.00373403
Maff	Adam10	1	dbcorrdb__BACH1__ENCSR000EBQ_1__m1	3.15	FALSE	0.0012033
Maff	Adam15	2	dbcorrdb__BACH1__ENCSR000EBQ_1__m1	3.15	FALSE	0.00107605
Maff	Adam17	3	dbcorrdb__BACH1__ENCSR000EBQ_1__m1	3.15	FALSE	0.00115757
Maff	Adora2b	2	dbcorrdb__BACH1__ENCSR000EBQ_1__m1	3.15	FALSE	0.0022026
Maff	Agtpbp1	2	dbcorrdb__BACH1__ENCSR000EBQ_1__m1	3.15	FALSE	0.0012751
Maff	Anxa3	1	dbcorrdb__BACH1__ENCSR000EBQ_1__m1	3.15	FALSE	0.00185163
Maff	Arntl	3	dbcorrdb__BACH1__ENCSR000EBQ_1__m1	3.15	FALSE	0.00169334
Maff	Atp6v1a	1	dbcorrdb__BACH1__ENCSR000EBQ_1__m1	3.15	FALSE	0.00169857
Maff	B3gnt5	3	dbcorrdb__BACH1__ENCSR000EBQ_1__m1	3.15	FALSE	0.0019084
Maff	B4galt5	2	dbcorrdb__BACH1__ENCSR000EBQ_1__m1	3.15	FALSE	0.00129508
Maff	Bcl2a1a	2	dbcorrdb__BACH1__ENCSR000EBQ_1__m1	3.15	FALSE	0.00171847
Maff	Bcl2a1d	3	dbcorrdb__BACH1__ENCSR000EBQ_1__m1	3.15	FALSE	0.00121258
Maff	Cacna1d	3	dbcorrdb__BACH1__ENCSR000EBQ_1__m1	3.15	FALSE	0.00206303
Maff	Ccl3	1	dbcorrdb__BACH1__ENCSR000EBQ_1__m1	3.15	FALSE	0.00140785
Maff	Cep70	2	dbcorrdb__BACH1__ENCSR000EBQ_1__m1	3.15	FALSE	0.00155423
Maff	Clic4	2	dbcorrdb__BACH1__ENCSR000EBQ_1__m1	3.15	FALSE	0.0046823
Maff	Ctdsp2	2	dbcorrdb__BACH1__ENCSR000EBQ_1__m1	3.15	FALSE	0.00135657
Maff	Cxcl2	3	dbcorrdb__BACH1__ENCSR000EBQ_1__m1	3.15	FALSE	0.0114801
Maff	Dcun1d5	4	dbcorrdb__BACH1__ENCSR000EBQ_1__m1	3.15	FALSE	0.00146266
Maff	E2f3	1	dbcorrdb__BACH1__ENCSR000EBQ_1__m1	3.15	FALSE	0.00248989
Maff	Eif1ax	2	dbcorrdb__BACH1__ENCSR000EBQ_1__m1	3.15	FALSE	0.00133696
Maff	Eny2	3	dbcorrdb__BACH1__ENCSR000EBQ_1__m1	3.15	FALSE	0.00183461
Maff	Fam53b	3	dbcorrdb__BACH1__ENCSR000EBQ_1__m1	3.15	FALSE	0.00124281
Maff	Fbxw4	3	dbcorrdb__BACH1__ENCSR000EBQ_1__m1	3.15	FALSE	0.00160187
Maff	Galk2	2	dbcorrdb__BACH1__ENCSR000EBQ_1__m1	3.15	FALSE	0.00122124
Maff	Gch1	2	dbcorrdb__BACH1__ENCSR000EBQ_1__m1	3.15	FALSE	0.00104841
Maff	Gpr34	2	dbcorrdb__BACH1__ENCSR000EBQ_1__m1	3.15	FALSE	0.00136117
Maff	Gpsm2	2	dbcorrdb__BACH1__ENCSR000EBQ_1__m1	3.15	FALSE	0.00162056
Maff	H60b	2	dbcorrdb__BACH1__ENCSR000EBQ_1__m1	3.15	FALSE	0.00142639
Maff	Haus4	2	dbcorrdb__BACH1__ENCSR000EBQ_1__m1	3.15	FALSE	0.00127821
Maff	Hebp1	1	dbcorrdb__BACH1__ENCSR000EBQ_1__m1	3.15	FALSE	0.00138303
Maff	Icam1	1	dbcorrdb__BACH1__ENCSR000EBQ_1__m1	3.15	FALSE	0.00754916
Maff	Igfbp4	2	dbcorrdb__BACH1__ENCSR000EBQ_1__m1	3.15	FALSE	0.00121515
Maff	Il15	2	dbcorrdb__BACH1__ENCSR000EBQ_1__m1	3.15	FALSE	0.00179894
Maff	Ints8	2	dbcorrdb__BACH1__ENCSR000EBQ_1__m1	3.15	FALSE	0.00180232
Maff	Itpripl2	2	dbcorrdb__BACH1__ENCSR000EBQ_1__m1	3.15	FALSE	0.00106705
Maff	Kctd20	3	dbcorrdb__BACH1__ENCSR000EBQ_1__m1	3.15	FALSE	0.00126969
Maff	Lck	3	dbcorrdb__BACH1__ENCSR000EBQ_1__m1	3.15	FALSE	0.00102
Maff	Malt1	1	dbcorrdb__BACH1__ENCSR000EBQ_1__m1	3.15	FALSE	0.00214774
Maff	Mcfd2	2	dbcorrdb__BACH1__ENCSR000EBQ_1__m1	3.15	FALSE	0.00136827
Maff	Mdm2	2	dbcorrdb__BACH1__ENCSR000EBQ_1__m1	3.15	FALSE	0.00292216
Maff	Mettl2	2	dbcorrdb__BACH1__ENCSR000EBQ_1__m1	3.15	FALSE	0.00118601
Maff	Nans	1	dbcorrdb__BACH1__ENCSR000EBQ_1__m1	3.15	FALSE	0.00130696
Maff	Nipsnap1	2	dbcorrdb__BACH1__ENCSR000EBQ_1__m1	3.15	FALSE	0.00230159
Maff	Nrg1	2	dbcorrdb__BACH1__ENCSR000EBQ_1__m1	3.15	FALSE	0.00202859
Maff	Nrp2	2	dbcorrdb__BACH1__ENCSR000EBQ_1__m1	3.15	FALSE	0.00215529
Maff	Oaf	3	dbcorrdb__BACH1__ENCSR000EBQ_1__m1	3.15	FALSE	0.00183695
Maff	Orai2	2	dbcorrdb__BACH1__ENCSR000EBQ_1__m1	3.15	FALSE	0.00246474
Maff	Panx1	2	dbcorrdb__BACH1__ENCSR000EBQ_1__m1	3.15	FALSE	0.00151057
Maff	Parp1	1	dbcorrdb__BACH1__ENCSR000EBQ_1__m1	3.15	FALSE	0.00109582
Maff	Pltp	1	dbcorrdb__BACH1__ENCSR000EBQ_1__m1	3.15	FALSE	0.00105601
Maff	Pmepa1	4	dbcorrdb__BACH1__ENCSR000EBQ_1__m1	3.15	FALSE	0.00424799
Maff	Ppcdc	2	dbcorrdb__BACH1__ENCSR000EBQ_1__m1	3.15	FALSE	0.00180054
Maff	Ppp4r1	3	dbcorrdb__BACH1__ENCSR000EBQ_1__m1	3.15	FALSE	0.00142669
Maff	Pprc1	2	dbcorrdb__BACH1__ENCSR000EBQ_1__m1	3.15	FALSE	0.00114726
Maff	Prps1	2	dbcorrdb__BACH1__ENCSR000EBQ_1__m1	3.15	FALSE	0.00142138
Maff	Ptpn12	1	dbcorrdb__BACH1__ENCSR000EBQ_1__m1	3.15	FALSE	0.00102737
Maff	Ptpn4	3	dbcorrdb__BACH1__ENCSR000EBQ_1__m1	3.15	FALSE	0.00208525
Maff	Pwwp2a	1	dbcorrdb__BACH1__ENCSR000EBQ_1__m1	3.15	FALSE	0.00109885
Maff	Rab3il1	1	dbcorrdb__BACH1__ENCSR000EBQ_1__m1	3.15	FALSE	0.0024761
Maff	Rab9	5	dbcorrdb__BACH1__ENCSR000EBQ_1__m1	3.15	FALSE	0.00109553
Maff	Rad18	1	dbcorrdb__BACH1__ENCSR000EBQ_1__m1	3.15	FALSE	0.00140437
Maff	Raph1	3	dbcorrdb__BACH1__ENCSR000EBQ_1__m1	3.15	FALSE	0.00246603
Maff	Rcbtb2	2	dbcorrdb__BACH1__ENCSR000EBQ_1__m1	3.15	FALSE	0.00119125
Maff	Rnf185	1	dbcorrdb__BACH1__ENCSR000EBQ_1__m1	3.15	FALSE	0.00159011
Maff	Ryr1	1	dbcorrdb__BACH1__ENCSR000EBQ_1__m1	3.15	FALSE	0.00175472
Maff	Sec24d	2	dbcorrdb__BACH1__ENCSR000EBQ_1__m1	3.15	FALSE	0.00171813
Maff	Slc15a3	2	dbcorrdb__BACH1__ENCSR000EBQ_1__m1	3.15	FALSE	0.00116313
Maff	Smpd4	1	dbcorrdb__BACH1__ENCSR000EBQ_1__m1	3.15	FALSE	0.00505197
Maff	Specc1l	1	dbcorrdb__BACH1__ENCSR000EBQ_1__m1	3.15	FALSE	0.00256182
Maff	Spp1	2	dbcorrdb__BACH1__ENCSR000EBQ_1__m1	3.15	FALSE	0.00470356
Maff	Stk11ip	3	dbcorrdb__BACH1__ENCSR000EBQ_1__m1	3.15	FALSE	0.00124934
Maff	Timm23	1	dbcorrdb__BACH1__ENCSR000EBQ_1__m1	3.15	FALSE	0.00117842
Maff	Tlr1	1	dbcorrdb__BACH1__ENCSR000EBQ_1__m1	3.15	FALSE	0.00120078
Maff	Tmem2	2	dbcorrdb__BACH1__ENCSR000EBQ_1__m1	3.15	FALSE	0.00142144
Maff	Tmem65	2	dbcorrdb__BACH1__ENCSR000EBQ_1__m1	3.15	FALSE	0.00238316
Maff	Tmem9b	2	dbcorrdb__BACH1__ENCSR000EBQ_1__m1	3.15	FALSE	0.00136886
Maff	Tpcn1	3	dbcorrdb__BACH1__ENCSR000EBQ_1__m1	3.15	FALSE	0.00167524
Maff	Uhrf1bp1l	2	dbcorrdb__BACH1__ENCSR000EBQ_1__m1	3.15	FALSE	0.00180409
Maff	Wwc2	2	dbcorrdb__BACH1__ENCSR000EBQ_1__m1	3.15	FALSE	0.00108334
Maff	Zc3h6	3	dbcorrdb__BACH1__ENCSR000EBQ_1__m1	3.15	FALSE	0.00251711
Maff	Zfp395	2	dbcorrdb__BACH1__ENCSR000EBQ_1__m1	3.15	FALSE	0.00169546
Maff	Zranb1	1	dbcorrdb__BACH1__ENCSR000EBQ_1__m1	3.15	FALSE	0.00150893
Maff	Atp9b	2	cisbp__M0273	3.13	FALSE	0.00287425
Maff	AW011738	2	cisbp__M0273	3.13	FALSE	0.00153631
Maff	Cops4	2	cisbp__M0273	3.13	FALSE	0.00189051
Maff	Coq7	2	cisbp__M0273	3.13	FALSE	0.00173844
Maff	Dnm1l	1	cisbp__M0273	3.13	FALSE	0.00142154
Maff	Elovl6	2	cisbp__M0273	3.13	FALSE	0.001341
Maff	Fosl2	3	cisbp__M0273	3.13	FALSE	0.00116457
Maff	Golga2	2	cisbp__M0273	3.13	FALSE	0.00161876
Maff	H2-Eb1	1	cisbp__M0273	3.13	FALSE	0.00199902
Maff	Id1	2	cisbp__M0273	3.13	FALSE	0.00144984
Maff	Isg15	2	cisbp__M0273	3.13	FALSE	0.00111291
Maff	Itpkb	1	cisbp__M0273	3.13	FALSE	0.00211078
Maff	Mapkapk3	2	cisbp__M0273	3.13	FALSE	0.00104985
Maff	Metap1d	1	cisbp__M0273	3.13	FALSE	0.00119755
Maff	Nfkbid	2	cisbp__M0273	3.13	FALSE	0.00394295
Maff	Ninj1	2	cisbp__M0273	3.13	FALSE	0.00156634
Maff	Nr4a3	3	cisbp__M0273	3.13	FALSE	0.00513049
Maff	Paf1	2	cisbp__M0273	3.13	FALSE	0.00111059
Maff	Pnrc1	2	cisbp__M0273	3.13	FALSE	0.00137243
Maff	Rrm1	2	cisbp__M0273	3.13	FALSE	0.0028872
Maff	Sec24b	2	cisbp__M0273	3.13	FALSE	0.00119457
Maff	Sgms2	2	cisbp__M0273	3.13	FALSE	0.00133907
Maff	Sh3pxd2b	3	cisbp__M0273	3.13	FALSE	0.00189828
Maff	Slfn8	1	cisbp__M0273	3.13	FALSE	0.0012096
Maff	Tnfrsf12a	3	cisbp__M0273	3.13	FALSE	0.00212757
Maff	Tnip1	2	cisbp__M0273	3.13	FALSE	0.00140912
Maff	Zfhx3	3	cisbp__M0273	3.13	FALSE	0.00165196
Maff	Zmynd15	2	cisbp__M0273	3.13	FALSE	0.00271969
Maff	Atg16l2	2	transfac_pro__M02104	3.1	FALSE	0.00121984
Maff	B230219D22Rik	2	transfac_pro__M02104	3.1	FALSE	0.00100223
Maff	B4galt1	2	transfac_pro__M02104	3.1	FALSE	0.0013544
Maff	Cenpc1	2	transfac_pro__M02104	3.1	FALSE	0.0010442
Maff	Deptor	1	transfac_pro__M02104	3.1	FALSE	0.00109798
Maff	Dnajb1	1	transfac_pro__M02104	3.1	FALSE	0.00193788
Maff	Gtf2h2	1	transfac_pro__M02104	3.1	FALSE	0.00143142
Maff	Mat2a	1	transfac_pro__M02104	3.1	FALSE	0.00171674
Maff	Pla2g15	1	transfac_pro__M02104	3.1	FALSE	0.00327239
Maff	Rbpj	2	transfac_pro__M02104	3.1	FALSE	0.0016884
Maff	Ubxn6	1	transfac_pro__M02104	3.1	FALSE	0.00238516
Maff	Yaf2	1	transfac_pro__M02104	3.1	FALSE	0.00114819
Maff	Pdlim7	2	transfac_public__M00517	3.09	FALSE	0.00198923
Maff	5430427O19Rik	2	homer__TGCTGAGTCA_Bach2	3.06	FALSE	0.00134944
Maff	Abca9	2	homer__TGCTGAGTCA_Bach2	3.06	FALSE	0.0013736
Maff	Abcc3	1	homer__TGCTGAGTCA_Bach2	3.06	FALSE	0.00220264
Maff	Acsl4	1	homer__TGCTGAGTCA_Bach2	3.06	FALSE	0.00206197
Maff	Adap2	1	homer__TGCTGAGTCA_Bach2	3.06	FALSE	0.00221042
Maff	Ap3s1	1	homer__TGCTGAGTCA_Bach2	3.06	FALSE	0.00122699
Maff	B4galt6	2	homer__TGCTGAGTCA_Bach2	3.06	FALSE	0.00248547
Maff	Blcap	1	homer__TGCTGAGTCA_Bach2	3.06	FALSE	0.00112887
Maff	Cacna1a	1	homer__TGCTGAGTCA_Bach2	3.06	FALSE	0.00361598
Maff	Ciita	1	homer__TGCTGAGTCA_Bach2	3.06	FALSE	0.00106087
Maff	Ddx59	1	homer__TGCTGAGTCA_Bach2	3.06	FALSE	0.00111771
Maff	Depdc7	1	homer__TGCTGAGTCA_Bach2	3.06	FALSE	0.00154837
Maff	Dnajc10	1	homer__TGCTGAGTCA_Bach2	3.06	FALSE	0.00142068
Maff	Dyrk2	1	homer__TGCTGAGTCA_Bach2	3.06	FALSE	0.00235096
Maff	Eif1a	1	homer__TGCTGAGTCA_Bach2	3.06	FALSE	0.00158587
Maff	Emp1	2	homer__TGCTGAGTCA_Bach2	3.06	FALSE	0.00111557
Maff	Fbxl3	2	homer__TGCTGAGTCA_Bach2	3.06	FALSE	0.00200579
[truncated: 310 more rows]

## Sheet: HDMR
TF	gene	nMotifs	bestMotif	NES	highConfAnnot	Genie3Weight
Rfx2	Ahnak	5	cisbp__M1532	3.26	FALSE	0.0048094
Rfx2	Crip1	4	cisbp__M1532	3.26	FALSE	0.00381795
Rfx2	Rfx2	4	cisbp__M1532	3.26	FALSE	NA
Rfx2	Tppp3	5	cisbp__M1532	3.26	FALSE	0.0105625
Rfx2	Zc3h6	1	cisbp__M1532	3.26	FALSE	0.00324778
Rfx2	Anxa1	3	cisbp__M1529	3.19	FALSE	0.00645087
Rfx2	Arhgap6	4	cisbp__M1529	3.19	FALSE	0.00338878
Rfx2	B230118H07Rik	2	cisbp__M1529	3.19	FALSE	0.0032945
Rfx2	Cdkl2	3	cisbp__M1529	3.19	FALSE	0.00400736
Rfx2	Ints8	4	cisbp__M1529	3.19	FALSE	0.00404714
Rfx2	Morn2	1	cisbp__M1529	3.19	FALSE	0.00414965
Rfx2	Pdk3	2	cisbp__M1529	3.19	FALSE	0.00597453
Rfx2	Plcb1	3	cisbp__M1529	3.19	FALSE	0.0036766
Rfx2	Ptgfrn	1	cisbp__M1529	3.19	FALSE	0.00369406
Rfx2	Racgap1	3	cisbp__M1529	3.19	FALSE	0.00673436
Rfx2	Sgms2	3	cisbp__M1529	3.19	FALSE	0.00449734
Rfx2	Tagln2	3	cisbp__M1529	3.19	FALSE	0.00829387
Rfx2	Tmem43	1	cisbp__M1529	3.19	FALSE	0.00437703
Rfx2	Vim	3	cisbp__M1529	3.19	FALSE	0.00423258
Rfx2	Stxbp6	1	cisbp__M1535	3.11	FALSE	0.00834554
Rfx2	Zfhx2	1	cisbp__M1535	3.11	FALSE	0.00331826
Rfx2	Orc5	1	cisbp__M1532	3.01	FALSE	0.00379289
Rfx2	Synj2	1	cisbp__M1532	3.01	FALSE	0.00984244
Relb	Bcl2a1a	73	transfac_pro__M01239	7.57	TRUE	0.00336021
Relb	Birc2	95	transfac_pro__M01239	7.57	TRUE	0.00471524
Relb	Cd40	119	transfac_pro__M01239	7.57	TRUE	0.00400933
Relb	Cd82	69	transfac_pro__M01239	7.57	TRUE	0.00370113
Relb	Gadd45b	85	transfac_pro__M01239	7.57	TRUE	0.00388353
Relb	Hivep1	118	transfac_pro__M01239	7.57	TRUE	0.00293673
Relb	Icam1	191	transfac_pro__M01239	7.57	TRUE	0.00473402
Relb	Nfkb2	138	transfac_pro__M01239	7.57	TRUE	0.00382994
Relb	Nfkbib	56	transfac_pro__M01239	7.57	TRUE	0.00325036
Relb	Pabpn1	61	transfac_pro__M01239	7.57	TRUE	0.00351268
Relb	Rasa4	36	transfac_pro__M01239	7.57	TRUE	0.00305897
Relb	Relb	179	transfac_pro__M01239	7.57	TRUE	NA
Relb	Stat4	59	transfac_pro__M01239	7.57	TRUE	0.00675822
Relb	Stat6	81	transfac_pro__M01239	7.57	TRUE	0.00288239
Relb	Tnip1	136	transfac_pro__M01239	7.57	TRUE	0.00412624
Relb	Tnrc18	31	transfac_pro__M01239	7.57	TRUE	0.00285095
Relb	Traf1	108	transfac_pro__M01239	7.57	TRUE	0.00680972
Relb	Rab21	11	factorbook__NFKB1	7.18	FALSE	0.00316774
Relb	M6pr	4	dbcorrdb__RELA__ENCSR000DYM_1__m1	7.1	FALSE	0.00318131
Relb	H2-DMb2	87	cisbp__M1855	6.75	TRUE	0.00528506
Relb	Hist1h4h	44	cisbp__M1855	6.75	TRUE	0.00517279
Relb	Tbc1d4	34	cisbp__M1855	6.75	TRUE	0.0403182
Relb	Zeb1	52	cisbp__M1855	6.75	TRUE	0.00475284
Relb	Sdhaf1	1	cisbp__M4491	6.44	FALSE	0.00313868
Relb	Gramd1b	66	idmmpmm__dl	6.33	TRUE	0.00512571
Relb	Aebp2	52	jaspar__MA0023.1	5.97	TRUE	0.00827518
Relb	Basp1	13	jaspar__MA0023.1	5.97	TRUE	0.00447803
Relb	Etv3	25	jaspar__MA0023.1	5.97	TRUE	0.00456474
Relb	Zfp217	52	jaspar__MA0023.1	5.97	TRUE	0.00400909
Relb	Marcksl1	52	transfac_pro__M01239	5.96	TRUE	0.0111372
Relb	Rnf19b	41	transfac_pro__M01239	5.96	TRUE	0.00528642
Relb	Bin1	21	bergman__dl-B	5.58	TRUE	0.00309124
Relb	Pld2	12	bergman__dl-B	5.58	TRUE	0.00371924
Relb	Pcnt	1	transfac_pro__M03563	5.56	FALSE	0.00282971
Relb	Myo1e	38	flyfactorsurvey__dl_FlyReg_FBgn0000462	5.18	TRUE	0.00416914
Relb	Rps6kb1	4	cisbp__M1855	5.14	TRUE	0.00283672
Relb	H2-M3	33	transfac_pro__M07885	4.4	TRUE	0.00343765
Relb	Arhgap22	1	bergman__dl-B	4.28	TRUE	0.00465656
Relb	Armc7	2	bergman__dl-B	4.28	TRUE	0.00327771
Relb	Dctn4	4	bergman__dl-B	4.28	TRUE	0.00284928
Relb	Mrps36	2	bergman__dl-B	4.28	TRUE	0.0033291
Relb	Nostrin	19	bergman__dl-B	4.28	TRUE	0.00377834
Relb	Stard7	4	bergman__dl-B	4.28	TRUE	0.00373337
Relb	Swap70	27	bergman__dl-B	4.28	TRUE	0.0143871
Relb	Zdhhc12	2	bergman__dl-B	4.28	TRUE	0.00321279
Relb	Abhd13	4	bergman__dif_Rel	4.23	TRUE	0.00359146
Relb	Akap10	1	bergman__dif_Rel	4.23	TRUE	0.00318742
Relb	Grap	8	bergman__dif_Rel	4.23	TRUE	0.00317647
Relb	Nipsnap1	3	bergman__dif_Rel	4.23	TRUE	0.00474761
Relb	Tmem123	6	bergman__dif_Rel	4.23	TRUE	0.00568392
Relb	Zfp318	4	bergman__dif_Rel	4.23	TRUE	0.00738613
Relb	Adam17	5	transfac_pro__M07884	4.19	TRUE	0.00380145
Relb	Il15ra	16	transfac_pro__M07884	4.19	TRUE	0.00668971
Relb	Acvr1	1	transfac_pro__M01239	4.09	TRUE	0.00146214
Relb	Baz2a	4	transfac_pro__M01239	4.09	TRUE	0.00107455
Relb	Bcl2a1b	3	transfac_pro__M01239	4.09	TRUE	0.00218265
Relb	Bcl2a1d	3	transfac_pro__M01239	4.09	TRUE	0.0033377
Relb	Birc3	5	transfac_pro__M01239	4.09	TRUE	0.00281744
Relb	Brpf3	1	transfac_pro__M01239	4.09	TRUE	0.00162835
Relb	Cbx4	7	transfac_pro__M01239	4.09	TRUE	0.00135401
Relb	Chd6	6	transfac_pro__M01239	4.09	TRUE	0.0013543
Relb	Creb1	7	transfac_pro__M01239	4.09	TRUE	0.00179393
Relb	Dapp1	5	transfac_pro__M01239	4.09	TRUE	0.00120273
Relb	Dennd4a	3	transfac_pro__M01239	4.09	TRUE	0.00153353
Relb	Ero1lb	1	transfac_pro__M01239	4.09	TRUE	0.00131658
Relb	Fam129a	7	transfac_pro__M01239	4.09	TRUE	0.00113344
Relb	Fbrs	1	transfac_pro__M01239	4.09	TRUE	0.00217772
Relb	Fchsd2	5	transfac_pro__M01239	4.09	TRUE	0.00128556
Relb	Fgr	4	transfac_pro__M01239	4.09	TRUE	0.00118236
Relb	Gatad2a	7	transfac_pro__M01239	4.09	TRUE	0.00149917
Relb	Grcc10	5	transfac_pro__M01239	4.09	TRUE	0.0016764
Relb	Gse1	6	transfac_pro__M01239	4.09	TRUE	0.00157837
Relb	Gtpbp1	1	transfac_pro__M01239	4.09	TRUE	0.0024642
Relb	H2-Eb1	6	transfac_pro__M01239	4.09	TRUE	0.00114738
Relb	Hivep2	5	transfac_pro__M01239	4.09	TRUE	0.0010736
Relb	Inpp5k	4	transfac_pro__M01239	4.09	TRUE	0.00151211
Relb	Kif13a	2	transfac_pro__M01239	4.09	TRUE	0.00198612
Relb	Laptm5	3	transfac_pro__M01239	4.09	TRUE	0.00121259
Relb	Lfng	3	transfac_pro__M01239	4.09	TRUE	0.0016351
Relb	Limk2	1	transfac_pro__M01239	4.09	TRUE	0.00154311
Relb	Med4	4	transfac_pro__M01239	4.09	TRUE	0.00124585
Relb	Mllt6	4	transfac_pro__M01239	4.09	TRUE	0.00209401
Relb	Nfat5	2	transfac_pro__M01239	4.09	TRUE	0.0025159
Relb	Nfe2l1	2	transfac_pro__M01239	4.09	TRUE	0.00133159
Relb	Nfkbia	7	transfac_pro__M01239	4.09	TRUE	0.00249311
Relb	Nfkbie	7	transfac_pro__M01239	4.09	TRUE	0.00249644
Relb	Nfkbiz	6	transfac_pro__M01239	4.09	TRUE	0.00205762
Relb	Nr4a3	4	transfac_pro__M01239	4.09	TRUE	0.00224128
Relb	Phc2	7	transfac_pro__M01239	4.09	TRUE	0.00162529
Relb	Rassf2	6	transfac_pro__M01239	4.09	TRUE	0.00117408
Relb	Rel	3	transfac_pro__M01239	4.09	TRUE	0.00180722
Relb	Rftn1	2	transfac_pro__M01239	4.09	TRUE	0.0012332
Relb	Rhog	5	transfac_pro__M01239	4.09	TRUE	0.00111067
Relb	Rnf6	7	transfac_pro__M01239	4.09	TRUE	0.00138505
Relb	Skil	3	transfac_pro__M01239	4.09	TRUE	0.00104169
Relb	Tank	3	transfac_pro__M01239	4.09	TRUE	0.00138812
Relb	Upf2	7	transfac_pro__M01239	4.09	TRUE	0.00211284
Relb	Zc3h12a	6	transfac_pro__M01239	4.09	TRUE	0.00285786
Relb	Zmiz2	4	transfac_pro__M01239	4.09	TRUE	0.00271142
Relb	Cdc42ep2	1	dbcorrdb__RELA__ENCSR000EAQ_1__m1	3.82	FALSE	0.00142173
Relb	Ctdsp1	4	dbcorrdb__RELA__ENCSR000EAQ_1__m1	3.82	FALSE	0.00198232
Relb	Dusp2	4	dbcorrdb__RELA__ENCSR000EAQ_1__m1	3.82	FALSE	0.0014963
Relb	Efhd2	4	dbcorrdb__RELA__ENCSR000EAQ_1__m1	3.82	FALSE	0.00104545
Relb	Gtf2f1	3	dbcorrdb__RELA__ENCSR000EAQ_1__m1	3.82	FALSE	0.00128925
Relb	Il1b	2	dbcorrdb__RELA__ENCSR000EAQ_1__m1	3.82	FALSE	0.00118657
Relb	Jarid2	1	dbcorrdb__RELA__ENCSR000EAQ_1__m1	3.82	FALSE	0.00111631
Relb	Ndfip1	1	dbcorrdb__RELA__ENCSR000EAQ_1__m1	3.82	FALSE	0.00140155
Relb	Ndufs2	1	dbcorrdb__RELA__ENCSR000EAQ_1__m1	3.82	FALSE	0.00126217
Relb	Pak1ip1	2	dbcorrdb__RELA__ENCSR000EAQ_1__m1	3.82	FALSE	0.00121306
Relb	Plxnb2	2	dbcorrdb__RELA__ENCSR000EAQ_1__m1	3.82	FALSE	0.00104328
Relb	Prdm2	5	dbcorrdb__RELA__ENCSR000EAQ_1__m1	3.82	FALSE	0.00239072
Relb	Prkcd	1	dbcorrdb__RELA__ENCSR000EAQ_1__m1	3.82	FALSE	0.00117476
Relb	Rab9	2	dbcorrdb__RELA__ENCSR000EAQ_1__m1	3.82	FALSE	0.00142058
Relb	Sema4a	2	dbcorrdb__RELA__ENCSR000EAQ_1__m1	3.82	FALSE	0.00131871
Relb	Sh3bp2	1	dbcorrdb__RELA__ENCSR000EAQ_1__m1	3.82	FALSE	0.00209483
Relb	Tbc1d1	3	dbcorrdb__RELA__ENCSR000EAQ_1__m1	3.82	FALSE	0.00126114
Relb	Tcf20	1	dbcorrdb__RELA__ENCSR000EAQ_1__m1	3.82	FALSE	0.00130868
Relb	Tnfaip2	4	dbcorrdb__RELA__ENCSR000EAQ_1__m1	3.82	FALSE	0.00116222
Relb	Trpv2	1	dbcorrdb__RELA__ENCSR000EAQ_1__m1	3.82	FALSE	0.00146228
Relb	Acvrl1	3	transfac_public__M00053	3.33	FALSE	0.00143478
Relb	Arhgef2	2	transfac_public__M00053	3.33	FALSE	0.00162747
Relb	Clip1	2	transfac_public__M00053	3.33	FALSE	0.00152324
Relb	Gabpb1	3	transfac_public__M00053	3.33	FALSE	0.00239876
Relb	Itgb5	2	transfac_public__M00053	3.33	FALSE	0.00102533
Relb	Kpna3	2	transfac_public__M00053	3.33	FALSE	0.00168524
Relb	Lmo2	3	transfac_public__M00053	3.33	FALSE	0.00102984
Relb	Ncoa2	2	transfac_public__M00053	3.33	FALSE	0.001996
Relb	Slc16a6	2	transfac_public__M00053	3.33	FALSE	0.00266647
Relb	Socs3	2	transfac_public__M00053	3.33	FALSE	0.00102282
Relb	Tagap	2	transfac_public__M00053	3.33	FALSE	0.00108365
Relb	Trim47	3	transfac_public__M00053	3.33	FALSE	0.00162624
Relb	Utrn	2	transfac_public__M00053	3.33	FALSE	0.00141468
Relb	Ykt6	2	transfac_public__M00053	3.33	FALSE	0.00142202
Relb	Ypel5	3	transfac_public__M00053	3.33	FALSE	0.00128171
Relb	Zmiz1	2	transfac_public__M00053	3.33	FALSE	0.00115459
Relb	St8sia6	1	bergman__Rel	3.23	FALSE	0.00377234
Relb	Smarcd2	2	jaspar__MA0101.1	3.22	FALSE	0.00129249
Relb	Arfrp1	1	jaspar__MA0107.1	3.04	FALSE	0.00127641
Relb	Myo9b	1	jaspar__MA0107.1	3.04	FALSE	0.00223475
Relb	Spop	1	jaspar__MA0107.1	3.04	FALSE	0.00149747
Relb	Stx11	1	jaspar__MA0107.1	3.04	FALSE	0.00116466
Relb	Uvrag	1	jaspar__MA0107.1	3.04	FALSE	0.00228357
Relb	Zfp710	1	jaspar__MA0107.1	3.04	FALSE	0.00120957
Relb	Gng5	1	dbcorrdb__RELA__ENCSR000EBI_1__m1	3.03	FALSE	0.00107617
Relb	Arid1b	1	flyfactorsurvey__dl_NBT_FBgn0000462	3.02	TRUE	0.00126926
Relb	Arl5c	1	flyfactorsurvey__dl_NBT_FBgn0000462	3.02	TRUE	0.00240045
Relb	Ccdc124	1	flyfactorsurvey__dl_NBT_FBgn0000462	3.02	TRUE	0.00109866
Relb	Ccdc28a	1	flyfactorsurvey__dl_NBT_FBgn0000462	3.02	TRUE	0.00151957
Relb	Cdk17	2	flyfactorsurvey__dl_NBT_FBgn0000462	3.02	TRUE	0.00131898
Relb	Cdk6	1	flyfactorsurvey__dl_NBT_FBgn0000462	3.02	TRUE	0.00187383
Relb	Elmo1	1	flyfactorsurvey__dl_NBT_FBgn0000462	3.02	TRUE	0.00171329
Relb	Epsti1	4	flyfactorsurvey__dl_NBT_FBgn0000462	3.02	TRUE	0.00127766
Relb	Ergic2	1	flyfactorsurvey__dl_NBT_FBgn0000462	3.02	TRUE	0.00135242
Relb	Fam53b	1	flyfactorsurvey__dl_NBT_FBgn0000462	3.02	TRUE	0.00157477
Relb	Ino80d	1	flyfactorsurvey__dl_NBT_FBgn0000462	3.02	TRUE	0.00236292
Relb	Map3k14	1	flyfactorsurvey__dl_NBT_FBgn0000462	3.02	TRUE	0.00116159
Relb	Mid1	4	flyfactorsurvey__dl_NBT_FBgn0000462	3.02	TRUE	0.00195765
Relb	Mink1	1	flyfactorsurvey__dl_NBT_FBgn0000462	3.02	TRUE	0.00181072
Relb	N4bp1	3	flyfactorsurvey__dl_NBT_FBgn0000462	3.02	TRUE	0.00139822
Relb	Ncoa3	3	flyfactorsurvey__dl_NBT_FBgn0000462	3.02	TRUE	0.00163418
Relb	Ppp2r5e	1	flyfactorsurvey__dl_NBT_FBgn0000462	3.02	TRUE	0.00174378
Relb	Rfxap	1	flyfactorsurvey__dl_NBT_FBgn0000462	3.02	TRUE	0.00141634
Relb	Slc39a1	1	flyfactorsurvey__dl_NBT_FBgn0000462	3.02	TRUE	0.00121733
Relb	Smarce1	1	flyfactorsurvey__dl_NBT_FBgn0000462	3.02	TRUE	0.00130108
Relb	Tnpo3	2	flyfactorsurvey__dl_NBT_FBgn0000462	3.02	TRUE	0.0013708
Relb	Trappc9	1	flyfactorsurvey__dl_NBT_FBgn0000462	3.02	TRUE	0.00171657
Relb	Zfp36	2	flyfactorsurvey__dl_NBT_FBgn0000462	3.02	TRUE	0.0011253
Pole3	Amd1	16	dbcorrdb__E2F4__ENCSR000DYY_1__m2	5.24	FALSE	0.00116168
Pole3	Anks3	23	dbcorrdb__E2F4__ENCSR000DYY_1__m2	5.24	FALSE	0.00135424
Pole3	Arid2	7	dbcorrdb__E2F4__ENCSR000DYY_1__m2	5.24	FALSE	0.00105153
Pole3	Bbip1	30	dbcorrdb__E2F4__ENCSR000DYY_1__m2	5.24	FALSE	0.00132229
Pole3	Bcl2l1	34	dbcorrdb__E2F4__ENCSR000DYY_1__m2	5.24	FALSE	0.00218599
Pole3	Bfar	20	dbcorrdb__E2F4__ENCSR000DYY_1__m2	5.24	FALSE	0.00110369
Pole3	Gas2l1	28	dbcorrdb__E2F4__ENCSR000DYY_1__m2	5.24	FALSE	0.00144139
Pole3	H2-M3	24	dbcorrdb__E2F4__ENCSR000DYY_1__m2	5.24	FALSE	0.00134876
Pole3	Pigs	19	dbcorrdb__E2F4__ENCSR000DYY_1__m2	5.24	FALSE	0.00113998
Pole3	Tbcb	23	dbcorrdb__E2F4__ENCSR000DYY_1__m2	5.24	FALSE	0.00167052
Pole3	Lipe	1	dbcorrdb__SP1__ENCSR000BIR_1__m1	5.2	FALSE	0.00131551
Pole3	Mrps12	17	dbcorrdb__SP1__ENCSR000BIR_1__m1	5.2	FALSE	0.0013926
Pole3	Pex6	17	dbcorrdb__SP1__ENCSR000BIR_1__m1	5.2	FALSE	0.00113091
Pole3	Scaf4	20	dbcorrdb__SP1__ENCSR000BIR_1__m1	5.2	FALSE	0.00103212
Pole3	Tprn	17	dbcorrdb__SP1__ENCSR000BIR_1__m1	5.2	FALSE	0.00111821
Pole3	Tspan31	12	dbcorrdb__SP1__ENCSR000BIR_1__m1	5.2	FALSE	0.00128461
Pole3	Vrk2	5	dbcorrdb__SP1__ENCSR000BIR_1__m1	5.2	FALSE	0.00110681
Pole3	Acvrl1	12	dbcorrdb__SP1__ENCSR000BHK_1__m1	5.14	FALSE	0.00192616
Pole3	Mgrn1	8	dbcorrdb__SP1__ENCSR000BHK_1__m1	5.14	FALSE	0.00185953
Pole3	Ubiad1	9	dbcorrdb__SP1__ENCSR000BHK_1__m1	5.14	FALSE	0.00166474
Pole3	Tom1	14	dbcorrdb__FOS__ENCSR000FAI_1__m1	5.04	FALSE	0.00165229
Pole3	Caml	8	transfac_pro__M04683	4.91	FALSE	0.00250906
Pole3	Macrod1	6	dbcorrdb__SREBF1__ENCSR000EEO_1__m2	4.84	FALSE	0.00138355
Pole3	Tbc1d4	2	dbcorrdb__SREBF1__ENCSR000EEO_1__m2	4.84	FALSE	0.00170402
Pole3	Trap1	15	dbcorrdb__SREBF1__ENCSR000EEO_1__m2	4.84	FALSE	0.00167246
Pole3	Als2	12	cisbp__M6371	4.83	FALSE	0.00119685
Pole3	Arhgef7	10	cisbp__M6371	4.83	FALSE	0.00181655
Pole3	Ctbs	11	cisbp__M6371	4.83	FALSE	0.00115905
Pole3	Dedd	9	cisbp__M6371	4.83	FALSE	0.00127084
Pole3	Dock5	13	cisbp__M6371	4.83	FALSE	0.00153619
Pole3	Dscr3	9	cisbp__M6371	4.83	FALSE	0.0011759
Pole3	Ergic1	11	cisbp__M6371	4.83	FALSE	0.00128531
Pole3	Gnaq	11	cisbp__M6371	4.83	FALSE	0.00110004
Pole3	Got2	8	cisbp__M6371	4.83	FALSE	0.00166721
Pole3	Nudt18	8	cisbp__M6371	4.83	FALSE	0.00169652
Pole3	Pde4dip	6	cisbp__M6371	4.83	FALSE	0.00125769
Pole3	Pdk3	11	cisbp__M6371	4.83	FALSE	0.00159601
Pole3	Plcl2	18	cisbp__M6371	4.83	FALSE	0.00102726
Pole3	Rbm45	10	cisbp__M6371	4.83	FALSE	0.0021089
Pole3	Rcbtb2	9	cisbp__M6371	4.83	FALSE	0.00107104
Pole3	Serpinf1	11	cisbp__M6371	4.83	FALSE	0.00217177
Pole3	Slc25a30	6	cisbp__M6371	4.83	FALSE	0.00102433
Pole3	Tdrd7	8	cisbp__M6371	4.83	FALSE	0.00104654
Pole3	Tmem168	15	cisbp__M6371	4.83	FALSE	0.00100049
Pole3	Vps72	12	cisbp__M6371	4.83	FALSE	0.00108074
Pole3	Drg2	2	hocomoco__NFYC_HUMAN.H11MO.0.A	4.82	FALSE	0.00186253
Pole3	Fancl	6	hocomoco__NFYC_HUMAN.H11MO.0.A	4.82	FALSE	0.00152347
Pole3	Gtf2e2	13	hocomoco__NFYC_HUMAN.H11MO.0.A	4.82	FALSE	0.00125175
Pole3	Haus4	1	hocomoco__NFYC_HUMAN.H11MO.0.A	4.82	FALSE	0.0014365
Pole3	Mctp1	5	hocomoco__NFYC_HUMAN.H11MO.0.A	4.82	FALSE	0.00144288
Pole3	Mtx2	7	hocomoco__NFYC_HUMAN.H11MO.0.A	4.82	FALSE	0.0012356
Pole3	Naf1	2	hocomoco__NFYC_HUMAN.H11MO.0.A	4.82	FALSE	0.00148497
Pole3	Prrc1	3	hocomoco__NFYC_HUMAN.H11MO.0.A	4.82	FALSE	0.00112166
Pole3	Zc3h4	7	hocomoco__NFYC_HUMAN.H11MO.0.A	4.82	FALSE	0.00184788
Pole3	2410089E03Rik	5	hocomoco__NFYA_HUMAN.H11MO.0.A	4.73	FALSE	0.00127577
Pole3	3830406C13Rik	5	hocomoco__NFYA_HUMAN.H11MO.0.A	4.73	FALSE	0.00104749
Pole3	Aga	2	hocomoco__NFYA_HUMAN.H11MO.0.A	4.73	FALSE	0.00158408
Pole3	Casd1	5	hocomoco__NFYA_HUMAN.H11MO.0.A	4.73	FALSE	0.00161899
Pole3	Cc2d1a	5	hocomoco__NFYA_HUMAN.H11MO.0.A	4.73	FALSE	0.00104957
Pole3	Ccdc28a	4	hocomoco__NFYA_HUMAN.H11MO.0.A	4.73	FALSE	0.00127549
Pole3	Cln6	4	hocomoco__NFYA_HUMAN.H11MO.0.A	4.73	FALSE	0.00125813
Pole3	Ndfip1	4	hocomoco__NFYA_HUMAN.H11MO.0.A	4.73	FALSE	0.0016909
Pole3	Patz1	6	hocomoco__NFYA_HUMAN.H11MO.0.A	4.73	FALSE	0.00146929
Pole3	Ppargc1b	9	hocomoco__NFYA_HUMAN.H11MO.0.A	4.73	FALSE	0.00131422
Pole3	Pvr	8	hocomoco__NFYA_HUMAN.H11MO.0.A	4.73	FALSE	0.00116586
Pole3	St8sia1	10	hocomoco__NFYA_HUMAN.H11MO.0.A	4.73	FALSE	0.00112815
Pole3	Ttc39c	8	hocomoco__NFYA_HUMAN.H11MO.0.A	4.73	FALSE	0.00260052
Pole3	Yipf6	2	hocomoco__NFYA_HUMAN.H11MO.0.A	4.73	FALSE	0.00124869
Pole3	Adam10	7	hocomoco__NFYB_HUMAN.H11MO.0.A	4.71	FALSE	0.00103811
Pole3	Nr2c2ap	4	hocomoco__NFYB_HUMAN.H11MO.0.A	4.71	FALSE	0.00264315
Pole3	Ppard	5	hocomoco__NFYB_HUMAN.H11MO.0.A	4.71	FALSE	0.00116062
Pole3	Shmt2	5	hocomoco__NFYB_HUMAN.H11MO.0.A	4.71	FALSE	0.00102969
Pole3	C1d	5	cisbp__M6372	4.7	FALSE	0.00106608
Pole3	Klhl15	3	cisbp__M6372	4.7	FALSE	0.00126957
Pole3	Pus3	2	cisbp__M6372	4.7	FALSE	0.00198265
Pole3	Stk11ip	4	cisbp__M6372	4.7	FALSE	0.00120896
Pole3	Zfp637	2	cisbp__M6372	4.7	FALSE	0.00114895
Pole3	2610008E11Rik	2	dbcorrdb__NFYA__ENCSR000EGR_1__m1	4.69	FALSE	0.00109826
Pole3	Aldh18a1	4	dbcorrdb__NFYA__ENCSR000EGR_1__m1	4.69	FALSE	0.00125475
Pole3	Ankle2	1	dbcorrdb__NFYA__ENCSR000EGR_1__m1	4.69	FALSE	0.00112173
Pole3	Atp6v0c	1	dbcorrdb__NFYA__ENCSR000EGR_1__m1	4.69	FALSE	0.00123692
Pole3	Bag3	2	dbcorrdb__NFYA__ENCSR000EGR_1__m1	4.69	FALSE	0.00174678
Pole3	Cbx7	2	dbcorrdb__NFYA__ENCSR000EGR_1__m1	4.69	FALSE	0.00100297
Pole3	Chid1	1	dbcorrdb__NFYA__ENCSR000EGR_1__m1	4.69	FALSE	0.00181382
Pole3	Chn2	1	dbcorrdb__NFYA__ENCSR000EGR_1__m1	4.69	FALSE	0.00176649
Pole3	Dnajc24	1	dbcorrdb__NFYA__ENCSR000EGR_1__m1	4.69	FALSE	0.0013341
Pole3	Dtnbp1	1	dbcorrdb__NFYA__ENCSR000EGR_1__m1	4.69	FALSE	0.00103544
Pole3	Echdc1	1	dbcorrdb__IRF3__ENCSR000EDF_1__m1	4.69	FALSE	0.00203156
Pole3	Erich1	2	dbcorrdb__NFYA__ENCSR000EGR_1__m1	4.69	FALSE	0.00118382
Pole3	Fam136a	3	dbcorrdb__NFYA__ENCSR000EGR_1__m1	4.69	FALSE	0.00151848
Pole3	Gak	4	dbcorrdb__NFYA__ENCSR000EGR_1__m1	4.69	FALSE	0.00140878
Pole3	Gmds	1	dbcorrdb__NFYA__ENCSR000EGR_1__m1	4.69	FALSE	0.00379801
Pole3	Gpn3	3	dbcorrdb__NFYA__ENCSR000EGR_1__m1	4.69	FALSE	0.00154543
Pole3	Grk5	2	dbcorrdb__NFYA__ENCSR000EGR_1__m1	4.69	FALSE	0.00108373
Pole3	Haus7	3	dbcorrdb__NFYA__ENCSR000EGR_1__m1	4.69	FALSE	0.00371167
Pole3	Hsf2	3	dbcorrdb__NFYA__ENCSR000EGR_1__m1	4.69	FALSE	0.00143931
Pole3	Il12rb2	7	dbcorrdb__NFYA__ENCSR000EGR_1__m1	4.69	FALSE	0.00300356
Pole3	Kcne3	2	dbcorrdb__NFYA__ENCSR000EGR_1__m1	4.69	FALSE	0.00134624
Pole3	Kremen1	2	dbcorrdb__NFYA__ENCSR000EGR_1__m1	4.69	FALSE	0.00124334
Pole3	Lrrc58	3	dbcorrdb__IRF3__ENCSR000EDF_1__m1	4.69	FALSE	0.00125383
Pole3	Nipal3	4	dbcorrdb__NFYA__ENCSR000EGR_1__m1	4.69	FALSE	0.0011174
Pole3	Pgm1	1	dbcorrdb__IRF3__ENCSR000EDF_1__m1	4.69	FALSE	0.00138806
Pole3	Phrf1	5	dbcorrdb__NFYA__ENCSR000EGR_1__m1	4.69	FALSE	0.00120414
Pole3	Ptcd3	1	dbcorrdb__NFYA__ENCSR000EGR_1__m1	4.69	FALSE	0.0010108
Pole3	Ptgr1	1	dbcorrdb__NFYA__ENCSR000EGR_1__m1	4.69	FALSE	0.00127538
Pole3	Rab3il1	1	dbcorrdb__NFYA__ENCSR000EGR_1__m1	4.69	FALSE	0.00107149
Pole3	Ralgps1	2	dbcorrdb__NFYA__ENCSR000EGR_1__m1	4.69	FALSE	0.00120395
Pole3	Rxra	2	dbcorrdb__NFYA__ENCSR000EGR_1__m1	4.69	FALSE	0.00181336
Pole3	Sil1	4	dbcorrdb__NFYA__ENCSR000EGR_1__m1	4.69	FALSE	0.00116865
Pole3	Sympk	1	dbcorrdb__NFYA__ENCSR000EGR_1__m1	4.69	FALSE	0.00114268
Pole3	Tars	5	dbcorrdb__NFYA__ENCSR000EGR_1__m1	4.69	FALSE	0.00278409
Pole3	Tax1bp3	2	dbcorrdb__NFYA__ENCSR000EGR_1__m1	4.69	FALSE	0.0017863
Pole3	Tbc1d17	1	dbcorrdb__NFYA__ENCSR000EGR_1__m1	4.69	FALSE	0.00175951
Pole3	Usp20	1	dbcorrdb__NFYA__ENCSR000EGR_1__m1	4.69	FALSE	0.001847
Pole3	Vma21	1	dbcorrdb__NFYA__ENCSR000EGR_1__m1	4.69	FALSE	0.00103771
Pole3	Gnl3l	1	dbcorrdb__RFX5__ENCSR000ECF_1__m2	4.66	FALSE	0.00214865
Pole3	Mospd1	2	dbcorrdb__RFX5__ENCSR000ECF_1__m2	4.66	FALSE	0.0013141
Pole3	Pi4k2b	6	dbcorrdb__RFX5__ENCSR000ECF_1__m2	4.66	FALSE	0.00291511
Pole3	Plau	1	dbcorrdb__RFX5__ENCSR000ECF_1__m2	4.66	FALSE	0.00131491
Pole3	Adam9	1	transfac_pro__M07302	4.4	FALSE	0.00101211
Pole3	Aldh3a2	3	transfac_pro__M07302	4.4	FALSE	0.00107212
Pole3	Cog3	1	homer__AGCCAATCGG_NFY	4.38	FALSE	0.00120121
Pole3	Ncoa7	2	homer__AGCCAATCGG_NFY	4.38	FALSE	0.00133985
Pole3	Zcchc24	1	homer__AGCCAATCGG_NFY	4.38	FALSE	0.00100353
Pole3	Btk	2	dbcorrdb__RFX5__ENCSR000ECX_1__m2	4.3	FALSE	0.00129184
Pole3	Fam89a	1	dbcorrdb__RFX5__ENCSR000ECX_1__m2	4.3	FALSE	0.00198495
Pole3	Lcor	1	dbcorrdb__RFX5__ENCSR000ECX_1__m2	4.3	FALSE	0.00145491
Pole3	Thra	4	dbcorrdb__RFX5__ENCSR000ECX_1__m2	4.3	FALSE	0.00183345
Pole3	Tbc1d16	1	jaspar__MA0502.1	3.99	FALSE	0.00148152
Pole3	Dusp7	4	hocomoco__PBX1_MOUSE.H11MO.1.A	3.84	FALSE	0.00148865
Pole3	Lrrc42	1	hocomoco__PBX1_MOUSE.H11MO.1.A	3.84	FALSE	0.00180076
Pole3	Olfm1	3	hocomoco__PBX1_MOUSE.H11MO.1.A	3.84	FALSE	0.00106908
Pole3	Pde2a	1	hocomoco__PBX1_MOUSE.H11MO.1.A	3.84	FALSE	0.00174623
Pole3	Setd7	5	hocomoco__PBX1_MOUSE.H11MO.1.A	3.84	FALSE	0.00185918
Pole3	Tns3	4	hocomoco__PBX1_MOUSE.H11MO.1.A	3.84	FALSE	0.00103263
Pole3	Nrp1	3	hocomoco__PBX3_MOUSE.H11MO.0.A	3.74	FALSE	0.00180867
Pole3	Abca1	5	cisbp__M6174	3.65	FALSE	0.00252174
Pole3	Ap3m1	3	cisbp__M6174	3.65	FALSE	0.00119703
Pole3	Ap4s1	1	cisbp__M6174	3.65	FALSE	0.0011334
Pole3	Cpsf2	1	cisbp__M6174	3.65	FALSE	0.00128304
Pole3	Det1	3	cisbp__M6174	3.65	FALSE	0.00371836
Pole3	Fmo5	1	cisbp__M6174	3.65	FALSE	0.00123911
Pole3	Fubp3	1	cisbp__M6174	3.65	FALSE	0.00106878
Pole3	Fundc1	1	cisbp__M6174	3.65	FALSE	0.00148781
Pole3	Mcph1	1	cisbp__M6174	3.65	FALSE	0.00201076
Pole3	Mfn1	1	cisbp__M6174	3.65	FALSE	0.00157733
Pole3	Mitf	1	cisbp__M6174	3.65	FALSE	0.00159934
Pole3	Rit1	1	cisbp__M6174	3.65	FALSE	0.00135703
Pole3	Rnf103	1	cisbp__M6174	3.65	FALSE	0.00175856
Pole3	Sdccag8	1	cisbp__M6174	3.65	FALSE	0.00109425
Pole3	Sftpc	1	cisbp__M6174	3.65	FALSE	0.00109246
Pole3	Smpd1	3	cisbp__M6174	3.65	FALSE	0.00123257
Pole3	Spice1	3	cisbp__M6174	3.65	FALSE	0.00258908
Pole3	Srebf1	1	cisbp__M6174	3.65	FALSE	0.00101424
Pole3	Stim2	1	cisbp__M6174	3.65	FALSE	0.00116894
Pole3	Sugp2	1	cisbp__M6174	3.65	FALSE	0.00131633
Pole3	Tmem68	1	cisbp__M6174	3.65	FALSE	0.00117138
Pole3	Vps8	1	cisbp__M6174	3.65	FALSE	0.0012499
Pole3	Zbtb43	1	cisbp__M6174	3.65	FALSE	0.00104257
Pole3	1700037H04Rik	65	transfac_public__M00288	3.58	TRUE	0.00206484
Pole3	1700056E22Rik	84	transfac_public__M00288	3.58	TRUE	0.0016122
Pole3	Aagab	23	transfac_public__M00288	3.58	TRUE	0.00106283
Pole3	Abcb8	34	transfac_public__M00288	3.58	TRUE	0.00128605
Pole3	Abcf2	33	transfac_public__M00288	3.58	TRUE	0.00162461
Pole3	Acaca	1	transfac_public__M00288	3.58	TRUE	0.00131321
Pole3	Acbd4	39	transfac_public__M00288	3.58	TRUE	0.00109055
Pole3	Acot8	40	transfac_public__M00288	3.58	TRUE	0.00118521
Pole3	Actl6a	43	transfac_public__M00288	3.58	TRUE	0.00100084
Pole3	Actr6	37	transfac_public__M00288	3.58	TRUE	0.00110257
Pole3	Adck1	7	transfac_public__M00288	3.58	TRUE	0.00121653
Pole3	Aen	83	transfac_public__M00288	3.58	TRUE	0.00121552
Pole3	Akr1b10	24	transfac_public__M00288	3.58	TRUE	0.00126862
Pole3	Alg12	66	transfac_public__M00288	3.58	TRUE	0.00247596
Pole3	Ankrd54	84	transfac_public__M00288	3.58	TRUE	0.00185324
Pole3	Ap3m2	84	transfac_public__M00288	3.58	TRUE	0.00131848
Pole3	Ap4m1	77	transfac_public__M00288	3.58	TRUE	0.00230312
Pole3	Arf2	82	transfac_public__M00288	3.58	TRUE	0.00100077
Pole3	Arfip2	41	transfac_public__M00288	3.58	TRUE	0.001771
Pole3	Arhgap22	35	transfac_public__M00288	3.58	TRUE	0.00172594
Pole3	Arl3	33	transfac_public__M00288	3.58	TRUE	0.00242305
Pole3	Arl4a	61	transfac_public__M00288	3.58	TRUE	0.00124545
Pole3	Arl6ip6	41	transfac_public__M00288	3.58	TRUE	0.0013158
Pole3	Armc1	75	transfac_public__M00288	3.58	TRUE	0.00147744
Pole3	Asb7	83	transfac_public__M00288	3.58	TRUE	0.00194711
Pole3	Asb8	2	transfac_public__M00288	3.58	TRUE	0.00124117
Pole3	Asnsd1	26	transfac_public__M00288	3.58	TRUE	0.0011151
Pole3	Atg4a	16	transfac_public__M00288	3.58	TRUE	0.00146457
Pole3	Atn1	1	transfac_public__M00288	3.58	TRUE	0.00217803
Pole3	Baiap2	57	transfac_public__M00288	3.58	TRUE	0.0017137
Pole3	BC004004	34	transfac_public__M00288	3.58	TRUE	0.00203402
Pole3	Bms1	4	transfac_public__M00288	3.58	TRUE	0.00115871
Pole3	Calm3	52	transfac_public__M00288	3.58	TRUE	0.00111587
Pole3	Camta1	84	transfac_public__M00288	3.58	TRUE	0.00144854
Pole3	Cant1	6	transfac_public__M00288	3.58	TRUE	0.00145747
Pole3	Ccdc152	4	transfac_public__M00288	3.58	TRUE	0.00242525
Pole3	Cdc14b	83	transfac_public__M00288	3.58	TRUE	0.00117462
Pole3	Cdc25a	83	transfac_public__M00288	3.58	TRUE	0.00104094
Pole3	Celf4	9	transfac_public__M00288	3.58	TRUE	0.00122501
Pole3	Cep120	10	transfac_public__M00288	3.58	TRUE	0.00208978
Pole3	Cep57	78	transfac_public__M00288	3.58	TRUE	0.00117185
Pole3	Cks1b	82	transfac_public__M00288	3.58	TRUE	0.0014504
Pole3	Cnn3	71	transfac_public__M00288	3.58	TRUE	0.00251948
Pole3	Creb3l2	83	transfac_public__M00288	3.58	TRUE	0.00162297
Pole3	Cry2	71	transfac_public__M00288	3.58	TRUE	0.00209876
Pole3	Cryl1	23	transfac_public__M00288	3.58	TRUE	0.00114634
Pole3	Cse1l	44	transfac_public__M00288	3.58	TRUE	0.0015132
Pole3	Cstf1	87	transfac_public__M00288	3.58	TRUE	0.00323664
Pole3	Cyb5b	66	transfac_public__M00288	3.58	TRUE	0.00189554
Pole3	D030056L22Rik	19	transfac_public__M00288	3.58	TRUE	0.00190225
Pole3	Dapk1	4	transfac_public__M00288	3.58	TRUE	0.00105745
Pole3	Dcaf11	84	transfac_public__M00288	3.58	TRUE	0.00104492
Pole3	Dcaf7	69	transfac_public__M00288	3.58	TRUE	0.00133084
Pole3	Dnajc10	14	transfac_public__M00288	3.58	TRUE	0.00123415
Pole3	Dnajc4	68	transfac_public__M00288	3.58	TRUE	0.00117005
Pole3	Dolpp1	84	transfac_public__M00288	3.58	TRUE	0.00116515
Pole3	Dyrk1b	39	transfac_public__M00288	3.58	TRUE	0.00358053
Pole3	Eef2k	43	transfac_public__M00288	3.58	TRUE	0.00108003
Pole3	Eif1b	8	transfac_public__M00288	3.58	TRUE	0.00102074
Pole3	Eif2b2	55	transfac_public__M00288	3.58	TRUE	0.00128967
Pole3	Eif4e3	22	transfac_public__M00288	3.58	TRUE	0.00128371
Pole3	Eml2	43	transfac_public__M00288	3.58	TRUE	0.00104252
Pole3	Ercc8	74	transfac_public__M00288	3.58	TRUE	0.00146103
Pole3	Ermp1	60	transfac_public__M00288	3.58	TRUE	0.00125658
Pole3	Ezh1	4	transfac_public__M00288	3.58	TRUE	0.00109376
Pole3	Ezh2	39	transfac_public__M00288	3.58	TRUE	0.00113521
Pole3	Fahd2a	41	transfac_public__M00288	3.58	TRUE	0.00138481
Pole3	Fam126a	48	transfac_public__M00288	3.58	TRUE	0.00112386
Pole3	Fam98b	2	transfac_public__M00288	3.58	TRUE	0.00105581
Pole3	Flnb	37	transfac_public__M00288	3.58	TRUE	0.00273089
Pole3	Foxp4	14	transfac_public__M00288	3.58	TRUE	0.00150023
Pole3	Frmd4a	33	transfac_public__M00288	3.58	TRUE	0.00141356
Pole3	Gabpb1	6	transfac_public__M00288	3.58	TRUE	0.00119233
Pole3	Gcdh	72	transfac_public__M00288	3.58	TRUE	0.00183042
Pole3	Ggct	77	transfac_public__M00288	3.58	TRUE	0.00115647
Pole3	Golt1b	84	transfac_public__M00288	3.58	TRUE	0.00129327
Pole3	Gpd1l	29	transfac_public__M00288	3.58	TRUE	0.00107075
Pole3	Gpr180	74	transfac_public__M00288	3.58	TRUE	0.00103123
Pole3	Gtf2e1	84	transfac_public__M00288	3.58	TRUE	0.00141353
Pole3	H2afx	83	transfac_public__M00288	3.58	TRUE	0.00120081
Pole3	Habp4	67	transfac_public__M00288	3.58	TRUE	0.00134427
Pole3	Hagh	58	transfac_public__M00288	3.58	TRUE	0.00148181
Pole3	Herpud2	22	transfac_public__M00288	3.58	TRUE	0.0012199
Pole3	Hipk3	10	transfac_public__M00288	3.58	TRUE	0.00124286
Pole3	Hivep3	43	transfac_public__M00288	3.58	TRUE	0.0016235
Pole3	Hsd17b4	38	transfac_public__M00288	3.58	TRUE	0.00194918
Pole3	Hsph1	59	transfac_public__M00288	3.58	TRUE	0.00151822
Pole3	Iars	48	transfac_public__M00288	3.58	TRUE	0.00119692
Pole3	Ier5l	82	transfac_public__M00288	3.58	TRUE	0.00138718
Pole3	Iffo1	81	transfac_public__M00288	3.58	TRUE	0.00179455
Pole3	Ift27	79	transfac_public__M00288	3.58	TRUE	0.00155743
Pole3	Il1rap	20	transfac_public__M00288	3.58	TRUE	0.0010207
Pole3	Ilvbl	29	transfac_public__M00288	3.58	TRUE	0.00120237
Pole3	Immp1l	79	transfac_public__M00288	3.58	TRUE	0.0010307
Pole3	Irf2bp1	28	transfac_public__M00288	3.58	TRUE	0.00202932
Pole3	Katnb1	84	transfac_public__M00288	3.58	TRUE	0.00185204
Pole3	Kctd9	84	transfac_public__M00288	3.58	TRUE	0.00131755
Pole3	Klf11	57	transfac_public__M00288	3.58	TRUE	0.00313291
Pole3	Kpna2	55	transfac_public__M00288	3.58	TRUE	0.00124449
Pole3	Lcmt1	52	transfac_public__M00288	3.58	TRUE	0.00211302
Pole3	Letm2	41	transfac_public__M00288	3.58	TRUE	0.00144977
Pole3	Lin9	22	transfac_public__M00288	3.58	TRUE	0.00117966
Pole3	Map4k3	29	transfac_public__M00288	3.58	TRUE	0.00214114
Pole3	Mapk9	52	transfac_public__M00288	3.58	TRUE	0.00101153
Pole3	Mbd5	1	transfac_public__M00288	3.58	TRUE	0.00102868
Pole3	Mbd6	31	transfac_public__M00288	3.58	TRUE	0.00118861
Pole3	Mccc1	53	transfac_public__M00288	3.58	TRUE	0.00135203
Pole3	Mcm3	84	transfac_public__M00288	3.58	TRUE	0.00111581
Pole3	Mcm7	74	transfac_public__M00288	3.58	TRUE	0.0022339
Pole3	Mdh1	2	transfac_public__M00288	3.58	TRUE	0.00109223
Pole3	Med19	56	transfac_public__M00288	3.58	TRUE	0.00197968
Pole3	Metap2	26	transfac_public__M00288	3.58	TRUE	0.00109491
Pole3	Metrn	4	transfac_public__M00288	3.58	TRUE	0.00109379
Pole3	Mfsd11	39	transfac_public__M00288	3.58	TRUE	0.00101359
Pole3	Mgp	1	transfac_public__M00288	3.58	TRUE	0.00104269
Pole3	Mios	1	transfac_public__M00288	3.58	TRUE	0.00129609
Pole3	Mkks	18	transfac_public__M00288	3.58	TRUE	0.00100545
Pole3	Mkl1	60	transfac_public__M00288	3.58	TRUE	0.00127337
Pole3	Mocs2	30	transfac_public__M00288	3.58	TRUE	0.00276659
Pole3	Mrc1	1	transfac_public__M00288	3.58	TRUE	0.00163272
Pole3	Msh5	51	transfac_public__M00288	3.58	TRUE	0.0011276
Pole3	Mthfd1l	28	transfac_public__M00288	3.58	TRUE	0.00190713
Pole3	Mthfd2	51	transfac_public__M00288	3.58	TRUE	0.0023515
Pole3	Mthfsd	32	transfac_public__M00288	3.58	TRUE	0.00217852
Pole3	Mvd	83	transfac_public__M00288	3.58	TRUE	0.00259958
Pole3	Mvk	84	transfac_public__M00288	3.58	TRUE	0.00120346
Pole3	Nav2	52	transfac_public__M00288	3.58	TRUE	0.00168579
Pole3	Ncoa5	36	transfac_public__M00288	3.58	TRUE	0.00149645
Pole3	Ndufs8	82	transfac_public__M00288	3.58	TRUE	0.00129591
Pole3	Nfatc2	35	transfac_public__M00288	3.58	TRUE	0.00107102
Pole3	Nfya	43	transfac_public__M00288	3.58	TRUE	0.00104326
Pole3	Nfyc	43	transfac_public__M00288	3.58	TRUE	0.00170879
Pole3	Nt5dc2	43	transfac_public__M00288	3.58	TRUE	0.00223427
Pole3	Nubp2	84	transfac_public__M00288	3.58	TRUE	0.00148221
Pole3	Nudcd2	75	transfac_public__M00288	3.58	TRUE	0.00157977
Pole3	Nup62	1	transfac_public__M00288	3.58	TRUE	0.00278996
Pole3	Osbpl2	28	transfac_public__M00288	3.58	TRUE	0.00104002
Pole3	Osbpl3	52	transfac_public__M00288	3.58	TRUE	0.00101363
Pole3	P2ry1	1	transfac_public__M00288	3.58	TRUE	0.00334061
Pole3	Paip2b	84	transfac_public__M00288	3.58	TRUE	0.00127914
Pole3	Pan2	82	transfac_public__M00288	3.58	TRUE	0.00196962
Pole3	Papd7	4	transfac_public__M00288	3.58	TRUE	0.0010193
Pole3	Pbx3	26	transfac_public__M00288	3.58	TRUE	0.0021018
Pole3	Pdcl	25	transfac_public__M00288	3.58	TRUE	0.0019015
Pole3	Pdia4	75	transfac_public__M00288	3.58	TRUE	0.00100354
Pole3	Pgrmc2	73	transfac_public__M00288	3.58	TRUE	0.00112348
Pole3	Pkdcc	9	transfac_public__M00288	3.58	TRUE	0.00168514
Pole3	Polr1e	43	transfac_public__M00288	3.58	TRUE	0.00175321
Pole3	Ppp1r7	84	transfac_public__M00288	3.58	TRUE	0.0012998
Pole3	Ppp2r5d	51	transfac_public__M00288	3.58	TRUE	0.00141792
Pole3	Ppp4r1	11	transfac_public__M00288	3.58	TRUE	0.00154864
Pole3	Prelid2	11	transfac_public__M00288	3.58	TRUE	0.00118611
Pole3	Pros1	10	transfac_public__M00288	3.58	TRUE	0.00159308
Pole3	Ptger4	31	transfac_public__M00288	3.58	TRUE	0.00114607
Pole3	Ptpra	31	transfac_public__M00288	3.58	TRUE	0.00110886
Pole3	Qser1	36	transfac_public__M00288	3.58	TRUE	0.00179688
Pole3	Rabl3	84	transfac_public__M00288	3.58	TRUE	0.00149796
Pole3	Racgap1	49	transfac_public__M00288	3.58	TRUE	0.00116901
Pole3	Rbm14	81	transfac_public__M00288	3.58	TRUE	0.0015417
Pole3	Rbm47	12	transfac_public__M00288	3.58	TRUE	0.00200934
Pole3	Recql	84	transfac_public__M00288	3.58	TRUE	0.00121858
Pole3	Rgmb	26	transfac_public__M00288	3.58	TRUE	0.00337952
Pole3	Rhof	82	transfac_public__M00288	3.58	TRUE	0.00261453
Pole3	Rnf5	64	transfac_public__M00288	3.58	TRUE	0.00134502
Pole3	Rpain	81	transfac_public__M00288	3.58	TRUE	0.00238661
Pole3	Sclt1	2	transfac_public__M00288	3.58	TRUE	0.00123461
Pole3	Sec22a	23	transfac_public__M00288	3.58	TRUE	0.00347961
Pole3	Sin3a	73	transfac_public__M00288	3.58	TRUE	0.00100181
Pole3	Slc26a2	40	transfac_public__M00288	3.58	TRUE	0.00127569
Pole3	Slc29a1	10	transfac_public__M00288	3.58	TRUE	0.00101483
Pole3	Slc2a8	77	transfac_public__M00288	3.58	TRUE	0.00100409
Pole3	Slc35c1	16	transfac_public__M00288	3.58	TRUE	0.00123529
Pole3	Slc41a1	32	transfac_public__M00288	3.58	TRUE	0.0024956
Pole3	Slc43a2	84	transfac_public__M00288	3.58	TRUE	0.00103539
Pole3	Slc7a7	22	transfac_public__M00288	3.58	TRUE	0.00174932
Pole3	Smarcal1	5	transfac_public__M00288	3.58	TRUE	0.00152433
Pole3	Socs5	49	transfac_public__M00288	3.58	TRUE	0.00274387
Pole3	Sort1	82	transfac_public__M00288	3.58	TRUE	0.0011599
Pole3	Sp2	84	transfac_public__M00288	3.58	TRUE	0.00120019
Pole3	Sqle	78	transfac_public__M00288	3.58	TRUE	0.00123003
Pole3	Srek1ip1	3	transfac_public__M00288	3.58	TRUE	0.00130506
Pole3	Srf	63	transfac_public__M00288	3.58	TRUE	0.00141077
Pole3	Stxbp6	1	transfac_public__M00288	3.58	TRUE	0.00161663
Pole3	Sulf2	13	transfac_public__M00288	3.58	TRUE	0.0012208
Pole3	Szt2	8	transfac_public__M00288	3.58	TRUE	0.00174317
Pole3	Tbcc	74	transfac_public__M00288	3.58	TRUE	0.00114327
Pole3	Tbkbp1	4	transfac_public__M00288	3.58	TRUE	0.00136597
Pole3	Tdrd3	31	transfac_public__M00288	3.58	TRUE	0.00125161
Pole3	Tex10	10	transfac_public__M00288	3.58	TRUE	0.0015139
Pole3	Tmem159	40	transfac_public__M00288	3.58	TRUE	0.00147188
Pole3	Tmem184b	40	transfac_public__M00288	3.58	TRUE	0.00108039
Pole3	Tmem29	29	transfac_public__M00288	3.58	TRUE	0.00172565
Pole3	Tmem60	21	transfac_public__M00288	3.58	TRUE	0.00107763
Pole3	Tmx2	48	transfac_public__M00288	3.58	TRUE	0.00146898
Pole3	Tnip2	27	transfac_public__M00288	3.58	TRUE	0.00146571
Pole3	Trub1	32	transfac_public__M00288	3.58	TRUE	0.00203929
Pole3	Tspan5	9	transfac_public__M00288	3.58	TRUE	0.00102999
Pole3	Tug1	81	transfac_public__M00288	3.58	TRUE	0.00177733
Pole3	Usp1	72	transfac_public__M00288	3.58	TRUE	0.00180236
Pole3	Usp47	33	transfac_public__M00288	3.58	TRUE	0.00144842
Pole3	Usp5	75	transfac_public__M00288	3.58	TRUE	0.00113036
Pole3	Wars	75	transfac_public__M00288	3.58	TRUE	0.00146933
Pole3	Wbp1	85	transfac_public__M00288	3.58	TRUE	0.0034326
Pole3	Wwp1	36	transfac_public__M00288	3.58	TRUE	0.00151335
Pole3	Xab2	68	transfac_public__M00288	3.58	TRUE	0.00164446
Pole3	Xpo1	77	transfac_public__M00288	3.58	TRUE	0.00128718
Pole3	Ykt6	16	transfac_public__M00288	3.58	TRUE	0.00161223
Pole3	Zc3h14	80	transfac_public__M00288	3.58	TRUE	0.00122188
Pole3	Zdhhc12	34	transfac_public__M00288	3.58	TRUE	0.00158447
Pole3	Zfp362	24	transfac_public__M00288	3.58	TRUE	0.00164526
Pole3	Zfp518a	9	transfac_public__M00288	3.58	TRUE	0.00111044
Pole3	Zfp628	36	transfac_public__M00288	3.58	TRUE	0.00114223
Pole3	Zfp90	41	transfac_public__M00288	3.58	TRUE	0.00186027
Pole3	Zfyve21	59	transfac_public__M00288	3.58	TRUE	0.00158109
Pole3	Manea	2	hocomoco__NFYB_HUMAN.H11MO.0.A	3.56	FALSE	0.00202264
Pole3	Pycr2	2	hocomoco__NFYB_HUMAN.H11MO.0.A	3.56	FALSE	0.00105887
Pole3	Tmem183a	2	hocomoco__NFYB_HUMAN.H11MO.0.A	3.56	FALSE	0.00103875
Pole3	1110034G24Rik	2	cisbp__M1890	3.45	FALSE	0.0016244
Pole3	Aasdhppt	1	cisbp__M1890	3.45	FALSE	0.00208402
Pole3	Arhgap31	1	cisbp__M1890	3.45	FALSE	0.0013309
Pole3	Ash2l	1	cisbp__M1890	3.45	FALSE	0.00129749
Pole3	Dnajc25	1	cisbp__M1890	3.45	FALSE	0.00135721
Pole3	Exosc7	1	cisbp__M1890	3.45	FALSE	0.00148396
Pole3	Galk1	2	cisbp__M1890	3.45	FALSE	0.00101876
Pole3	Hebp1	2	cisbp__M1890	3.45	FALSE	0.00123945
Pole3	Itgav	2	cisbp__M1890	3.45	FALSE	0.00148617
Pole3	Klhl26	2	cisbp__M1890	3.45	FALSE	0.00193204
Pole3	Med12	2	cisbp__M1890	3.45	FALSE	0.00126505
Pole3	Med9	2	cisbp__M1890	3.45	FALSE	0.00125016
Pole3	Mettl8	2	cisbp__M1890	3.45	FALSE	0.0021073
Pole3	Mrpl17	2	cisbp__M1890	3.45	FALSE	0.00126396
Pole3	Naa16	1	cisbp__M1890	3.45	FALSE	0.00234994
Pole3	Nfxl1	1	cisbp__M1890	3.45	FALSE	0.00113329
Pole3	Paqr7	1	cisbp__M1890	3.45	FALSE	0.00202907
Pole3	Pdcd2	2	cisbp__M1890	3.45	FALSE	0.00146063
Pole3	Pex10	2	cisbp__M1890	3.45	FALSE	0.00149574
Pole3	Pgs1	2	cisbp__M1890	3.45	FALSE	0.00119129
Pole3	Plin3	1	cisbp__M1890	3.45	FALSE	0.00141113
Pole3	Ppat	1	cisbp__M1890	3.45	FALSE	0.00127929
Pole3	Prkab1	1	cisbp__M1890	3.45	FALSE	0.00108614
Pole3	Prkar2b	2	cisbp__M1890	3.45	FALSE	0.00107645
Pole3	Ptpn9	2	cisbp__M1890	3.45	FALSE	0.00126728
Pole3	Rab33b	2	cisbp__M1890	3.45	FALSE	0.00202481
Pole3	Rars	2	cisbp__M1890	3.45	FALSE	0.00108021
Pole3	Rdh10	1	cisbp__M1890	3.45	FALSE	0.00292406
Pole3	Reps1	2	cisbp__M1890	3.45	FALSE	0.001032
Pole3	Rprd1b	2	cisbp__M1890	3.45	FALSE	0.00109488
Pole3	Sdf2	2	cisbp__M1890	3.45	FALSE	0.00116802
Pole3	Snx24	1	cisbp__M1890	3.45	FALSE	0.00110813
Pole3	Spred1	1	cisbp__M1890	3.45	FALSE	0.00141823
Pole3	Taok2	2	cisbp__M1890	3.45	FALSE	0.00109399
Pole3	Tbc1d23	2	cisbp__M1890	3.45	FALSE	0.00142321
Pole3	Tmem206	2	cisbp__M1890	3.45	FALSE	0.00159748
Pole3	Trappc9	3	cisbp__M1890	3.45	FALSE	0.00168799
Pole3	Ttll4	1	cisbp__M1890	3.45	FALSE	0.00212433
Pole3	Tusc3	2	cisbp__M1890	3.45	FALSE	0.0013204
Pole3	Ube2e3	1	cisbp__M1890	3.45	FALSE	0.00131307
Pole3	Ublcp1	1	cisbp__M1890	3.45	FALSE	0.0010058
Pole3	Uxt	2	cisbp__M1890	3.45	FALSE	0.00109115
Pole3	Wls	2	cisbp__M1890	3.45	FALSE	0.00116977
Pole3	Acyp1	51	transfac_public__M00288	3.44	TRUE	0.00112647
Pole3	Agpat5	24	transfac_public__M00288	3.44	TRUE	0.00148341
Pole3	Akr1b3	80	transfac_public__M00288	3.44	TRUE	0.00109291
Pole3	Ankzf1	47	transfac_public__M00288	3.44	TRUE	0.00110795
Pole3	Ap3d1	10	transfac_public__M00288	3.44	TRUE	0.00104772
Pole3	Calu	60	transfac_public__M00288	3.44	TRUE	0.00118511
Pole3	Fdxr	46	transfac_public__M00288	3.44	TRUE	0.00171045
Pole3	Gmppb	79	transfac_public__M00288	3.44	TRUE	0.00141459
Pole3	Gna12	24	transfac_public__M00288	3.44	TRUE	0.00111434
Pole3	H2afv	65	transfac_public__M00288	3.44	TRUE	0.00105756
Pole3	Hibadh	34	transfac_public__M00288	3.44	TRUE	0.00112416
Pole3	Hsd17b12	78	transfac_public__M00288	3.44	TRUE	0.00128912
Pole3	Lancl1	36	transfac_public__M00288	3.44	TRUE	0.00109362
Pole3	Lpcat3	38	transfac_public__M00288	3.44	TRUE	0.00110818
Pole3	Magt1	48	transfac_public__M00288	3.44	TRUE	0.00134864
Pole3	Mrpl50	25	transfac_public__M00288	3.44	TRUE	0.00110873
Pole3	Mrpl51	50	transfac_public__M00288	3.44	TRUE	0.00109734
Pole3	Mzt1	54	transfac_public__M00288	3.44	TRUE	0.00134193
Pole3	Ncdn	71	transfac_public__M00288	3.44	TRUE	0.00104533
Pole3	Phtf2	12	transfac_public__M00288	3.44	TRUE	0.00136268
Pole3	Pi4k2a	79	transfac_public__M00288	3.44	TRUE	0.0012227
Pole3	Ranbp1	14	transfac_public__M00288	3.44	TRUE	0.00265527
Pole3	Rbm8a	13	transfac_public__M00288	3.44	TRUE	0.00104733
Pole3	Sdf2l1	40	transfac_public__M00288	3.44	TRUE	0.00128411
Pole3	Sirt2	60	transfac_public__M00288	3.44	TRUE	0.001236
Pole3	Slc38a10	40	transfac_public__M00288	3.44	TRUE	0.00110561
Pole3	Sox4	79	transfac_public__M00288	3.44	TRUE	0.00108115
Pole3	Thada	3	transfac_public__M00288	3.44	TRUE	0.00113213
Pole3	Tlcd2	6	transfac_public__M00288	3.44	TRUE	0.00104619
Pole3	Tpst1	15	transfac_public__M00288	3.44	TRUE	0.00163541
Pole3	Tspan33	60	transfac_public__M00288	3.44	TRUE	0.00110744
Pole3	Tysnd1	79	transfac_public__M00288	3.44	TRUE	0.00144171
Pole3	Zbtb26	50	transfac_public__M00288	3.44	TRUE	0.00125669
Pole3	2410131K14Rik	54	swissregulon__sacCer__HAP3	3.26	TRUE	0.00133911
Pole3	5430416N02Rik	78	swissregulon__sacCer__HAP3	3.26	TRUE	0.00124336
Pole3	Agap3	6	swissregulon__sacCer__HAP3	3.26	TRUE	0.00153062
Pole3	Aggf1	9	swissregulon__sacCer__HAP3	3.26	TRUE	0.00105036
Pole3	Agps	15	swissregulon__sacCer__HAP3	3.26	TRUE	0.00165417
Pole3	Ank2	37	swissregulon__sacCer__HAP3	3.26	TRUE	0.00350904
Pole3	Ankrd27	17	swissregulon__sacCer__HAP3	3.26	TRUE	0.00149763
Pole3	Arhgap6	25	swissregulon__sacCer__HAP3	3.26	TRUE	0.00173484
Pole3	AU040320	68	swissregulon__sacCer__HAP3	3.26	TRUE	0.00189475
Pole3	Aurkb	54	swissregulon__sacCer__HAP3	3.26	TRUE	0.00251387
Pole3	Ccdc102a	41	swissregulon__sacCer__HAP3	3.26	TRUE	0.0017721
Pole3	Cd48	11	swissregulon__sacCer__HAP3	3.26	TRUE	0.00110339
Pole3	Clpx	6	swissregulon__sacCer__HAP3	3.26	TRUE	0.00135886
Pole3	Cmklr1	23	swissregulon__sacCer__HAP3	3.26	TRUE	0.00102963
Pole3	Ctnnbip1	44	swissregulon__sacCer__HAP3	3.26	TRUE	0.00102736
Pole3	Dnajc30	40	swissregulon__sacCer__HAP3	3.26	TRUE	0.0012953
Pole3	Dock4	11	swissregulon__sacCer__HAP3	3.26	TRUE	0.00243117
Pole3	Efnb1	16	swissregulon__sacCer__HAP3	3.26	TRUE	0.00117197
Pole3	Farsa	30	swissregulon__sacCer__HAP3	3.26	TRUE	0.00142399
Pole3	Fbxw8	17	swissregulon__sacCer__HAP3	3.26	TRUE	0.00196364
Pole3	Gna15	6	swissregulon__sacCer__HAP3	3.26	TRUE	0.0011404
Pole3	Gopc	32	swissregulon__sacCer__HAP3	3.26	TRUE	0.00152469
Pole3	Hddc2	7	swissregulon__sacCer__HAP3	3.26	TRUE	0.00150048
Pole3	Ipo5	42	swissregulon__sacCer__HAP3	3.26	TRUE	0.00156473
Pole3	Kidins220	29	swissregulon__sacCer__HAP3	3.26	TRUE	0.00319799
Pole3	Lrch4	80	swissregulon__sacCer__HAP3	3.26	TRUE	0.00157707
Pole3	Lrp8	39	swissregulon__sacCer__HAP3	3.26	TRUE	0.00129255
Pole3	Mast2	7	swissregulon__sacCer__HAP3	3.26	TRUE	0.00134113
Pole3	Mks1	22	swissregulon__sacCer__HAP3	3.26	TRUE	0.00109961
Pole3	Mnat1	14	swissregulon__sacCer__HAP3	3.26	TRUE	0.00120474
Pole3	Mrps10	11	swissregulon__sacCer__HAP3	3.26	TRUE	0.00112143
Pole3	Mrps30	59	swissregulon__sacCer__HAP3	3.26	TRUE	0.00169094
Pole3	Mtmr9	32	swissregulon__sacCer__HAP3	3.26	TRUE	0.00147188
Pole3	Nsdhl	47	swissregulon__sacCer__HAP3	3.26	TRUE	0.00116214
Pole3	Nsun3	23	swissregulon__sacCer__HAP3	3.26	TRUE	0.00161051
Pole3	Nudt9	5	swissregulon__sacCer__HAP3	3.26	TRUE	0.00116262
Pole3	Pdik1l	22	swissregulon__sacCer__HAP3	3.26	TRUE	0.00217241
Pole3	Pex16	32	swissregulon__sacCer__HAP3	3.26	TRUE	0.00122068
Pole3	Pik3cb	8	swissregulon__sacCer__HAP3	3.26	TRUE	0.00161409
Pole3	Plxnc1	39	swissregulon__sacCer__HAP3	3.26	TRUE	0.00125944
Pole3	Ppp2r5e	40	swissregulon__sacCer__HAP3	3.26	TRUE	0.00105156
Pole3	Prkaca	54	swissregulon__sacCer__HAP3	3.26	TRUE	0.00107478
Pole3	Prpf18	14	swissregulon__sacCer__HAP3	3.26	TRUE	0.00110953
Pole3	Prpsap2	37	swissregulon__sacCer__HAP3	3.26	TRUE	0.00182526
Pole3	Rab3gap2	24	swissregulon__sacCer__HAP3	3.26	TRUE	0.0010148
Pole3	Rbm4	77	swissregulon__sacCer__HAP3	3.26	TRUE	0.00265817
Pole3	Rdh11	12	swissregulon__sacCer__HAP3	3.26	TRUE	0.00257304
Pole3	Rnf216	5	swissregulon__sacCer__HAP3	3.26	TRUE	0.00104861
Pole3	Rptor	18	swissregulon__sacCer__HAP3	3.26	TRUE	0.00146819
Pole3	Sap130	36	swissregulon__sacCer__HAP3	3.26	TRUE	0.00225636
Pole3	Sc5d	24	swissregulon__sacCer__HAP3	3.26	TRUE	0.00149011
Pole3	Sertad3	61	swissregulon__sacCer__HAP3	3.26	TRUE	0.00127787
Pole3	Slx1b	49	swissregulon__sacCer__HAP3	3.26	TRUE	0.00235748
Pole3	Sphk2	42	swissregulon__sacCer__HAP3	3.26	TRUE	0.00141669
Pole3	Stk3	6	swissregulon__sacCer__HAP3	3.26	TRUE	0.00121467
Pole3	Stmn1	29	swissregulon__sacCer__HAP3	3.26	TRUE	0.00144935
Pole3	Tarbp2	34	swissregulon__sacCer__HAP3	3.26	TRUE	0.00143665
Pole3	Tmem101	36	swissregulon__sacCer__HAP3	3.26	TRUE	0.00148765
Pole3	Tmub1	6	swissregulon__sacCer__HAP3	3.26	TRUE	0.00139502
Pole3	Tradd	2	swissregulon__sacCer__HAP3	3.26	TRUE	0.00132727
Pole3	Trappc6a	61	swissregulon__sacCer__HAP3	3.26	TRUE	0.0015823
Pole3	Tspyl2	75	swissregulon__sacCer__HAP3	3.26	TRUE	0.00121596
Pole3	Tusc2	53	swissregulon__sacCer__HAP3	3.26	TRUE	0.00259216
Pole3	Txn2	6	swissregulon__sacCer__HAP3	3.26	TRUE	0.00119954
Pole3	Wdr12	17	swissregulon__sacCer__HAP3	3.26	TRUE	0.00108476
Pole3	Zhx1	12	swissregulon__sacCer__HAP3	3.26	TRUE	0.00118332
Pole3	A430005L14Rik	24	swissregulon__sacCer__HAP3	3.25	TRUE	0.00218113
Pole3	Arl2	8	swissregulon__sacCer__HAP3	3.25	TRUE	0.00109146
Pole3	Arl6ip5	21	swissregulon__sacCer__HAP3	3.25	TRUE	0.00105843
Pole3	Cab39l	11	swissregulon__sacCer__HAP3	3.25	TRUE	0.00109802
Pole3	Casp8ap2	18	swissregulon__sacCer__HAP3	3.25	TRUE	0.00122861
Pole3	Coq7	4	swissregulon__sacCer__HAP3	3.25	TRUE	0.00109888
Pole3	Cuta	45	swissregulon__sacCer__HAP3	3.25	TRUE	0.00109956
Pole3	Dcaf15	9	swissregulon__sacCer__HAP3	3.25	TRUE	0.00126721
Pole3	Dda1	45	swissregulon__sacCer__HAP3	3.25	TRUE	0.00136583
Pole3	Ddost	25	swissregulon__sacCer__HAP3	3.25	TRUE	0.00108048
Pole3	Edem3	5	swissregulon__sacCer__HAP3	3.25	TRUE	0.00131176
Pole3	Gde1	33	swissregulon__sacCer__HAP3	3.25	TRUE	0.00153285
Pole3	Hint2	54	swissregulon__sacCer__HAP3	3.25	TRUE	0.00145489
Pole3	Lztfl1	26	swissregulon__sacCer__HAP3	3.25	TRUE	0.00117937
Pole3	Mllt1	15	swissregulon__sacCer__HAP3	3.25	TRUE	0.00155565
Pole3	Mlycd	33	swissregulon__sacCer__HAP3	3.25	TRUE	0.00125014
Pole3	Mon1b	41	swissregulon__sacCer__HAP3	3.25	TRUE	0.00153038
Pole3	Mpp5	32	swissregulon__sacCer__HAP3	3.25	TRUE	0.00150382
Pole3	Mtmr14	28	swissregulon__sacCer__HAP3	3.25	TRUE	0.00165332
Pole3	Mtor	28	swissregulon__sacCer__HAP3	3.25	TRUE	0.00112189
Pole3	Olfml3	9	swissregulon__sacCer__HAP3	3.25	TRUE	0.00138992
Pole3	Pex19	5	swissregulon__sacCer__HAP3	3.25	TRUE	0.00113917
Pole3	Ppp1r13b	8	swissregulon__sacCer__HAP3	3.25	TRUE	0.00119555
Pole3	Prkd2	43	swissregulon__sacCer__HAP3	3.25	TRUE	0.00114576
Pole3	Psme3	18	swissregulon__sacCer__HAP3	3.25	TRUE	0.00172935
Pole3	Rcl1	46	swissregulon__sacCer__HAP3	3.25	TRUE	0.00101365
Pole3	Rfx2	30	swissregulon__sacCer__HAP3	3.25	TRUE	0.00239184
Pole3	Rhebl1	6	swissregulon__sacCer__HAP3	3.25	TRUE	0.00131197
Pole3	Rogdi	59	swissregulon__sacCer__HAP3	3.25	TRUE	0.00160918
Pole3	Rusc1	17	swissregulon__sacCer__HAP3	3.25	TRUE	0.00107854
Pole3	S100pbp	27	swissregulon__sacCer__HAP3	3.25	TRUE	0.00249923
Pole3	Sec61a2	1	swissregulon__hs__NFY_A_B_C_.p2	3.25	FALSE	0.0016295
Pole3	Sfxn5	34	swissregulon__sacCer__HAP3	3.25	TRUE	0.00188165
Pole3	Sharpin	30	swissregulon__sacCer__HAP3	3.25	TRUE	0.00128321
Pole3	Slc25a19	16	swissregulon__sacCer__HAP3	3.25	TRUE	0.00124479
Pole3	Slc30a1	37	swissregulon__sacCer__HAP3	3.25	TRUE	0.00110985
Pole3	Timm17b	24	swissregulon__sacCer__HAP3	3.25	TRUE	0.00175167
Pole3	Tmem161a	4	swissregulon__sacCer__HAP3	3.25	TRUE	0.00109137
Pole3	Tmem86a	28	swissregulon__sacCer__HAP3	3.25	TRUE	0.00135595
Pole3	Tmem97	58	swissregulon__sacCer__HAP3	3.25	TRUE	0.00100191
Pole3	Trafd1	62	swissregulon__sacCer__HAP3	3.25	TRUE	0.0010253
Pole3	Triobp	24	swissregulon__sacCer__HAP3	3.25	TRUE	0.00109416
Pole3	A630001G21Rik	11	cisbp__M2119	3.23	TRUE	0.00104452
Pole3	Helb	20	cisbp__M2119	3.23	TRUE	0.00103987
Pole3	Pcca	16	cisbp__M2119	3.23	TRUE	0.00107645
Pole3	Pip4k2b	30	cisbp__M2119	3.23	TRUE	0.00146408
Pole3	Rgl1	24	cisbp__M2119	3.23	TRUE	0.00108785
Pole3	Ric8b	13	cisbp__M2119	3.23	TRUE	0.00150534
Pole3	Rpe	27	cisbp__M2119	3.23	TRUE	0.00101531
Pole3	3110062M04Rik	4	scertf__spivak.HAP3	3.22	TRUE	0.00130861
Pole3	Ahr	2	scertf__spivak.HAP3	3.22	TRUE	0.00111201
Pole3	Ankmy2	2	scertf__spivak.HAP3	3.22	TRUE	0.00199847
Pole3	Arhgap23	28	scertf__spivak.HAP3	3.22	TRUE	0.00152035
Pole3	Capn1	11	scertf__spivak.HAP3	3.22	TRUE	0.00214816
Pole3	Ccdc69	5	scertf__spivak.HAP3	3.22	TRUE	0.00117849
Pole3	Coro7	24	scertf__spivak.HAP3	3.22	TRUE	0.00118176
Pole3	Dcaf5	15	scertf__spivak.HAP3	3.22	TRUE	0.00148072
Pole3	Dhrs3	16	scertf__spivak.HAP3	3.22	TRUE	0.00124931
Pole3	Dnaja3	16	scertf__spivak.HAP3	3.22	TRUE	0.00168105
Pole3	Fam135a	13	scertf__spivak.HAP3	3.22	TRUE	0.00133874
Pole3	Fbxo3	16	scertf__spivak.HAP3	3.22	TRUE	0.00101357
Pole3	Frmd4b	7	scertf__spivak.HAP3	3.22	TRUE	0.00158815
Pole3	Gemin6	2	scertf__spivak.HAP3	3.22	TRUE	0.00199051
Pole3	Gins4	6	scertf__spivak.HAP3	3.22	TRUE	0.00156309
Pole3	Inpp4a	4	scertf__spivak.HAP3	3.22	TRUE	0.00105534
Pole3	Itga5	9	scertf__spivak.HAP3	3.22	TRUE	0.0013325
Pole3	Lclat1	35	scertf__spivak.HAP3	3.22	TRUE	0.00120345
Pole3	Maml3	12	scertf__spivak.HAP3	3.22	TRUE	0.00132482
Pole3	Med6	8	scertf__spivak.HAP3	3.22	TRUE	0.00179854
Pole3	Metap1	11	scertf__spivak.HAP3	3.22	TRUE	0.00120006
Pole3	Myo9a	3	scertf__spivak.HAP3	3.22	TRUE	0.00115708
Pole3	Nubpl	3	scertf__spivak.HAP3	3.22	TRUE	0.00104296
Pole3	Nudt19	4	scertf__spivak.HAP3	3.22	TRUE	0.0018058
Pole3	Pcbd2	1	scertf__spivak.HAP3	3.22	TRUE	0.00109309
Pole3	Phf20	23	scertf__spivak.HAP3	3.22	TRUE	0.00135996
Pole3	Pias2	2	scertf__spivak.HAP3	3.22	TRUE	0.0010084
Pole3	Pla2g4a	1	scertf__spivak.HAP3	3.22	TRUE	0.00179515
Pole3	Pld1	12	scertf__spivak.HAP3	3.22	TRUE	0.0026332
Pole3	Plekha1	4	scertf__spivak.HAP3	3.22	TRUE	0.00106785
Pole3	Pls3	7	scertf__spivak.HAP3	3.22	TRUE	0.00128518
Pole3	Ppp2r3a	7	scertf__spivak.HAP3	3.22	TRUE	0.00263823
Pole3	Rfxap	7	scertf__spivak.HAP3	3.22	TRUE	0.00137707
Pole3	Shoc2	33	scertf__spivak.HAP3	3.22	TRUE	0.00109843
Pole3	Slc39a11	8	scertf__spivak.HAP3	3.22	TRUE	0.00107572
Pole3	Synj2	4	scertf__spivak.HAP3	3.22	TRUE	0.00109204
Pole3	Taf12	6	scertf__spivak.HAP3	3.22	TRUE	0.00111802
Pole3	Tdp1	25	scertf__spivak.HAP3	3.22	TRUE	0.00207812
Pole3	Tmco4	28	scertf__spivak.HAP3	3.22	TRUE	0.00284013
Pole3	Trnt1	2	scertf__spivak.HAP3	3.22	TRUE	0.00127126
Pole3	Tulp4	1	scertf__spivak.HAP3	3.22	TRUE	0.00114559
Pole3	Zfhx3	15	scertf__spivak.HAP3	3.22	TRUE	0.0011696
Pole3	Zfp654	7	scertf__spivak.HAP3	3.22	TRUE	0.00117609
Pole3	Zfp664	9	scertf__spivak.HAP3	3.22	TRUE	0.00107047
Pole3	Zfp69	3	scertf__spivak.HAP3	3.22	TRUE	0.00231142
Pole3	Exosc2	10	cisbp__M2119	3.16	TRUE	0.00116617
Pole3	Pign	9	cisbp__M2119	3.16	TRUE	0.00123083
Pole3	Rab5b	3	cisbp__M2119	3.16	TRUE	0.00101186
Pole3	Snrnp40	34	cisbp__M2119	3.16	TRUE	0.00307026
Pole3	Timm50	5	cisbp__M2119	3.16	TRUE	0.00221597
Pole3	Tle1	52	cisbp__M2119	3.16	TRUE	0.0010512
Pole3	1700096K18Rik	21	jaspar__MA0314.1	3.1	TRUE	0.00100691
Pole3	1810043G02Rik	1	jaspar__MA0314.1	3.1	TRUE	0.00164781
Pole3	Apex1	1	jaspar__MA0314.1	3.1	TRUE	0.00149131
Pole3	Atm	4	jaspar__MA0314.1	3.1	TRUE	0.0012595
Pole3	Atp6v1e1	1	jaspar__MA0314.1	3.1	TRUE	0.00122794
Pole3	B9d2	1	jaspar__MA0314.1	3.1	TRUE	0.0011451
Pole3	Bmf	6	jaspar__MA0314.1	3.1	TRUE	0.00159409
Pole3	Chchd6	2	jaspar__MA0314.1	3.1	TRUE	0.00178515
Pole3	Clcc1	2	jaspar__MA0314.1	3.1	TRUE	0.00117215
Pole3	Col14a1	11	jaspar__MA0314.1	3.1	TRUE	0.00143954
Pole3	Creld1	14	jaspar__MA0314.1	3.1	TRUE	0.0011199
Pole3	D3Ertd751e	1	jaspar__MA0314.1	3.1	TRUE	0.00113417
Pole3	Dag1	7	jaspar__MA0314.1	3.1	TRUE	0.00108905
Pole3	Dbt	3	jaspar__MA0314.1	3.1	TRUE	0.00142785
Pole3	Dido1	1	jaspar__MA0314.1	3.1	TRUE	0.00137044
Pole3	Enox2	2	jaspar__MA0314.1	3.1	TRUE	0.00119428
Pole3	Etfa	13	jaspar__MA0314.1	3.1	TRUE	0.00129707
Pole3	Ext1	13	jaspar__MA0314.1	3.1	TRUE	0.0010346
Pole3	Fbxl17	1	jaspar__MA0314.1	3.1	TRUE	0.00120351
Pole3	Fbxo25	1	jaspar__MA0314.1	3.1	TRUE	0.00121412
Pole3	Fcrla	2	jaspar__MA0314.1	3.1	TRUE	0.00136415
Pole3	Flad1	1	jaspar__MA0314.1	3.1	TRUE	0.00199064
Pole3	Foxred1	3	jaspar__MA0314.1	3.1	TRUE	0.00116643
Pole3	Gpn1	1	jaspar__MA0314.1	3.1	TRUE	0.0014839
Pole3	H2-Q1	16	jaspar__MA0314.1	3.1	TRUE	0.00100226
Pole3	Hinfp	44	jaspar__MA0314.1	3.1	TRUE	0.00104224
Pole3	Hsd17b7	28	jaspar__MA0314.1	3.1	TRUE	0.00112655
Pole3	Idh3a	3	jaspar__MA0314.1	3.1	TRUE	0.0018378
Pole3	Imp4	9	jaspar__MA0314.1	3.1	TRUE	0.00101038
Pole3	Kdm4b	53	jaspar__MA0314.1	3.1	TRUE	0.00214018
Pole3	Lin37	3	jaspar__MA0314.1	3.1	TRUE	0.00102325
Pole3	Ltn1	4	jaspar__MA0314.1	3.1	TRUE	0.00155974
Pole3	Mavs	2	jaspar__MA0314.1	3.1	TRUE	0.00127283
Pole3	Nudt16	14	jaspar__MA0314.1	3.1	TRUE	0.00248571
Pole3	Ogfod1	38	jaspar__MA0314.1	3.1	TRUE	0.00328937
Pole3	Orc6	40	jaspar__MA0314.1	3.1	TRUE	0.00108289
Pole3	Osgep	1	jaspar__MA0314.1	3.1	TRUE	0.00103402
Pole3	Pgm3	5	jaspar__MA0314.1	3.1	TRUE	0.00114919
Pole3	Phb	1	jaspar__MA0314.1	3.1	TRUE	0.00117079
Pole3	Pinx1	11	jaspar__MA0314.1	3.1	TRUE	0.00114454
Pole3	Ppp5c	1	jaspar__MA0314.1	3.1	TRUE	0.00176063
Pole3	Rbm10	44	jaspar__MA0314.1	3.1	TRUE	0.00253408
Pole3	Rnf157	11	jaspar__MA0314.1	3.1	TRUE	0.00119835
Pole3	Ruvbl1	4	jaspar__MA0314.1	3.1	TRUE	0.00149583
Pole3	Sap30bp	13	jaspar__MA0314.1	3.1	TRUE	0.00210748
Pole3	Slc30a6	1	jaspar__MA0314.1	3.1	TRUE	0.00250081
Pole3	Snhg9	4	jaspar__MA0314.1	3.1	TRUE	0.00112113
Pole3	Srm	40	jaspar__MA0314.1	3.1	TRUE	0.00171927
Pole3	Srpr	3	jaspar__MA0314.1	3.1	TRUE	0.00104356
Pole3	Stard4	29	jaspar__MA0314.1	3.1	TRUE	0.00119528
Pole3	Suv39h1	3	jaspar__MA0314.1	3.1	TRUE	0.0012936
Pole3	Tada2b	22	jaspar__MA0314.1	3.1	TRUE	0.00116263
Pole3	Tceal8	2	jaspar__MA0314.1	3.1	TRUE	0.00147955
Pole3	Tesk1	4	jaspar__MA0314.1	3.1	TRUE	0.00102413
Pole3	Tmem120a	5	jaspar__MA0314.1	3.1	TRUE	0.00130821
Pole3	Tprgl	14	jaspar__MA0314.1	3.1	TRUE	0.00119807
Pole3	Usp39	3	jaspar__MA0314.1	3.1	TRUE	0.00130541
Pole3	Vkorc1	1	jaspar__MA0314.1	3.1	TRUE	0.00122775
Pole3	Xpo4	4	jaspar__MA0314.1	3.1	TRUE	0.001101
Pole3	Yif1a	46	jaspar__MA0314.1	3.1	TRUE	0.00154322
Pole3	Yif1b	2	jaspar__MA0314.1	3.1	TRUE	0.00134625
Pole3	Zdhhc9	18	jaspar__MA0314.1	3.1	TRUE	0.00168306
Pole3	Fam118a	4	jaspar__MA0314.1	3.03	TRUE	0.00168639
Pole3	Kif13a	9	jaspar__MA0314.1	3.03	TRUE	0.00146221
Pole3	Mcts1	2	jaspar__MA0314.1	3.03	TRUE	0.00172897
Myc	1700025G04Rik	4	dbcorrdb__CREB1__ENCSR000BRB_1__m1	4.22	FALSE	0.00219359
Myc	Ak8	2	dbcorrdb__CREB1__ENCSR000BRB_1__m1	4.22	FALSE	0.00253237
Myc	Akt1s1	5	dbcorrdb__CREB1__ENCSR000BRB_1__m1	4.22	FALSE	0.00134882
Myc	Akt3	3	dbcorrdb__CREB1__ENCSR000BRB_1__m1	4.22	FALSE	0.0016065
Myc	Aldh18a1	3	dbcorrdb__CREB1__ENCSR000BRB_1__m1	4.22	FALSE	0.00251914
Myc	Arfip2	16	dbcorrdb__CREB1__ENCSR000BRB_1__m1	4.22	FALSE	0.00127327
Myc	Arhgef7	8	dbcorrdb__CREB1__ENCSR000BRB_1__m1	4.22	FALSE	0.00221306
Myc	Ass1	1	dbcorrdb__CREB1__ENCSR000BRB_1__m1	4.22	FALSE	0.00129445
Myc	Atg10	1	dbcorrdb__CREB1__ENCSR000BRB_1__m1	4.22	FALSE	0.00130817
Myc	Avpi1	4	dbcorrdb__CREB1__ENCSR000BRB_1__m1	4.22	FALSE	0.0012011
Myc	Baiap2	3	dbcorrdb__CREB1__ENCSR000BRB_1__m1	4.22	FALSE	0.00126138
Myc	Basp1	1	dbcorrdb__CREB1__ENCSR000BRB_1__m1	4.22	FALSE	0.0017104
Myc	Btaf1	4	dbcorrdb__CREB1__ENCSR000BRB_1__m1	4.22	FALSE	0.00155534
Myc	Ccdc32	2	dbcorrdb__CREB1__ENCSR000BRB_1__m1	4.22	FALSE	0.00100506
Myc	Ccdc86	4	dbcorrdb__CREB1__ENCSR000BRB_1__m1	4.22	FALSE	0.00112584
Myc	Ccnk	2	dbcorrdb__CREB1__ENCSR000BRB_1__m1	4.22	FALSE	0.0019478
Myc	Cdk6	2	dbcorrdb__CREB1__ENCSR000BRB_1__m1	4.22	FALSE	0.00217192
Myc	Cenpc1	1	dbcorrdb__CREB1__ENCSR000BRB_1__m1	4.22	FALSE	0.00121984
Myc	Chn2	1	dbcorrdb__CREB1__ENCSR000BRB_1__m1	4.22	FALSE	0.00436987
Myc	Cog5	1	dbcorrdb__CREB1__ENCSR000BRB_1__m1	4.22	FALSE	0.00120554
Myc	Coq7	3	dbcorrdb__CREB1__ENCSR000BRB_1__m1	4.22	FALSE	0.00180426
Myc	Cox18	6	dbcorrdb__CREB1__ENCSR000BRB_1__m1	4.22	FALSE	0.00129786
Myc	Csrnp1	10	dbcorrdb__CREB1__ENCSR000BRB_1__m1	4.22	FALSE	0.00201046
Myc	Cttnbp2nl	26	dbcorrdb__CREB1__ENCSR000BRB_1__m1	4.22	FALSE	0.00109936
Myc	Cxcl16	2	dbcorrdb__CREB1__ENCSR000BRB_1__m1	4.22	FALSE	0.00144212
Myc	D430042O09Rik	4	dbcorrdb__CREB1__ENCSR000BRB_1__m1	4.22	FALSE	0.00137354
Myc	Ddx49	17	dbcorrdb__CREB1__ENCSR000BRB_1__m1	4.22	FALSE	0.00210701
Myc	Egr2	6	dbcorrdb__CREB1__ENCSR000BRB_1__m1	4.22	FALSE	0.0183296
Myc	Egr3	2	dbcorrdb__CREB1__ENCSR000BRB_1__m1	4.22	FALSE	0.0213781
Myc	Errfi1	2	dbcorrdb__CREB1__ENCSR000BRB_1__m1	4.22	FALSE	0.00171897
Myc	Fgd2	1	dbcorrdb__CREB1__ENCSR000BRB_1__m1	4.22	FALSE	0.00217213
Myc	Fosb	14	dbcorrdb__CREB1__ENCSR000BRB_1__m1	4.22	FALSE	0.00128871
Myc	Foxred1	17	dbcorrdb__CREB1__ENCSR000BRB_1__m1	4.22	FALSE	0.00165405
Myc	Gmppb	8	dbcorrdb__CREB1__ENCSR000BRB_1__m1	4.22	FALSE	0.00174236
Myc	Gramd1a	1	dbcorrdb__CREB1__ENCSR000BRB_1__m1	4.22	FALSE	0.00117228
Myc	Hivep2	5	dbcorrdb__CREB1__ENCSR000BRB_1__m1	4.22	FALSE	0.00150866
Myc	Homer1	5	dbcorrdb__CREB1__ENCSR000BRB_1__m1	4.22	FALSE	0.00164907
Myc	Htatsf1	7	dbcorrdb__CREB1__ENCSR000BRB_1__m1	4.22	FALSE	0.00129068
Myc	Igsf8	6	dbcorrdb__CREB1__ENCSR000BRB_1__m1	4.22	FALSE	0.00179578
Myc	Impdh2	4	dbcorrdb__CREB1__ENCSR000BRB_1__m1	4.22	FALSE	0.00208501
Myc	Insig1	3	dbcorrdb__CREB1__ENCSR000BRB_1__m1	4.22	FALSE	0.00120232
Myc	Irf2bp1	1	dbcorrdb__CREB1__ENCSR000BRB_1__m1	4.22	FALSE	0.00227197
Myc	Josd1	7	dbcorrdb__CREB1__ENCSR000BRB_1__m1	4.22	FALSE	0.00114035
Myc	Kcnn4	10	dbcorrdb__CREB1__ENCSR000BRB_1__m1	4.22	FALSE	0.00347357
Myc	Lmna	10	dbcorrdb__CREB1__ENCSR000BRB_1__m1	4.22	FALSE	0.00161904
Myc	Lysmd3	7	dbcorrdb__CREB1__ENCSR000BRB_1__m1	4.22	FALSE	0.00121961
Myc	Maff	6	dbcorrdb__CREB1__ENCSR000BRB_1__m1	4.22	FALSE	0.00367562
Myc	Map2k3	10	dbcorrdb__CREB1__ENCSR000BRB_1__m1	4.22	FALSE	0.00102483
Myc	Med14	17	dbcorrdb__CREB1__ENCSR000BRB_1__m1	4.22	FALSE	0.00140596
Myc	Mynn	3	dbcorrdb__CREB1__ENCSR000BRB_1__m1	4.22	FALSE	0.00187906
Myc	Ndrg1	14	dbcorrdb__CREB1__ENCSR000BRB_1__m1	4.22	FALSE	0.00158621
Myc	Nf1	17	dbcorrdb__CREB1__ENCSR000BRB_1__m1	4.22	FALSE	0.00141432
Myc	Nr4a3	2	dbcorrdb__CREB1__ENCSR000BRB_1__m1	4.22	FALSE	0.0015382
Myc	Nrp2	3	dbcorrdb__CREB1__ENCSR000BRB_1__m1	4.22	FALSE	0.00150857
Myc	Nsun6	18	dbcorrdb__CREB1__ENCSR000BRB_1__m1	4.22	FALSE	0.00110526
Myc	Nt5dc2	1	dbcorrdb__CREB1__ENCSR000BRB_1__m1	4.22	FALSE	0.00270073
Myc	Pak1	1	dbcorrdb__CREB1__ENCSR000BRB_1__m1	4.22	FALSE	0.00383656
Myc	Ppt2	9	dbcorrdb__CREB1__ENCSR000BRB_1__m1	4.22	FALSE	0.00118066
Myc	Prkar2a	6	dbcorrdb__CREB1__ENCSR000BRB_1__m1	4.22	FALSE	0.00145711
Myc	Prkcz	1	dbcorrdb__CREB1__ENCSR000BRB_1__m1	4.22	FALSE	0.00179552
Myc	Psme3	16	dbcorrdb__CREB1__ENCSR000BRB_1__m1	4.22	FALSE	0.00138003
Myc	Rabepk	8	dbcorrdb__CREB1__ENCSR000BRB_1__m1	4.22	FALSE	0.00139371
Myc	Rabgef1	17	dbcorrdb__CREB1__ENCSR000BRB_1__m1	4.22	FALSE	0.00150082
Myc	Ralgds	5	dbcorrdb__CREB1__ENCSR000BRB_1__m1	4.22	FALSE	0.00150502
Myc	Rbbp8	12	dbcorrdb__CREB1__ENCSR000BRB_1__m1	4.22	FALSE	0.00140921
Myc	Rfc4	16	dbcorrdb__CREB1__ENCSR000BRB_1__m1	4.22	FALSE	0.00186913
Myc	Serf1	4	dbcorrdb__CREB1__ENCSR000BRB_1__m1	4.22	FALSE	0.00177216
Myc	Sfxn3	1	dbcorrdb__CREB1__ENCSR000BRB_1__m1	4.22	FALSE	0.00103764
Myc	Skil	4	dbcorrdb__CREB1__ENCSR000BRB_1__m1	4.22	FALSE	0.0013532
Myc	Slc39a1	3	dbcorrdb__CREB1__ENCSR000BRB_1__m1	4.22	FALSE	0.00106599
Myc	Smad1	1	dbcorrdb__CREB1__ENCSR000BRB_1__m1	4.22	FALSE	0.00232309
Myc	Snx24	1	dbcorrdb__CREB1__ENCSR000BRB_1__m1	4.22	FALSE	0.00243828
Myc	Sphk2	1	dbcorrdb__CREB1__ENCSR000BRB_1__m1	4.22	FALSE	0.00121613
Myc	Sssca1	11	dbcorrdb__CREB1__ENCSR000BRB_1__m1	4.22	FALSE	0.00139763
Myc	Syne1	6	dbcorrdb__CREB1__ENCSR000BRB_1__m1	4.22	FALSE	0.00254372
Myc	Syt11	9	dbcorrdb__CREB1__ENCSR000BRB_1__m1	4.22	FALSE	0.00177282
Myc	Tmem57	1	dbcorrdb__CREB1__ENCSR000BRB_1__m1	4.22	FALSE	0.00193397
Myc	Tnfaip1	14	dbcorrdb__CREB1__ENCSR000BRB_1__m1	4.22	FALSE	0.0017154
Myc	Tnfrsf12a	10	dbcorrdb__CREB1__ENCSR000BRB_1__m1	4.22	FALSE	0.00143236
Myc	Ubap1	10	dbcorrdb__CREB1__ENCSR000BRB_1__m1	4.22	FALSE	0.00167779
Myc	Ubap2	3	dbcorrdb__CREB1__ENCSR000BRB_1__m1	4.22	FALSE	0.00414104
Myc	Wnk1	9	dbcorrdb__CREB1__ENCSR000BRB_1__m1	4.22	FALSE	0.00197229
Myc	Xab2	16	dbcorrdb__CREB1__ENCSR000BRB_1__m1	4.22	FALSE	0.00149415
Myc	Xpnpep1	4	dbcorrdb__CREB1__ENCSR000BRB_1__m1	4.22	FALSE	0.00145925
Myc	Ythdc2	1	dbcorrdb__CREB1__ENCSR000BRB_1__m1	4.22	FALSE	0.00270593
Myc	Ywhah	3	dbcorrdb__CREB1__ENCSR000BRB_1__m1	4.22	FALSE	0.00403949
Myc	Zbtb38	1	dbcorrdb__CREB1__ENCSR000BRB_1__m1	4.22	FALSE	0.00166748
Myc	Zfp516	13	dbcorrdb__CREB1__ENCSR000BRB_1__m1	4.22	FALSE	0.00114519
Myc	Zfp593	1	dbcorrdb__CREB1__ENCSR000BRB_1__m1	4.22	FALSE	0.00121091
Myc	Zfp628	2	dbcorrdb__CREB1__ENCSR000BRB_1__m1	4.22	FALSE	0.00165366
Myc	Zmynd15	1	dbcorrdb__CREB1__ENCSR000BRB_1__m1	4.22	FALSE	0.00178682
Myc	Zswim7	2	dbcorrdb__CREB1__ENCSR000BRB_1__m1	4.22	FALSE	0.00150897
Myc	1110004E09Rik	16	dbcorrdb__POLR2A__ENCSR000BHH_1__m1	3.86	FALSE	0.00100288
Myc	Abi2	13	dbcorrdb__POLR2A__ENCSR000BHH_1__m1	3.86	FALSE	0.00129991
Myc	Actr1a	2	dbcorrdb__POLR2A__ENCSR000BHH_1__m1	3.86	FALSE	0.00124944
Myc	Acvr2a	1	dbcorrdb__POLR2A__ENCSR000BHH_1__m1	3.86	FALSE	0.00238715
Myc	Adsl	9	dbcorrdb__POLR2A__ENCSR000BHH_1__m1	3.86	FALSE	0.00218756
Myc	Aifm1	4	dbcorrdb__POLR2A__ENCSR000BHH_1__m1	3.86	FALSE	0.00113253
Myc	Ap3s2	12	dbcorrdb__POLR2A__ENCSR000BHH_1__m1	3.86	FALSE	0.00149884
Myc	Ap4e1	6	dbcorrdb__POLR2A__ENCSR000BHH_1__m1	3.86	FALSE	0.00156261
Myc	Arhgap1	14	dbcorrdb__POLR2A__ENCSR000BHH_1__m1	3.86	FALSE	0.00183839
Myc	Arhgef37	1	dbcorrdb__POLR2A__ENCSR000BHH_1__m1	3.86	FALSE	0.00274887
Myc	Arl3	5	dbcorrdb__POLR2A__ENCSR000BHH_1__m1	3.86	FALSE	0.00138921
Myc	Armc6	6	dbcorrdb__POLR2A__ENCSR000BHH_1__m1	3.86	FALSE	0.0014412
Myc	Arrb2	2	dbcorrdb__POLR2A__ENCSR000BHH_1__m1	3.86	FALSE	0.00132764
Myc	Atrip	1	dbcorrdb__POLR2A__ENCSR000BHH_1__m1	3.86	FALSE	0.0019551
Myc	B3gnt8	4	dbcorrdb__POLR2A__ENCSR000BHH_1__m1	3.86	FALSE	0.00119697
Myc	Bphl	2	dbcorrdb__POLR2A__ENCSR000BHH_1__m1	3.86	FALSE	0.00304503
Myc	Brf2	16	dbcorrdb__POLR2A__ENCSR000BHH_1__m1	3.86	FALSE	0.00306998
Myc	Btbd1	14	dbcorrdb__POLR2A__ENCSR000BHH_1__m1	3.86	FALSE	0.00147304
Myc	Btrc	6	dbcorrdb__POLR2A__ENCSR000BHH_1__m1	3.86	FALSE	0.00160635
Myc	C1qbp	6	dbcorrdb__POLR2A__ENCSR000BHH_1__m1	3.86	FALSE	0.00172791
Myc	Ccdc107	2	dbcorrdb__POLR2A__ENCSR000BHH_1__m1	3.86	FALSE	0.00121873
Myc	Ccnd1	2	dbcorrdb__POLR2A__ENCSR000BHH_1__m1	3.86	FALSE	0.00346085
Myc	Cct8	4	dbcorrdb__POLR2A__ENCSR000BHH_1__m1	3.86	FALSE	0.0010083
Myc	Cep63	4	dbcorrdb__POLR2A__ENCSR000BHH_1__m1	3.86	FALSE	0.00117104
Myc	Chchd5	16	dbcorrdb__POLR2A__ENCSR000BHH_1__m1	3.86	FALSE	0.00143167
Myc	Cherp	7	dbcorrdb__POLR2A__ENCSR000BHH_1__m1	3.86	FALSE	0.00284121
Myc	Clock	9	dbcorrdb__POLR2A__ENCSR000BHH_1__m1	3.86	FALSE	0.00168257
Myc	Cnot10	15	dbcorrdb__POLR2A__ENCSR000BHH_1__m1	3.86	FALSE	0.00149618
Myc	Cntln	3	dbcorrdb__POLR2A__ENCSR000BHH_1__m1	3.86	FALSE	0.00179172
Myc	Cops6	5	dbcorrdb__POLR2A__ENCSR000BHH_1__m1	3.86	FALSE	0.00210218
Myc	Creld1	5	dbcorrdb__POLR2A__ENCSR000BHH_1__m1	3.86	FALSE	0.00215669
Myc	Cse1l	2	dbcorrdb__POLR2A__ENCSR000BHH_1__m1	3.86	FALSE	0.00166388
Myc	Ctbp2	3	dbcorrdb__POLR2A__ENCSR000BHH_1__m1	3.86	FALSE	0.00154612
Myc	Ctnna1	14	dbcorrdb__POLR2A__ENCSR000BHH_1__m1	3.86	FALSE	0.00104572
Myc	D10Jhu81e	2	dbcorrdb__POLR2A__ENCSR000BHH_1__m1	3.86	FALSE	0.00122421
Myc	Dapk1	18	dbcorrdb__POLR2A__ENCSR000BHH_1__m1	3.86	FALSE	0.00207643
Myc	Dbr1	15	dbcorrdb__POLR2A__ENCSR000BHH_1__m1	3.86	FALSE	0.0021257
Myc	Dcaf10	13	dbcorrdb__POLR2A__ENCSR000BHH_1__m1	3.86	FALSE	0.00126641
Myc	Dctpp1	4	dbcorrdb__POLR2A__ENCSR000BHH_1__m1	3.86	FALSE	0.00125662
Myc	Ddb1	7	dbcorrdb__POLR2A__ENCSR000BHH_1__m1	3.86	FALSE	0.00101482
Myc	Dnajc11	10	dbcorrdb__POLR2A__ENCSR000BHH_1__m1	3.86	FALSE	0.00124205
Myc	Dnajc17	7	dbcorrdb__POLR2A__ENCSR000BHH_1__m1	3.86	FALSE	0.00168992
Myc	Dnajc25	12	dbcorrdb__POLR2A__ENCSR000BHH_1__m1	3.86	FALSE	0.00332673
Myc	Donson	5	dbcorrdb__POLR2A__ENCSR000BHH_1__m1	3.86	FALSE	0.00146512
Myc	Dpysl2	2	dbcorrdb__POLR2A__ENCSR000BHH_1__m1	3.86	FALSE	0.00125919
Myc	Dtwd1	7	dbcorrdb__POLR2A__ENCSR000BHH_1__m1	3.86	FALSE	0.00230706
Myc	Dusp22	1	dbcorrdb__POLR2A__ENCSR000BHH_1__m1	3.86	FALSE	0.00133682
Myc	Ebi3	15	dbcorrdb__POLR2A__ENCSR000BHH_1__m1	3.86	FALSE	0.00106479
Myc	Ehd1	4	dbcorrdb__POLR2A__ENCSR000BHH_1__m1	3.86	FALSE	0.00128521
Myc	Eif2b5	8	dbcorrdb__POLR2A__ENCSR000BHH_1__m1	3.86	FALSE	0.00139978
Myc	Eif2s1	10	dbcorrdb__POLR2A__ENCSR000BHH_1__m1	3.86	FALSE	0.00126617
Myc	Eif2s3x	15	dbcorrdb__POLR2A__ENCSR000BHH_1__m1	3.86	FALSE	0.00146506
Myc	Eif4a1	15	dbcorrdb__POLR2A__ENCSR000BHH_1__m1	3.86	FALSE	0.00200719
Myc	Eps8	2	dbcorrdb__POLR2A__ENCSR000BHH_1__m1	3.86	FALSE	0.00198145
Myc	Etfb	4	dbcorrdb__POLR2A__ENCSR000BHH_1__m1	3.86	FALSE	0.00103839
Myc	Etfdh	12	dbcorrdb__POLR2A__ENCSR000BHH_1__m1	3.86	FALSE	0.00146712
Myc	Exoc8	6	dbcorrdb__POLR2A__ENCSR000BHH_1__m1	3.86	FALSE	0.00142866
Myc	Ezh1	2	dbcorrdb__POLR2A__ENCSR000BHH_1__m1	3.86	FALSE	0.00372975
Myc	Fam193b	3	dbcorrdb__POLR2A__ENCSR000BHH_1__m1	3.86	FALSE	0.00174514
Myc	Fam46c	4	dbcorrdb__POLR2A__ENCSR000BHH_1__m1	3.86	FALSE	0.00669625
Myc	Fam60a	2	dbcorrdb__POLR2A__ENCSR000BHH_1__m1	3.86	FALSE	0.00227416
Myc	Fbl	7	dbcorrdb__POLR2A__ENCSR000BHH_1__m1	3.86	FALSE	0.00133795
Myc	Fbxo7	2	dbcorrdb__POLR2A__ENCSR000BHH_1__m1	3.86	FALSE	0.0015281
Myc	Flot2	15	dbcorrdb__POLR2A__ENCSR000BHH_1__m1	3.86	FALSE	0.00129568
Myc	Ftsj3	16	dbcorrdb__POLR2A__ENCSR000BHH_1__m1	3.86	FALSE	0.00120748
Myc	Fyco1	9	dbcorrdb__POLR2A__ENCSR000BHH_1__m1	3.86	FALSE	0.00163332
Myc	Gan	13	dbcorrdb__POLR2A__ENCSR000BHH_1__m1	3.86	FALSE	0.00161812
Myc	Gcc2	14	dbcorrdb__POLR2A__ENCSR000BHH_1__m1	3.86	FALSE	0.00123249
Myc	Gna11	6	dbcorrdb__POLR2A__ENCSR000BHH_1__m1	3.86	FALSE	0.00118662
Myc	Gosr2	13	dbcorrdb__POLR2A__ENCSR000BHH_1__m1	3.86	FALSE	0.00130985
Myc	Grwd1	15	dbcorrdb__POLR2A__ENCSR000BHH_1__m1	3.86	FALSE	0.00103537
Myc	Hdhd2	2	dbcorrdb__POLR2A__ENCSR000BHH_1__m1	3.86	FALSE	0.00165223
Myc	Hmgxb3	13	dbcorrdb__POLR2A__ENCSR000BHH_1__m1	3.86	FALSE	0.00292792
Myc	Hspb11	2	dbcorrdb__POLR2A__ENCSR000BHH_1__m1	3.86	FALSE	0.00113885
Myc	Ier5l	5	dbcorrdb__POLR2A__ENCSR000BHH_1__m1	3.86	FALSE	0.00355403
Myc	Ints2	3	dbcorrdb__POLR2A__ENCSR000BHH_1__m1	3.86	FALSE	0.00311354
Myc	Jmjd1c	3	dbcorrdb__POLR2A__ENCSR000BHH_1__m1	3.86	FALSE	0.00331009
Myc	Kctd13	2	dbcorrdb__POLR2A__ENCSR000BHH_1__m1	3.86	FALSE	0.00295719
Myc	Kctd5	16	dbcorrdb__POLR2A__ENCSR000BHH_1__m1	3.86	FALSE	0.0015852
Myc	Kctd6	3	dbcorrdb__POLR2A__ENCSR000BHH_1__m1	3.86	FALSE	0.00159782
Myc	Larp1b	2	dbcorrdb__POLR2A__ENCSR000BHH_1__m1	3.86	FALSE	0.0026191
Myc	Lemd2	13	dbcorrdb__POLR2A__ENCSR000BHH_1__m1	3.86	FALSE	0.00151339
Myc	Leprotl1	16	dbcorrdb__POLR2A__ENCSR000BHH_1__m1	3.86	FALSE	0.00124363
Myc	Lrwd1	4	dbcorrdb__POLR2A__ENCSR000BHH_1__m1	3.86	FALSE	0.00102224
Myc	Lsr	14	dbcorrdb__POLR2A__ENCSR000BHH_1__m1	3.86	FALSE	0.00212046
Myc	Lztfl1	16	dbcorrdb__POLR2A__ENCSR000BHH_1__m1	3.86	FALSE	0.00131689
Myc	Mcat	4	dbcorrdb__POLR2A__ENCSR000BHH_1__m1	3.86	FALSE	0.00204383
Myc	Mdn1	15	dbcorrdb__POLR2A__ENCSR000BHH_1__m1	3.86	FALSE	0.00125333
Myc	Meaf6	5	dbcorrdb__POLR2A__ENCSR000BHH_1__m1	3.86	FALSE	0.0029406
Myc	Med23	9	dbcorrdb__POLR2A__ENCSR000BHH_1__m1	3.86	FALSE	0.00471804
Myc	Med25	12	dbcorrdb__POLR2A__ENCSR000BHH_1__m1	3.86	FALSE	0.00151096
Myc	Mfge8	6	dbcorrdb__POLR2A__ENCSR000BHH_1__m1	3.86	FALSE	0.00234806
Myc	Mib2	8	dbcorrdb__POLR2A__ENCSR000BHH_1__m1	3.86	FALSE	0.00142128
Myc	Mkks	15	dbcorrdb__POLR2A__ENCSR000BHH_1__m1	3.86	FALSE	0.00169589
Myc	Mmp14	3	dbcorrdb__POLR2A__ENCSR000BHH_1__m1	3.86	FALSE	0.00235003
Myc	Mogs	12	dbcorrdb__POLR2A__ENCSR000BHH_1__m1	3.86	FALSE	0.00149377
Myc	Mon1b	16	dbcorrdb__POLR2A__ENCSR000BHH_1__m1	3.86	FALSE	0.00151269
Myc	Morc2a	5	dbcorrdb__POLR2A__ENCSR000BHH_1__m1	3.86	FALSE	0.00177068
Myc	Mrps6	2	dbcorrdb__POLR2A__ENCSR000BHH_1__m1	3.86	FALSE	0.00296166
Myc	Msto1	7	dbcorrdb__POLR2A__ENCSR000BHH_1__m1	3.86	FALSE	0.00142213
Myc	Mthfd1l	3	dbcorrdb__POLR2A__ENCSR000BHH_1__m1	3.86	FALSE	0.00128251
Myc	Mthfr	10	dbcorrdb__POLR2A__ENCSR000BHH_1__m1	3.86	FALSE	0.00158461
Myc	Mtmr9	18	dbcorrdb__POLR2A__ENCSR000BHH_1__m1	3.86	FALSE	0.00262452
Myc	Mvd	3	dbcorrdb__POLR2A__ENCSR000BHH_1__m1	3.86	FALSE	0.00160096
Myc	Mybbp1a	8	dbcorrdb__POLR2A__ENCSR000BHH_1__m1	3.86	FALSE	0.00254057
Myc	Nab2	4	dbcorrdb__POLR2A__ENCSR000BHH_1__m1	3.86	FALSE	0.00239798
Myc	Nagk	17	dbcorrdb__POLR2A__ENCSR000BHH_1__m1	3.86	FALSE	0.00124398
Myc	Nckipsd	2	dbcorrdb__POLR2A__ENCSR000BHH_1__m1	3.86	FALSE	0.0016225
Myc	Nfxl1	6	dbcorrdb__POLR2A__ENCSR000BHH_1__m1	3.86	FALSE	0.00145795
Myc	Nob1	5	dbcorrdb__POLR2A__ENCSR000BHH_1__m1	3.86	FALSE	0.00141439
Myc	Nol8	7	dbcorrdb__POLR2A__ENCSR000BHH_1__m1	3.86	FALSE	0.00140443
Myc	Nudt9	6	dbcorrdb__POLR2A__ENCSR000BHH_1__m1	3.86	FALSE	0.00190795
Myc	Nup50	6	dbcorrdb__POLR2A__ENCSR000BHH_1__m1	3.86	FALSE	0.00169872
Myc	Nutf2	7	dbcorrdb__POLR2A__ENCSR000BHH_1__m1	3.86	FALSE	0.00317654
Myc	Otud4	9	dbcorrdb__POLR2A__ENCSR000BHH_1__m1	3.86	FALSE	0.0016317
Myc	Pa2g4	8	dbcorrdb__POLR2A__ENCSR000BHH_1__m1	3.86	FALSE	0.00265715
Myc	Pabpc4	14	dbcorrdb__POLR2A__ENCSR000BHH_1__m1	3.86	FALSE	0.00325764
Myc	Panx1	11	dbcorrdb__POLR2A__ENCSR000BHH_1__m1	3.86	FALSE	0.00171672
Myc	Patz1	3	dbcorrdb__POLR2A__ENCSR000BHH_1__m1	3.86	FALSE	0.00332929
Myc	Pdcd2l	2	dbcorrdb__POLR2A__ENCSR000BHH_1__m1	3.86	FALSE	0.00126933
Myc	Pdgfb	21	dbcorrdb__POLR2A__ENCSR000BHH_1__m1	3.86	FALSE	0.00123102
Myc	Pdk3	7	dbcorrdb__POLR2A__ENCSR000BHH_1__m1	3.86	FALSE	0.00112199
Myc	Pdxdc1	10	dbcorrdb__POLR2A__ENCSR000BHH_1__m1	3.86	FALSE	0.00103768
Myc	Pex3	9	dbcorrdb__POLR2A__ENCSR000BHH_1__m1	3.86	FALSE	0.00101353
Myc	Pgm2l1	1	dbcorrdb__POLR2A__ENCSR000BHH_1__m1	3.86	FALSE	0.00329867
Myc	Pgrmc2	10	dbcorrdb__POLR2A__ENCSR000BHH_1__m1	3.86	FALSE	0.00145574
Myc	Pi4k2a	2	dbcorrdb__POLR2A__ENCSR000BHH_1__m1	3.86	FALSE	0.00143099
Myc	Pigf	6	dbcorrdb__POLR2A__ENCSR000BHH_1__m1	3.86	FALSE	0.00198533
Myc	Pigp	11	dbcorrdb__POLR2A__ENCSR000BHH_1__m1	3.86	FALSE	0.00136725
Myc	Pik3r4	14	dbcorrdb__POLR2A__ENCSR000BHH_1__m1	3.86	FALSE	0.00143773
Myc	Plxdc2	5	dbcorrdb__POLR2A__ENCSR000BHH_1__m1	3.86	FALSE	0.00233672
Myc	Pnpt1	5	dbcorrdb__POLR2A__ENCSR000BHH_1__m1	3.86	FALSE	0.00356296
Myc	Pole3	6	dbcorrdb__POLR2A__ENCSR000BHH_1__m1	3.86	FALSE	0.00104953
Myc	Polr2d	12	dbcorrdb__POLR2A__ENCSR000BHH_1__m1	3.86	FALSE	0.00146066
Myc	Polr3b	14	dbcorrdb__POLR2A__ENCSR000BHH_1__m1	3.86	FALSE	0.001505
Myc	Pomgnt1	10	dbcorrdb__POLR2A__ENCSR000BHH_1__m1	3.86	FALSE	0.00240827
Myc	Ppil3	15	dbcorrdb__POLR2A__ENCSR000BHH_1__m1	3.86	FALSE	0.00176409
Myc	Ppp1r13b	2	dbcorrdb__POLR2A__ENCSR000BHH_1__m1	3.86	FALSE	0.0014298
Myc	Ppp1r16a	16	dbcorrdb__POLR2A__ENCSR000BHH_1__m1	3.86	FALSE	0.0016319
Myc	Ppp5c	3	dbcorrdb__POLR2A__ENCSR000BHH_1__m1	3.86	FALSE	0.00109457
Myc	Prdm4	5	dbcorrdb__POLR2A__ENCSR000BHH_1__m1	3.86	FALSE	0.00145158
Myc	Psmd6	16	dbcorrdb__POLR2A__ENCSR000BHH_1__m1	3.86	FALSE	0.00150141
Myc	Ptger4	4	dbcorrdb__POLR2A__ENCSR000BHH_1__m1	3.86	FALSE	0.00239341
Myc	Ptgs2	7	dbcorrdb__POLR2A__ENCSR000BHH_1__m1	3.86	FALSE	0.00147448
Myc	Qars	16	dbcorrdb__POLR2A__ENCSR000BHH_1__m1	3.86	FALSE	0.00115573
Myc	Rab2b	8	dbcorrdb__POLR2A__ENCSR000BHH_1__m1	3.86	FALSE	0.00552712
Myc	Rabif	5	dbcorrdb__POLR2A__ENCSR000BHH_1__m1	3.86	FALSE	0.00170758
Myc	Rbl1	7	dbcorrdb__POLR2A__ENCSR000BHH_1__m1	3.86	FALSE	0.00164814
Myc	Rhoc	11	dbcorrdb__POLR2A__ENCSR000BHH_1__m1	3.86	FALSE	0.00333201
Myc	Rpf2	16	dbcorrdb__POLR2A__ENCSR000BHH_1__m1	3.86	FALSE	0.00130516
Myc	Rsl24d1	15	dbcorrdb__POLR2A__ENCSR000BHH_1__m1	3.86	FALSE	0.00167602
Myc	Runx1	15	dbcorrdb__POLR2A__ENCSR000BHH_1__m1	3.86	FALSE	0.00155135
Myc	Rwdd2b	6	dbcorrdb__POLR2A__ENCSR000BHH_1__m1	3.86	FALSE	0.00316717
Myc	Rxrb	2	dbcorrdb__POLR2A__ENCSR000BHH_1__m1	3.86	FALSE	0.00112183
Myc	Sec14l1	6	dbcorrdb__POLR2A__ENCSR000BHH_1__m1	3.86	FALSE	0.00117174
Myc	Senp3	3	dbcorrdb__POLR2A__ENCSR000BHH_1__m1	3.86	FALSE	0.00100117
Myc	Setdb1	14	dbcorrdb__POLR2A__ENCSR000BHH_1__m1	3.86	FALSE	0.00156232
Myc	Sf3a3	16	dbcorrdb__POLR2A__ENCSR000BHH_1__m1	3.86	FALSE	0.00149373
Myc	Sigmar1	13	dbcorrdb__POLR2A__ENCSR000BHH_1__m1	3.86	FALSE	0.0010325
Myc	Slc10a7	3	dbcorrdb__POLR2A__ENCSR000BHH_1__m1	3.86	FALSE	0.00138431
Myc	Slc25a4	9	dbcorrdb__POLR2A__ENCSR000BHH_1__m1	3.86	FALSE	0.00109758
Myc	Slc25a44	7	dbcorrdb__POLR2A__ENCSR000BHH_1__m1	3.86	FALSE	0.0020439
Myc	Slc35b2	13	dbcorrdb__POLR2A__ENCSR000BHH_1__m1	3.86	FALSE	0.00207569
Myc	Smap2	6	dbcorrdb__POLR2A__ENCSR000BHH_1__m1	3.86	FALSE	0.00138867
Myc	Smarcb1	4	dbcorrdb__POLR2A__ENCSR000BHH_1__m1	3.86	FALSE	0.00203819
Myc	Smc5	2	dbcorrdb__POLR2A__ENCSR000BHH_1__m1	3.86	FALSE	0.00110697
Myc	Snap29	5	dbcorrdb__POLR2A__ENCSR000BHH_1__m1	3.86	FALSE	0.00114495
Myc	Snapc3	3	dbcorrdb__POLR2A__ENCSR000BHH_1__m1	3.86	FALSE	0.00168625
Myc	Snx14	8	dbcorrdb__POLR2A__ENCSR000BHH_1__m1	3.86	FALSE	0.00125815
Myc	Spr	7	dbcorrdb__POLR2A__ENCSR000BHH_1__m1	3.86	FALSE	0.00144332
Myc	Spred1	9	dbcorrdb__POLR2A__ENCSR000BHH_1__m1	3.86	FALSE	0.00374708
Myc	Srf	11	dbcorrdb__POLR2A__ENCSR000BHH_1__m1	3.86	FALSE	0.00309073
Myc	St7l	5	dbcorrdb__POLR2A__ENCSR000BHH_1__m1	3.86	FALSE	0.00103363
Myc	Stat5a	5	dbcorrdb__POLR2A__ENCSR000BHH_1__m1	3.86	FALSE	0.00136226
Myc	Strn	16	dbcorrdb__POLR2A__ENCSR000BHH_1__m1	3.86	FALSE	0.00115808
Myc	Sulf2	8	dbcorrdb__POLR2A__ENCSR000BHH_1__m1	3.86	FALSE	0.00155871
Myc	Sympk	16	dbcorrdb__POLR2A__ENCSR000BHH_1__m1	3.86	FALSE	0.00143461
Myc	Tab3	7	dbcorrdb__POLR2A__ENCSR000BHH_1__m1	3.86	FALSE	0.00261212
Myc	Taf2	16	dbcorrdb__POLR2A__ENCSR000BHH_1__m1	3.86	FALSE	0.00181769
Myc	Tbc1d10b	3	dbcorrdb__POLR2A__ENCSR000BHH_1__m1	3.86	FALSE	0.00123506
Myc	Tbcc	6	dbcorrdb__POLR2A__ENCSR000BHH_1__m1	3.86	FALSE	0.00151706
Myc	Timm10	7	dbcorrdb__POLR2A__ENCSR000BHH_1__m1	3.86	FALSE	0.00121089
Myc	Timm23	16	dbcorrdb__POLR2A__ENCSR000BHH_1__m1	3.86	FALSE	0.00158765
Myc	Tmem106a	7	dbcorrdb__POLR2A__ENCSR000BHH_1__m1	3.86	FALSE	0.00123414
Myc	Tmem109	7	dbcorrdb__POLR2A__ENCSR000BHH_1__m1	3.86	FALSE	0.00114088
Myc	Tmem176a	3	dbcorrdb__POLR2A__ENCSR000BHH_1__m1	3.86	FALSE	0.00124358
Myc	Tmem183a	1	dbcorrdb__POLR2A__ENCSR000BHH_1__m1	3.86	FALSE	0.00156986
Myc	Tmem41b	16	dbcorrdb__POLR2A__ENCSR000BHH_1__m1	3.86	FALSE	0.00120647
Myc	Tmem63b	3	dbcorrdb__POLR2A__ENCSR000BHH_1__m1	3.86	FALSE	0.00228652
Myc	Tmem8	5	dbcorrdb__POLR2A__ENCSR000BHH_1__m1	3.86	FALSE	0.00216419
Myc	Tnf	7	dbcorrdb__POLR2A__ENCSR000BHH_1__m1	3.86	FALSE	0.00168498
Myc	Top3b	11	dbcorrdb__POLR2A__ENCSR000BHH_1__m1	3.86	FALSE	0.00156547
Myc	Trim35	16	dbcorrdb__POLR2A__ENCSR000BHH_1__m1	3.86	FALSE	0.00119426
Myc	Trim37	5	dbcorrdb__POLR2A__ENCSR000BHH_1__m1	3.86	FALSE	0.0025379
Myc	Trim47	6	dbcorrdb__POLR2A__ENCSR000BHH_1__m1	3.86	FALSE	0.00393659
Myc	Trip10	4	dbcorrdb__POLR2A__ENCSR000BHH_1__m1	3.86	FALSE	0.00277011
Myc	Trove2	6	dbcorrdb__POLR2A__ENCSR000BHH_1__m1	3.86	FALSE	0.00482976
Myc	Tsr1	7	dbcorrdb__POLR2A__ENCSR000BHH_1__m1	3.86	FALSE	0.00729358
Myc	Tssc4	16	dbcorrdb__POLR2A__ENCSR000BHH_1__m1	3.86	FALSE	0.00186034
Myc	Txndc17	9	dbcorrdb__POLR2A__ENCSR000BHH_1__m1	3.86	FALSE	0.00165483
Myc	Uba5	16	dbcorrdb__POLR2A__ENCSR000BHH_1__m1	3.86	FALSE	0.00181443
Myc	Ube4a	15	dbcorrdb__POLR2A__ENCSR000BHH_1__m1	3.86	FALSE	0.00164418
Myc	Ubr7	9	dbcorrdb__POLR2A__ENCSR000BHH_1__m1	3.86	FALSE	0.00130076
Myc	Umps	6	dbcorrdb__POLR2A__ENCSR000BHH_1__m1	3.86	FALSE	0.00158533
Myc	Uspl1	7	dbcorrdb__POLR2A__ENCSR000BHH_1__m1	3.86	FALSE	0.0018857
Myc	Utp6	9	dbcorrdb__POLR2A__ENCSR000BHH_1__m1	3.86	FALSE	0.00141325
Myc	Wdr18	1	dbcorrdb__POLR2A__ENCSR000BHH_1__m1	3.86	FALSE	0.00173581
Myc	Wdr37	13	dbcorrdb__POLR2A__ENCSR000BHH_1__m1	3.86	FALSE	0.00162367
Myc	Wdr44	12	dbcorrdb__POLR2A__ENCSR000BHH_1__m1	3.86	FALSE	0.00136073
Myc	Wdr46	15	dbcorrdb__POLR2A__ENCSR000BHH_1__m1	3.86	FALSE	0.00137604
Myc	Wdtc1	4	dbcorrdb__POLR2A__ENCSR000BHH_1__m1	3.86	FALSE	0.0013255
Myc	Xylt2	4	dbcorrdb__POLR2A__ENCSR000BHH_1__m1	3.86	FALSE	0.00192011
Myc	Yif1a	8	dbcorrdb__POLR2A__ENCSR000BHH_1__m1	3.86	FALSE	0.00151067
Myc	Zbtb17	12	dbcorrdb__POLR2A__ENCSR000BHH_1__m1	3.86	FALSE	0.00193208
Myc	Zbtb45	16	dbcorrdb__POLR2A__ENCSR000BHH_1__m1	3.86	FALSE	0.00134662
Myc	Zc3hc1	11	dbcorrdb__POLR2A__ENCSR000BHH_1__m1	3.86	FALSE	0.00193898
Myc	Zdhhc23	3	dbcorrdb__POLR2A__ENCSR000BHH_1__m1	3.86	FALSE	0.00409395
Myc	Zeb1	3	dbcorrdb__POLR2A__ENCSR000BHH_1__m1	3.86	FALSE	0.00138506
Myc	Zfp110	14	dbcorrdb__POLR2A__ENCSR000BHH_1__m1	3.86	FALSE	0.00166314
Myc	Zfp335	7	dbcorrdb__POLR2A__ENCSR000BHH_1__m1	3.86	FALSE	0.00306619
Myc	Zfp800	6	dbcorrdb__POLR2A__ENCSR000BHH_1__m1	3.86	FALSE	0.00117347
Myc	Fuz	13	dbcorrdb__BCLAF1__ENCSR000BJZ_1__m1	3.84	FALSE	0.0025566
Myc	Gmpr2	13	dbcorrdb__BCLAF1__ENCSR000BJZ_1__m1	3.84	FALSE	0.00122928
Myc	Map2k5	12	dbcorrdb__BCLAF1__ENCSR000BJZ_1__m1	3.84	FALSE	0.00262865
Myc	Nol6	13	dbcorrdb__BCLAF1__ENCSR000BJZ_1__m1	3.84	FALSE	0.00295136
Myc	Nop58	13	dbcorrdb__BCLAF1__ENCSR000BJZ_1__m1	3.84	FALSE	0.00129167
Myc	Pygo2	6	dbcorrdb__BCLAF1__ENCSR000BJZ_1__m1	3.84	FALSE	0.00138677
Myc	Tagap	9	dbcorrdb__BCLAF1__ENCSR000BJZ_1__m1	3.84	FALSE	0.00187151
Myc	Vps33b	15	dbcorrdb__BCLAF1__ENCSR000BJZ_1__m1	3.84	FALSE	0.00120846
Myc	2610524H06Rik	7	dbcorrdb__SIN3A__ENCSR000BLR_1__m2	3.77	FALSE	0.00244111
Myc	Apoo	8	dbcorrdb__SIN3A__ENCSR000BGL_1__m1	3.58	FALSE	0.00582812
Myc	Batf	7	dbcorrdb__SIN3A__ENCSR000BGL_1__m1	3.58	FALSE	0.00122078
Myc	Snd1	12	dbcorrdb__SIN3A__ENCSR000BGL_1__m1	3.58	FALSE	0.00144308
Myc	Creb5	2	dbcorrdb__ATF3__ENCSR000BKE_1__m1	3.57	FALSE	0.00425863
Myc	Aimp2	4	dbcorrdb__POLR2A__ENCSR000BGO_1__m1	3.55	FALSE	0.00144535
Myc	Calu	2	dbcorrdb__POLR2A__ENCSR000BGO_1__m1	3.55	FALSE	0.00112589
Myc	Cwc22	5	dbcorrdb__POLR2A__ENCSR000BGO_1__m1	3.55	FALSE	0.00146289
Myc	Dnajc21	2	dbcorrdb__POLR2A__ENCSR000BGO_1__m1	3.55	FALSE	0.00125173
Myc	Dnpep	2	dbcorrdb__POLR2A__ENCSR000BGO_1__m1	3.55	FALSE	0.0012447
Myc	Fam110a	10	dbcorrdb__POLR2A__ENCSR000BGO_1__m1	3.55	FALSE	0.00192159
Myc	Hscb	6	dbcorrdb__POLR2A__ENCSR000BGO_1__m1	3.55	FALSE	0.00116132
Myc	Irgq	5	dbcorrdb__POLR2A__ENCSR000BGO_1__m1	3.55	FALSE	0.00159404
Myc	Mospd3	6	dbcorrdb__POLR2A__ENCSR000BGO_1__m1	3.55	FALSE	0.00143076
Myc	Mrpl39	4	dbcorrdb__POLR2A__ENCSR000BGO_1__m1	3.55	FALSE	0.00103202
Myc	Orc2	5	dbcorrdb__POLR2A__ENCSR000BGO_1__m1	3.55	FALSE	0.00178421
Myc	Rcor1	3	dbcorrdb__POLR2A__ENCSR000BGO_1__m1	3.55	FALSE	0.00133437
Myc	Shmt2	3	dbcorrdb__POLR2A__ENCSR000BGO_1__m1	3.55	FALSE	0.00338243
Myc	Acvrl1	2	transfac_pro__M01267	3.51	FALSE	0.00199328
Myc	Arap3	11	transfac_pro__M01267	3.51	FALSE	0.00143703
Myc	Atxn1	2	transfac_pro__M01267	3.51	FALSE	0.00203417
Myc	Axl	9	transfac_pro__M01267	3.51	FALSE	0.00205394
Myc	Brix1	9	transfac_pro__M01267	3.51	FALSE	0.0016516
Myc	C2cd2l	5	transfac_pro__M01267	3.51	FALSE	0.00194118
Myc	Chmp6	2	transfac_pro__M01267	3.51	FALSE	0.00122599
Myc	Ctbs	6	transfac_pro__M01267	3.51	FALSE	0.00101091
Myc	Dab2	2	transfac_pro__M01267	3.51	FALSE	0.00195517
Myc	Dusp7	10	transfac_pro__M01267	3.51	FALSE	0.00221267
Myc	Emp1	7	transfac_pro__M01267	3.51	FALSE	0.00146481
Myc	Fam129b	10	transfac_pro__M01267	3.51	FALSE	0.00207965
Myc	Fkbp5	9	transfac_pro__M01267	3.51	FALSE	0.00459002
Myc	Gpr174	2	transfac_pro__M01267	3.51	FALSE	0.00172896
Myc	Hipk2	5	transfac_pro__M01267	3.51	FALSE	0.00152159
Myc	Il1r2	2	transfac_pro__M01267	3.51	FALSE	0.0019405
Myc	Inf2	7	transfac_pro__M01267	3.51	FALSE	0.00154091
Myc	Ipo5	9	transfac_pro__M01267	3.51	FALSE	0.00125952
Myc	Itga5	11	transfac_pro__M01267	3.51	FALSE	0.0013295
Myc	Nhsl2	8	transfac_pro__M01267	3.51	FALSE	0.00128577
Myc	Plekhm1	7	transfac_pro__M01267	3.51	FALSE	0.00193662
Myc	Ptpro	10	transfac_pro__M01267	3.51	FALSE	0.00112969
Myc	Rbpj	6	transfac_pro__M01267	3.51	FALSE	0.00154696
Myc	Sacs	1	transfac_pro__M01267	3.51	FALSE	0.0018617
Myc	Sh3pxd2b	6	transfac_pro__M01267	3.51	FALSE	0.00202867
Myc	Tex264	9	transfac_pro__M01267	3.51	FALSE	0.00134114
Myc	Tmem2	9	transfac_pro__M01267	3.51	FALSE	0.00168036
Myc	Tpcn1	5	transfac_pro__M01267	3.51	FALSE	0.00210462
Myc	Anxa7	2	yetfasco__YEL009C_1363	3.48	FALSE	0.00104759
Myc	C1qa	4	yetfasco__YEL009C_1363	3.48	FALSE	0.00186944
Myc	Cnn3	9	hocomoco__ATF3_MOUSE.H11MO.0.A	3.48	FALSE	0.00112964
Myc	Csrp1	7	yetfasco__YEL009C_1363	3.48	FALSE	0.00204257
Myc	Dot1l	1	yetfasco__YEL009C_1363	3.48	FALSE	0.0029045
Myc	Mrps31	5	yetfasco__YEL009C_1363	3.48	FALSE	0.00147426
Myc	Nup153	12	yetfasco__YEL009C_1363	3.48	FALSE	0.00137013
Myc	Tep1	3	yetfasco__YEL009C_1363	3.48	FALSE	0.00168341
Myc	Plekhm2	4	hocomoco__FOSB_MOUSE.H11MO.0.A	3.46	FALSE	0.00110674
Myc	Tnfrsf11a	5	hocomoco__FOSB_MOUSE.H11MO.0.A	3.46	FALSE	0.00143455
Myc	Ttyh3	3	hocomoco__FOSB_MOUSE.H11MO.0.A	3.46	FALSE	0.00145618
Myc	Utp20	4	hocomoco__FOSB_MOUSE.H11MO.0.A	3.46	FALSE	0.00186685
Myc	Zfp395	4	hocomoco__FOSB_MOUSE.H11MO.0.A	3.46	FALSE	0.00451081
Myc	Abca1	3	hocomoco__JUNB_MOUSE.H11MO.0.A	3.42	FALSE	0.0010027
Myc	Mprip	4	hocomoco__JUNB_MOUSE.H11MO.0.A	3.42	FALSE	0.00126063
Myc	Zcchc4	7	hocomoco__JUNB_MOUSE.H11MO.0.A	3.42	FALSE	0.00190747
Myc	Cfp	4	dbcorrdb__ELF1__ENCSR000BMB_1__m1	3.27	FALSE	0.00197591
Myc	1700021F05Rik	2	dbcorrdb__POLR2A__ENCSR000DMK_1__m1	3.2	FALSE	0.00152433
Myc	9130401M01Rik	4	dbcorrdb__POLR2A__ENCSR000DMK_1__m1	3.2	FALSE	0.0016833
Myc	Abcf2	3	dbcorrdb__POLR2A__ENCSR000DMK_1__m1	3.2	FALSE	0.00120446
Myc	Abhd15	2	dbcorrdb__POLR2A__ENCSR000DMK_1__m1	3.2	FALSE	0.00203758
Myc	Apaf1	1	dbcorrdb__POLR2A__ENCSR000DMK_1__m1	3.2	FALSE	0.00105803
Myc	Arhgap21	4	dbcorrdb__POLR2A__ENCSR000DMK_1__m1	3.2	FALSE	0.00203498
Myc	Cd83	2	dbcorrdb__POLR2A__ENCSR000DMK_1__m1	3.2	FALSE	0.00110977
Myc	Ckb	3	dbcorrdb__POLR2A__ENCSR000DMK_1__m1	3.2	FALSE	0.00273433
Myc	Cramp1l	3	dbcorrdb__POLR2A__ENCSR000DMK_1__m1	3.2	FALSE	0.00143186
Myc	Diablo	4	dbcorrdb__POLR2A__ENCSR000DMK_1__m1	3.2	FALSE	0.00105555
Myc	Dnajb14	4	dbcorrdb__POLR2A__ENCSR000DMK_1__m1	3.2	FALSE	0.00100372
Myc	Erlin1	4	dbcorrdb__POLR2A__ENCSR000DMK_1__m1	3.2	FALSE	0.00119789
Myc	Fgd3	3	dbcorrdb__POLR2A__ENCSR000DMK_1__m1	3.2	FALSE	0.00124782
Myc	Frmd4b	2	dbcorrdb__POLR2A__ENCSR000DMK_1__m1	3.2	FALSE	0.00385049
Myc	Isyna1	5	dbcorrdb__POLR2A__ENCSR000DMK_1__m1	3.2	FALSE	0.001195
Myc	Itpripl2	4	dbcorrdb__POLR2A__ENCSR000DMK_1__m1	3.2	FALSE	0.00205941
Myc	Mettl5	2	dbcorrdb__POLR2A__ENCSR000DMK_1__m1	3.2	FALSE	0.00167704
Myc	Mgst3	2	dbcorrdb__POLR2A__ENCSR000DMK_1__m1	3.2	FALSE	0.00150065
Myc	Mrpl23	2	dbcorrdb__POLR2A__ENCSR000DMK_1__m1	3.2	FALSE	0.00119282
Myc	Nat10	2	dbcorrdb__POLR2A__ENCSR000DMK_1__m1	3.2	FALSE	0.0017474
Myc	Nop16	2	dbcorrdb__POLR2A__ENCSR000DMK_1__m1	3.2	FALSE	0.00149275
Myc	Ocrl	3	dbcorrdb__POLR2A__ENCSR000DMK_1__m1	3.2	FALSE	0.00141162
Myc	Parp12	1	dbcorrdb__POLR2A__ENCSR000DMK_1__m1	3.2	FALSE	0.00142428
Myc	Pogk	5	dbcorrdb__POLR2A__ENCSR000DMK_1__m1	3.2	FALSE	0.00222453
Myc	Psat1	2	dbcorrdb__POLR2A__ENCSR000DMK_1__m1	3.2	FALSE	0.00172136
Myc	Psmd1	2	dbcorrdb__POLR2A__ENCSR000DMK_1__m1	3.2	FALSE	0.00308292
Myc	Pus1	2	dbcorrdb__POLR2A__ENCSR000DMK_1__m1	3.2	FALSE	0.00126399
Myc	Rnf215	1	dbcorrdb__POLR2A__ENCSR000DMK_1__m1	3.2	FALSE	0.00200976
Myc	Saal1	1	dbcorrdb__POLR2A__ENCSR000DMK_1__m1	3.2	FALSE	0.00257737
Myc	Samd1	1	dbcorrdb__POLR2A__ENCSR000DMK_1__m1	3.2	FALSE	0.00105845
Myc	Skiv2l2	1	dbcorrdb__POLR2A__ENCSR000DMK_1__m1	3.2	FALSE	0.00200816
Myc	Stx2	2	dbcorrdb__POLR2A__ENCSR000DMK_1__m1	3.2	FALSE	0.0029143
Myc	Supv3l1	1	dbcorrdb__POLR2A__ENCSR000DMK_1__m1	3.2	FALSE	0.00169075
Myc	Thg1l	3	dbcorrdb__POLR2A__ENCSR000DMK_1__m1	3.2	FALSE	0.00150394
Myc	Trappc2	3	dbcorrdb__POLR2A__ENCSR000DMK_1__m1	3.2	FALSE	0.00145186
Myc	Trmu	5	dbcorrdb__POLR2A__ENCSR000DMK_1__m1	3.2	FALSE	0.00164915
Myc	Yars2	2	dbcorrdb__POLR2A__ENCSR000DMK_1__m1	3.2	FALSE	0.00190002
Myc	Zdhhc16	1	dbcorrdb__POLR2A__ENCSR000DMK_1__m1	3.2	FALSE	0.00117245
Myc	Zfp444	3	dbcorrdb__POLR2A__ENCSR000DMK_1__m1	3.2	FALSE	0.00169477
Myc	Zfp771	2	dbcorrdb__POLR2A__ENCSR000DMK_1__m1	3.2	FALSE	0.00205292
Myc	Timm8b	1	dbcorrdb__GABPA__ENCSR000BJK_1__m1	3.19	FALSE	0.00146802
Myc	3110062M04Rik	2	dbcorrdb__ELF1__ENCSR000BPT_1__m2	3.18	FALSE	0.00221222
Myc	Abcb1b	2	dbcorrdb__ELF1__ENCSR000BPT_1__m2	3.18	FALSE	0.00212035
Myc	Adap2	2	dbcorrdb__FOS__ENCSR000EVU_1__m1	3.18	FALSE	0.00113333
Myc	Ankrd46	1	dbcorrdb__ELF1__ENCSR000BPT_1__m2	3.18	FALSE	0.00171463
Myc	Anxa3	2	dbcorrdb__FOS__ENCSR000EVU_1__m1	3.18	FALSE	0.00250707
Myc	Bicd2	2	dbcorrdb__ELF1__ENCSR000BPT_1__m2	3.18	FALSE	0.00150224
Myc	Bsdc1	3	dbcorrdb__ELF1__ENCSR000BPT_1__m2	3.18	FALSE	0.00171038
Myc	Ccdc163	3	dbcorrdb__ELF1__ENCSR000BPT_1__m2	3.18	FALSE	0.00270376
Myc	Cd209a	1	dbcorrdb__ELF1__ENCSR000BPT_1__m2	3.18	FALSE	0.00214372
Myc	Cd24a	1	dbcorrdb__ELF1__ENCSR000BPT_1__m2	3.18	FALSE	0.00200414
Myc	Cdk10	3	dbcorrdb__ELF1__ENCSR000BPT_1__m2	3.18	FALSE	0.00140932
Myc	Cdkal1	4	dbcorrdb__ELF1__ENCSR000BPT_1__m2	3.18	FALSE	0.00104839
Myc	Cnpy2	3	dbcorrdb__ELF1__ENCSR000BPT_1__m2	3.18	FALSE	0.00130027
Myc	Cwc27	2	dbcorrdb__ELF1__ENCSR000BPT_1__m2	3.18	FALSE	0.00392224
Myc	Dpp4	1	dbcorrdb__FOS__ENCSR000EVU_1__m1	3.18	FALSE	0.0016099
Myc	Dst	3	dbcorrdb__ELF1__ENCSR000BPT_1__m2	3.18	FALSE	0.00216168
Myc	Echdc1	2	dbcorrdb__ELF1__ENCSR000BPT_1__m2	3.18	FALSE	0.00185664
Myc	F11r	2	dbcorrdb__FOS__ENCSR000EVU_1__m1	3.18	FALSE	0.0015026
Myc	Fam136a	1	dbcorrdb__ELF1__ENCSR000BPT_1__m2	3.18	FALSE	0.00137494
Myc	Fbxo30	2	dbcorrdb__FOS__ENCSR000EVU_1__m1	3.18	FALSE	0.00174181
Myc	Fdx1	1	dbcorrdb__ELF1__ENCSR000BPT_1__m2	3.18	FALSE	0.00217395
Myc	Fmnl3	1	dbcorrdb__FOS__ENCSR000EVU_1__m1	3.18	FALSE	0.00332573
Myc	Gcsh	1	dbcorrdb__ELF1__ENCSR000BPT_1__m2	3.18	FALSE	0.00113403
Myc	H1f0	1	dbcorrdb__ELF1__ENCSR000BPT_1__m2	3.18	FALSE	0.00138942
Myc	Helb	1	dbcorrdb__ELF1__ENCSR000BPT_1__m2	3.18	FALSE	0.00129759
Myc	Ints4	3	dbcorrdb__ELF1__ENCSR000BPT_1__m2	3.18	FALSE	0.00129828
Myc	Ints9	3	dbcorrdb__ELF1__ENCSR000BPT_1__m2	3.18	FALSE	0.00181401
Myc	Josd2	3	dbcorrdb__ELF1__ENCSR000BPT_1__m2	3.18	FALSE	0.00104104
Myc	Kctd18	1	dbcorrdb__ELF1__ENCSR000BPT_1__m2	3.18	FALSE	0.00116804
Myc	Lyar	3	dbcorrdb__ELF1__ENCSR000BPT_1__m2	3.18	FALSE	0.00113289
Myc	Mfsd10	1	dbcorrdb__ELF1__ENCSR000BPT_1__m2	3.18	FALSE	0.00148636
Myc	Mpg	3	dbcorrdb__ELF1__ENCSR000BPT_1__m2	3.18	FALSE	0.00141509
Myc	Mrc1	3	dbcorrdb__ELF1__ENCSR000BPT_1__m2	3.18	FALSE	0.00237862
Myc	Naglu	4	dbcorrdb__ELF1__ENCSR000BPT_1__m2	3.18	FALSE	0.00164488
Myc	Nudt1	2	dbcorrdb__ELF1__ENCSR000BPT_1__m2	3.18	FALSE	0.00178815
Myc	Olfm1	3	dbcorrdb__ELF1__ENCSR000BPT_1__m2	3.18	FALSE	0.00309667
Myc	Pes1	1	dbcorrdb__ELF1__ENCSR000BPT_1__m2	3.18	FALSE	0.00219206
Myc	Phb	1	dbcorrdb__ELF1__ENCSR000BPT_1__m2	3.18	FALSE	0.00126602
Myc	Pmepa1	3	dbcorrdb__FOS__ENCSR000EVU_1__m1	3.18	FALSE	0.00181187
Myc	Ppif	3	dbcorrdb__ELF1__ENCSR000BPT_1__m2	3.18	FALSE	0.00205211
Myc	Prmt3	1	dbcorrdb__ELF1__ENCSR000BPT_1__m2	3.18	FALSE	0.00120836
Myc	Ptafr	1	dbcorrdb__FOS__ENCSR000EVU_1__m1	3.18	FALSE	0.00168586
Myc	Ptov1	1	dbcorrdb__ELF1__ENCSR000BPT_1__m2	3.18	FALSE	0.00119984
Myc	Rexo4	1	dbcorrdb__ELF1__ENCSR000BPT_1__m2	3.18	FALSE	0.0020073
Myc	Rfk	5	dbcorrdb__ELF1__ENCSR000BPT_1__m2	3.18	FALSE	0.00220178
Myc	Rnf19a	3	dbcorrdb__ELF1__ENCSR000BPT_1__m2	3.18	FALSE	0.00149518
Myc	Rpain	2	dbcorrdb__ELF1__ENCSR000BPT_1__m2	3.18	FALSE	0.00189824
Myc	Serpinb8	1	dbcorrdb__FOS__ENCSR000EVU_1__m1	3.18	FALSE	0.00115018
Myc	Sgpl1	3	dbcorrdb__ELF1__ENCSR000BPT_1__m2	3.18	FALSE	0.0011057
Myc	Socs3	1	dbcorrdb__FOS__ENCSR000EVU_1__m1	3.18	FALSE	0.00135719
Myc	Srm	3	dbcorrdb__ELF1__ENCSR000BPT_1__m2	3.18	FALSE	0.00316129
Myc	St6galnac6	1	dbcorrdb__ELF1__ENCSR000BPT_1__m2	3.18	FALSE	0.00154657
Myc	Sugp1	1	dbcorrdb__ELF1__ENCSR000BPT_1__m2	3.18	FALSE	0.0013642
Myc	Timm50	1	dbcorrdb__ELF1__ENCSR000BPT_1__m2	3.18	FALSE	0.00185606
Myc	Tmbim1	2	dbcorrdb__FOS__ENCSR000EVU_1__m1	3.18	FALSE	0.00182507
Myc	Tmem150b	3	dbcorrdb__ELF1__ENCSR000BPT_1__m2	3.18	FALSE	0.00151844
Myc	Zbed3	2	dbcorrdb__ELF1__ENCSR000BPT_1__m2	3.18	FALSE	0.00140405
Myc	A530064D06Rik	2	dbcorrdb__ETS1__ENCSR000BKQ_1__m3	3.14	FALSE	0.0011037
Myc	Ammecr1	2	dbcorrdb__ETS1__ENCSR000BKQ_1__m3	3.14	FALSE	0.00202414
Myc	Areg	2	dbcorrdb__ETS1__ENCSR000BKQ_1__m3	3.14	FALSE	0.00331872
Myc	Arhgap18	2	dbcorrdb__ETS1__ENCSR000BKQ_1__m3	3.14	FALSE	0.00324443
Myc	Arsb	2	dbcorrdb__ETS1__ENCSR000BKQ_1__m3	3.14	FALSE	0.0012293
Myc	Atp8b4	2	dbcorrdb__ETS1__ENCSR000BKQ_1__m3	3.14	FALSE	0.00149284
Myc	C1qc	2	dbcorrdb__ETS1__ENCSR000BKQ_1__m3	3.14	FALSE	0.00171827
Myc	Ccl3	1	dbcorrdb__ETS1__ENCSR000BKQ_1__m3	3.14	FALSE	0.00113013
Myc	E2f5	4	dbcorrdb__ETS1__ENCSR000BKQ_1__m3	3.14	FALSE	0.00260498
Myc	Ecm1	2	dbcorrdb__ETS1__ENCSR000BKQ_1__m3	3.14	FALSE	0.00173074
Myc	Elovl6	2	dbcorrdb__ETS1__ENCSR000BKQ_1__m3	3.14	FALSE	0.00199798
Myc	Eng	2	dbcorrdb__ETS1__ENCSR000BKQ_1__m3	3.14	FALSE	0.0022105
Myc	Git1	3	dbcorrdb__ETS1__ENCSR000BKQ_1__m3	3.14	FALSE	0.00236701
Myc	Haus7	1	dbcorrdb__ETS1__ENCSR000BKQ_1__m3	3.14	FALSE	0.00386146
Myc	Ipo8	2	dbcorrdb__ETS1__ENCSR000BKQ_1__m3	3.14	FALSE	0.00177144
Myc	Lmo1	1	dbcorrdb__ETS1__ENCSR000BKQ_1__m3	3.14	FALSE	0.00137946
Myc	Malt1	2	dbcorrdb__ETS1__ENCSR000BKQ_1__m3	3.14	FALSE	0.00163466
Myc	Map4k1	2	dbcorrdb__ETS1__ENCSR000BKQ_1__m3	3.14	FALSE	0.00169655
Myc	Mefv	2	dbcorrdb__ETS1__ENCSR000BKQ_1__m3	3.14	FALSE	0.00122072
Myc	Mrps7	1	dbcorrdb__ETS1__ENCSR000BKQ_1__m3	3.14	FALSE	0.00123639
Myc	Ms4a1	2	dbcorrdb__ETS1__ENCSR000BKQ_1__m3	3.14	FALSE	0.00332975
Myc	Ms4a7	2	dbcorrdb__ETS1__ENCSR000BKQ_1__m3	3.14	FALSE	0.00234878
Myc	Naa30	2	dbcorrdb__ETS1__ENCSR000BKQ_1__m3	3.14	FALSE	0.00130279
Myc	Nacc1	3	dbcorrdb__ETS1__ENCSR000BKQ_1__m3	3.14	FALSE	0.00107265
Myc	Nostrin	2	dbcorrdb__ETS1__ENCSR000BKQ_1__m3	3.14	FALSE	0.00310134
Myc	Olfml3	2	dbcorrdb__ETS1__ENCSR000BKQ_1__m3	3.14	FALSE	0.00133459
Myc	Plxnc1	2	dbcorrdb__ETS1__ENCSR000BKQ_1__m3	3.14	FALSE	0.0019905
Myc	Poldip2	2	dbcorrdb__ETS1__ENCSR000BKQ_1__m3	3.14	FALSE	0.00112737
Myc	Ptpn7	2	dbcorrdb__ETS1__ENCSR000BKQ_1__m3	3.14	FALSE	0.00264286
Myc	Rnd3	1	dbcorrdb__ETS1__ENCSR000BKQ_1__m3	3.14	FALSE	0.00121704
Myc	Slc14a1	2	dbcorrdb__ETS1__ENCSR000BKQ_1__m3	3.14	FALSE	0.00154103
Myc	Slc38a7	1	dbcorrdb__ETS1__ENCSR000BKQ_1__m3	3.14	FALSE	0.00223822
Myc	Tmem119	2	dbcorrdb__ETS1__ENCSR000BKQ_1__m3	3.14	FALSE	0.00138693
Myc	Tnfrsf13c	1	dbcorrdb__ETS1__ENCSR000BKQ_1__m3	3.14	FALSE	0.00505443
Myc	Tnip3	2	dbcorrdb__ETS1__ENCSR000BKQ_1__m3	3.14	FALSE	0.00221185
Myc	Tsen54	2	dbcorrdb__ETS1__ENCSR000BKQ_1__m3	3.14	FALSE	0.00324086
Myc	Tspan33	2	dbcorrdb__ETS1__ENCSR000BKQ_1__m3	3.14	FALSE	0.00387693
Myc	Ttc32	2	dbcorrdb__ETS1__ENCSR000BKQ_1__m3	3.14	FALSE	0.00149348
Myc	Zfp385a	2	dbcorrdb__ETS1__ENCSR000BKQ_1__m3	3.14	FALSE	0.00135056
Myc	B4galt4	2	cisbp__M6319	3.1	FALSE	0.00144367
Myc	Comtd1	1	dbcorrdb__POLR2A__ENCSR000EBC_1__m1	3.1	FALSE	0.00131379
Myc	Ctnnbip1	3	dbcorrdb__POLR2A__ENCSR000EBC_1__m1	3.1	FALSE	0.00180863
Myc	Dyrk3	1	dbcorrdb__POLR2A__ENCSR000EBC_1__m1	3.1	FALSE	0.00140774
Myc	Mrm1	1	dbcorrdb__POLR2A__ENCSR000EBC_1__m1	3.1	FALSE	0.00216309
Myc	Ppp1r12b	1	dbcorrdb__POLR2A__ENCSR000EBC_1__m1	3.1	FALSE	0.00169653
Myc	Ran	1	dbcorrdb__POLR2A__ENCSR000EBC_1__m1	3.1	FALSE	0.00116342
Myc	Rnf8	1	dbcorrdb__POLR2A__ENCSR000EBC_1__m1	3.1	FALSE	0.00217197
Myc	Zfyve28	1	dbcorrdb__POLR2A__ENCSR000EBC_1__m1	3.1	FALSE	0.0010971
Myc	Blk	7	dbcorrdb__MYC__ENCSR000DOM_1__m1	3.07	TRUE	0.00881891
Myc	Col14a1	1	dbcorrdb__MYC__ENCSR000DOM_1__m1	3.07	TRUE	0.00565712
Myc	Egr1	20	dbcorrdb__MYC__ENCSR000DOM_1__m1	3.07	TRUE	0.00492876
Myc	Mmp12	2	dbcorrdb__MYC__ENCSR000DOM_1__m1	3.07	TRUE	0.00528697
Myc	Myc	4	dbcorrdb__MYC__ENCSR000DOM_1__m1	3.07	TRUE	NA
Myc	Serpinf1	1	dbcorrdb__MYC__ENCSR000DOM_1__m1	3.07	TRUE	0.00421405
Myc	Zfp704	1	dbcorrdb__MYC__ENCSR000DOM_1__m1	3.07	TRUE	0.00416729
Myc	Abca9	1	hocomoco__FOSB_HUMAN.H11MO.0.A	3.04	FALSE	0.00124458
Myc	B230118H07Rik	1	hocomoco__FOSB_HUMAN.H11MO.0.A	3.04	FALSE	0.00130612
Myc	Blcap	1	hocomoco__FOSB_HUMAN.H11MO.0.A	3.04	FALSE	0.00190756
Myc	C3ar1	1	hocomoco__FOSB_HUMAN.H11MO.0.A	3.04	FALSE	0.00201408
Myc	Cd101	2	hocomoco__FOSB_HUMAN.H11MO.0.A	3.04	FALSE	0.00353295
Myc	Eif4e3	1	hocomoco__FOSB_HUMAN.H11MO.0.A	3.04	FALSE	0.00101116
Myc	Ezr	1	hocomoco__FOSB_HUMAN.H11MO.0.A	3.04	FALSE	0.00105651
Myc	Fnbp1	1	hocomoco__FOSB_HUMAN.H11MO.0.A	3.04	FALSE	0.00319416
Myc	Gtf3c4	1	hocomoco__FOSB_HUMAN.H11MO.0.A	3.04	FALSE	0.00214046
Myc	H2-Aa	1	hocomoco__FOSB_HUMAN.H11MO.0.A	3.04	FALSE	0.00197282
Myc	H2-Eb1	1	hocomoco__FOSB_HUMAN.H11MO.0.A	3.04	FALSE	0.00206786
Myc	Lrrc20	1	hocomoco__FOSB_HUMAN.H11MO.0.A	3.04	FALSE	0.00171812
Myc	Pepd	1	hocomoco__FOSB_HUMAN.H11MO.0.A	3.04	FALSE	0.00128779
Myc	Pggt1b	1	hocomoco__FOSB_HUMAN.H11MO.0.A	3.04	FALSE	0.00176933
Myc	Rab3il1	1	hocomoco__FOSB_HUMAN.H11MO.0.A	3.04	FALSE	0.00141094
Myc	Tmcc3	2	hocomoco__FOSB_HUMAN.H11MO.0.A	3.04	FALSE	0.00105399
Myc	Tns3	1	hocomoco__FOSB_HUMAN.H11MO.0.A	3.04	FALSE	0.00131675
Myc	Tpcn2	1	hocomoco__FOSB_HUMAN.H11MO.0.A	3.04	FALSE	0.00194318
Myc	Vps8	1	hocomoco__FOSB_HUMAN.H11MO.0.A	3.04	FALSE	0.0014492
Myc	Abcc3	1	dbcorrdb__ELK1__ENCSR000EFU_1__m1	3.01	FALSE	0.00177124
Myc	Acp6	1	dbcorrdb__ELK1__ENCSR000EFU_1__m1	3.01	FALSE	0.00133569
Myc	Ank	1	dbcorrdb__ELK1__ENCSR000EFU_1__m1	3.01	FALSE	0.00156107
Myc	B4galt6	1	dbcorrdb__ELK1__ENCSR000EFU_1__m1	3.01	FALSE	0.00201444
Myc	Blmh	1	dbcorrdb__ELK1__ENCSR000EFU_1__m1	3.01	FALSE	0.00119814
Myc	C1qb	1	dbcorrdb__ELK1__ENCSR000EFU_1__m1	3.01	FALSE	0.00151267
Myc	Ccl2	1	dbcorrdb__ELK1__ENCSR000EFU_1__m1	3.01	FALSE	0.00180526
Myc	Cd22	1	dbcorrdb__ELK1__ENCSR000EFU_1__m1	3.01	FALSE	0.00400423
Myc	Cd72	1	dbcorrdb__ELK1__ENCSR000EFU_1__m1	3.01	FALSE	0.00169361
Myc	Clec10a	1	dbcorrdb__ELK1__ENCSR000EFU_1__m1	3.01	FALSE	0.00312156
Myc	Clec5a	1	dbcorrdb__ELK1__ENCSR000EFU_1__m1	3.01	FALSE	0.00113436
Myc	Cysltr1	1	dbcorrdb__ELK1__ENCSR000EFU_1__m1	3.01	FALSE	0.00112025
Myc	Gas7	1	dbcorrdb__ELK1__ENCSR000EFU_1__m1	3.01	FALSE	0.00128019
Myc	Got1	1	dbcorrdb__ELK1__ENCSR000EFU_1__m1	3.01	FALSE	0.00128965
Myc	Grap2	1	dbcorrdb__ELK1__ENCSR000EFU_1__m1	3.01	FALSE	0.00195258
Myc	Haghl	1	dbcorrdb__ELK1__ENCSR000EFU_1__m1	3.01	FALSE	0.00230112
Myc	Hmbs	1	dbcorrdb__ELK1__ENCSR000EFU_1__m1	3.01	FALSE	0.00130642
Myc	Hpgds	1	dbcorrdb__ELK1__ENCSR000EFU_1__m1	3.01	FALSE	0.00246247
Myc	Lrch1	1	dbcorrdb__ELK1__ENCSR000EFU_1__m1	3.01	FALSE	0.00107673
Myc	Lxn	1	dbcorrdb__ELK1__ENCSR000EFU_1__m1	3.01	FALSE	0.00114061
Myc	Mapkapk3	1	dbcorrdb__ELK1__ENCSR000EFU_1__m1	3.01	FALSE	0.0011323
Myc	Mrps27	1	dbcorrdb__ELK1__ENCSR000EFU_1__m1	3.01	FALSE	0.00151854
Myc	Pla2g4a	1	dbcorrdb__ELK1__ENCSR000EFU_1__m1	3.01	FALSE	0.00213151
Myc	Ptgs1	1	dbcorrdb__ELK1__ENCSR000EFU_1__m1	3.01	FALSE	0.00155456
Myc	Rcn2	1	dbcorrdb__ELK1__ENCSR000EFU_1__m1	3.01	FALSE	0.00239898
Myc	Sestd1	1	dbcorrdb__ELK1__ENCSR000EFU_1__m1	3.01	FALSE	0.00155127
Myc	Slc35d2	1	dbcorrdb__ELK1__ENCSR000EFU_1__m1	3.01	FALSE	0.00169982
Myc	Spp1	1	dbcorrdb__ELK1__ENCSR000EFU_1__m1	3.01	FALSE	0.00350123
Myc	Tle1	1	dbcorrdb__ELK1__ENCSR000EFU_1__m1	3.01	FALSE	0.00103098
Myc	Tmem176b	1	dbcorrdb__ELK1__ENCSR000EFU_1__m1	3.01	FALSE	0.0011926
Maff	1700025G04Rik	11	transfac_public__M00284	4.27	FALSE	0.00732964
Maff	Mid1	17	transfac_public__M00284	4.27	FALSE	0.00693321
Maff	Socs3	7	transfac_public__M00284	4.27	FALSE	0.00983634
Maff	Syne1	14	transfac_public__M00284	4.27	FALSE	0.00665854
Maff	Txnrd1	8	transfac_public__M00284	4.27	FALSE	0.00781158
Maff	Hivep2	8	transfac_public__M00284	4.26	FALSE	0.00541775
Maff	Nf1	20	transfac_public__M00284	4.26	FALSE	0.00704976
Maff	Sqstm1	13	transfac_public__M00284	4.26	FALSE	0.00692778
Maff	1810013L24Rik	8	transfac_pro__M03544	4.12	FALSE	0.00193212
Maff	2310033P09Rik	7	transfac_pro__M03544	4.12	FALSE	0.00174816
Maff	Adnp2	11	transfac_pro__M03544	4.12	FALSE	0.00134042
Maff	Ahr	10	transfac_pro__M03544	4.12	FALSE	0.001946
Maff	Aig1	10	transfac_pro__M03544	4.12	FALSE	0.0012879
Maff	Als2	13	transfac_pro__M03544	4.12	FALSE	0.00326565
Maff	Areg	11	transfac_pro__M03544	4.12	FALSE	0.00226426
Maff	Arf4	7	transfac_pro__M03544	4.12	FALSE	0.00167458
Maff	Arg2	8	transfac_pro__M03544	4.12	FALSE	0.00387727
Maff	Arl5b	10	transfac_pro__M03544	4.12	FALSE	0.0018768
Maff	Arrb2	4	transfac_pro__M03544	4.12	FALSE	0.00203388
Maff	Atf3	11	transfac_pro__M03544	4.12	FALSE	0.00196918
Maff	Atl3	10	transfac_pro__M03544	4.12	FALSE	0.00127077
Maff	Atp2b4	9	transfac_pro__M03544	4.12	FALSE	0.00173366
Maff	Avpi1	10	transfac_pro__M03544	4.12	FALSE	0.00199561
Maff	Azin1	11	transfac_pro__M03544	4.12	FALSE	0.00151232
Maff	Ccl12	6	transfac_pro__M03544	4.12	FALSE	0.0023171
Maff	Ccnl1	8	transfac_pro__M03544	4.12	FALSE	0.00120854
Maff	Clcn5	7	transfac_pro__M03544	4.12	FALSE	0.00176117
Maff	Cltb	8	transfac_pro__M03544	4.12	FALSE	0.00211069
Maff	Coq10b	7	transfac_pro__M03544	4.12	FALSE	0.00115122
Maff	Creb5	16	transfac_pro__M03544	4.12	FALSE	0.0102556
Maff	Creld1	9	transfac_pro__M03544	4.12	FALSE	0.00414811
Maff	Csrp1	10	transfac_pro__M03544	4.12	FALSE	0.00170846
Maff	Ctnnd1	12	transfac_pro__M03544	4.12	FALSE	0.00262689
Maff	Cxcl16	10	transfac_pro__M03544	4.12	FALSE	0.00752837
Maff	Ddx19a	7	transfac_pro__M03544	4.12	FALSE	0.00143957
Maff	Dnajb4	11	transfac_pro__M03544	4.12	FALSE	0.00101163
Maff	Egr1	10	transfac_pro__M03544	4.12	FALSE	0.00164055
Maff	Ell2	10	transfac_pro__M03544	4.12	FALSE	0.00284539
Maff	Epn1	5	transfac_pro__M03544	4.12	FALSE	0.00107787
Maff	Erlin2	10	transfac_pro__M03544	4.12	FALSE	0.00212555
Maff	Fbxo34	10	transfac_pro__M03544	4.12	FALSE	0.00158273
Maff	Fosb	14	transfac_pro__M03544	4.12	FALSE	0.00232044
Maff	Gan	9	transfac_pro__M03544	4.12	FALSE	0.00145705
Maff	Gla	11	transfac_pro__M03544	4.12	FALSE	0.00252025
Maff	Glod4	11	transfac_pro__M03544	4.12	FALSE	0.00221318
Maff	Hat1	6	transfac_pro__M03544	4.12	FALSE	0.00103361
Maff	Herpud1	5	transfac_pro__M03544	4.12	FALSE	0.00166188
Maff	Hivep1	11	transfac_pro__M03544	4.12	FALSE	0.00177883
Maff	Hnrnph2	11	transfac_pro__M03544	4.12	FALSE	0.00162165
Maff	Hspa5	11	transfac_pro__M03544	4.12	FALSE	0.00124842
Maff	Hspa9	8	transfac_pro__M03544	4.12	FALSE	0.00125626
Maff	Htatsf1	7	transfac_pro__M03544	4.12	FALSE	0.00105713
Maff	Ifrd1	11	transfac_pro__M03544	4.12	FALSE	0.00888276
Maff	Il21r	14	transfac_pro__M03544	4.12	FALSE	0.00577378
Maff	Ilf3	5	transfac_pro__M03544	4.12	FALSE	0.00225338
Maff	Impdh2	9	transfac_pro__M03544	4.12	FALSE	0.00178415
Maff	Ing3	11	transfac_pro__M03544	4.12	FALSE	0.00129222
Maff	Insig1	11	transfac_pro__M03544	4.12	FALSE	0.00154379
Maff	Jdp2	12	transfac_pro__M03544	4.12	FALSE	0.00251614
Maff	Junb	11	transfac_pro__M03544	4.12	FALSE	0.00169
Maff	Kdm2b	12	transfac_pro__M03544	4.12	FALSE	0.00158188
Maff	Klf9	11	transfac_pro__M03544	4.12	FALSE	0.0011373
Maff	Lmbr1l	6	transfac_pro__M03544	4.12	FALSE	0.00143277
Maff	Lmtk2	9	transfac_pro__M03544	4.12	FALSE	0.00113729
Maff	Lsm12	10	transfac_pro__M03544	4.12	FALSE	0.00115973
Maff	Lyrm1	7	transfac_pro__M03544	4.12	FALSE	0.00145049
Maff	Map1lc3a	11	transfac_pro__M03544	4.12	FALSE	0.00121304
Maff	Mapk8	10	transfac_pro__M03544	4.12	FALSE	0.00124324
Maff	Mex3c	10	transfac_pro__M03544	4.12	FALSE	0.00296698
Maff	Midn	11	transfac_pro__M03544	4.12	FALSE	0.00127064
Maff	Mitf	11	transfac_pro__M03544	4.12	FALSE	0.00187314
Maff	Morf4l2	11	transfac_pro__M03544	4.12	FALSE	0.00159903
Maff	Mrps18b	5	transfac_pro__M03544	4.12	FALSE	0.00132614
Maff	Mxd1	11	transfac_pro__M03544	4.12	FALSE	0.00186345
Maff	Myo7a	8	transfac_pro__M03544	4.12	FALSE	0.00188568
Maff	Nbeal1	8	transfac_pro__M03544	4.12	FALSE	0.00104961
Maff	Ndst1	9	transfac_pro__M03544	4.12	FALSE	0.00214043
Maff	Nipa2	8	transfac_pro__M03544	4.12	FALSE	0.00178872
Maff	Nop58	7	transfac_pro__M03544	4.12	FALSE	0.00229844
Maff	Nr4a2	12	transfac_pro__M03544	4.12	FALSE	0.00115251
Maff	Nup214	11	transfac_pro__M03544	4.12	FALSE	0.00132879
Maff	Nup98	12	transfac_pro__M03544	4.12	FALSE	0.00103485
Maff	Olfm1	9	transfac_pro__M03544	4.12	FALSE	0.00219538
Maff	Opa3	13	transfac_pro__M03544	4.12	FALSE	0.0031559
Maff	Osm	13	transfac_pro__M03544	4.12	FALSE	0.00217211
Maff	Otud6b	8	transfac_pro__M03544	4.12	FALSE	0.00222804
Maff	Pafah1b2	8	transfac_pro__M03544	4.12	FALSE	0.00115148
Maff	Per1	11	transfac_pro__M03544	4.12	FALSE	0.00187459
Maff	Picalm	10	transfac_pro__M03544	4.12	FALSE	0.0010274
Maff	Pkig	8	transfac_pro__M03544	4.12	FALSE	0.00110355
Maff	Plekhm2	7	transfac_pro__M03544	4.12	FALSE	0.00202729
Maff	Plk2	6	transfac_pro__M03544	4.12	FALSE	0.00125993
Maff	Pphln1	11	transfac_pro__M03544	4.12	FALSE	0.00149813
Maff	Ppp1r2	10	transfac_pro__M03544	4.12	FALSE	0.00119408
Maff	Ppp2ca	15	transfac_pro__M03544	4.12	FALSE	0.00108528
Maff	Ppp2r2d	11	transfac_pro__M03544	4.12	FALSE	0.00183719
Maff	Psme3	8	transfac_pro__M03544	4.12	FALSE	0.00131354
Maff	Ptp4a1	10	transfac_pro__M03544	4.12	FALSE	0.00116994
Maff	Rassf1	8	transfac_pro__M03544	4.12	FALSE	0.00175741
Maff	Rel	10	transfac_pro__M03544	4.12	FALSE	0.00261074
Maff	Rela	15	transfac_pro__M03544	4.12	FALSE	0.001295
Maff	Relb	11	transfac_pro__M03544	4.12	FALSE	0.00234829
Maff	Rin2	9	transfac_pro__M03544	4.12	FALSE	0.00106639
Maff	Ring1	10	transfac_pro__M03544	4.12	FALSE	0.00139034
Maff	Rnf103	8	transfac_pro__M03544	4.12	FALSE	0.00142578
Maff	Rps6kb2	8	transfac_pro__M03544	4.12	FALSE	0.00146883
Maff	Runx3	8	transfac_pro__M03544	4.12	FALSE	0.00191112
Maff	Sdf2	9	transfac_pro__M03544	4.12	FALSE	0.00115115
Maff	Sgta	6	transfac_pro__M03544	4.12	FALSE	0.00110547
Maff	Sidt2	10	transfac_pro__M03544	4.12	FALSE	0.00104237
Maff	Sik3	8	transfac_pro__M03544	4.12	FALSE	0.00124989
Maff	Slc10a3	6	transfac_pro__M03544	4.12	FALSE	0.00217851
Maff	Slc25a33	9	transfac_pro__M03544	4.12	FALSE	0.00100606
Maff	Slc39a1	5	transfac_pro__M03544	4.12	FALSE	0.00143259
Maff	Snapc5	8	transfac_pro__M03544	4.12	FALSE	0.00105769
Maff	Socs7	11	transfac_pro__M03544	4.12	FALSE	0.00176914
Maff	Spag9	15	transfac_pro__M03544	4.12	FALSE	0.00126197
Maff	Spata2	7	transfac_pro__M03544	4.12	FALSE	0.00100317
Maff	Sssca1	11	transfac_pro__M03544	4.12	FALSE	0.00111353
Maff	Stk19	7	transfac_pro__M03544	4.12	FALSE	0.0031309
Maff	Stk38l	9	transfac_pro__M03544	4.12	FALSE	0.00162846
Maff	Tbcc	12	transfac_pro__M03544	4.12	FALSE	0.00150788
Maff	Tdg	12	transfac_pro__M03544	4.12	FALSE	0.0032829
Maff	Tgif1	10	transfac_pro__M03544	4.12	FALSE	0.00327856
Maff	Tiprl	12	transfac_pro__M03544	4.12	FALSE	0.00111431
Maff	Tm2d2	7	transfac_pro__M03544	4.12	FALSE	0.00153184
Maff	Tmem175	8	transfac_pro__M03544	4.12	FALSE	0.00100948
Maff	Tmem183a	10	transfac_pro__M03544	4.12	FALSE	0.00146511
Maff	Tmub2	11	transfac_pro__M03544	4.12	FALSE	0.00145467
Maff	Tnfaip3	7	transfac_pro__M03544	4.12	FALSE	0.00654476
Maff	Tnfaip6	7	transfac_pro__M03544	4.12	FALSE	0.00125426
Maff	Trap1	12	transfac_pro__M03544	4.12	FALSE	0.0015277
Maff	Trp53inp2	12	transfac_pro__M03544	4.12	FALSE	0.00205093
Maff	Tubb2a	11	transfac_pro__M03544	4.12	FALSE	0.00122835
Maff	Uap1	11	transfac_pro__M03544	4.12	FALSE	0.00184336
Maff	Uba6	14	transfac_pro__M03544	4.12	FALSE	0.00320652
Maff	Ubr4	9	transfac_pro__M03544	4.12	FALSE	0.00157328
Maff	Usp2	17	transfac_pro__M03544	4.12	FALSE	0.00363244
Maff	Vma21	4	transfac_pro__M03544	4.12	FALSE	0.00160971
Maff	Wls	5	transfac_pro__M03544	4.12	FALSE	0.0011912
Maff	Wsb1	10	transfac_pro__M03544	4.12	FALSE	0.00114961
Maff	Xrcc2	8	transfac_pro__M03544	4.12	FALSE	0.00165344
Maff	Yif1b	8	transfac_pro__M03544	4.12	FALSE	0.00133418
Maff	Zfand5	12	transfac_pro__M03544	4.12	FALSE	0.00163709
Maff	Zfhx3	8	transfac_pro__M03544	4.12	FALSE	0.00277294
Maff	Zfp143	13	transfac_pro__M03544	4.12	FALSE	0.00221138
Maff	Zfp410	9	transfac_pro__M03544	4.12	FALSE	0.00117709
Maff	Zfp593	11	transfac_pro__M03544	4.12	FALSE	0.00137718
Maff	Zswim7	10	transfac_pro__M03544	4.12	FALSE	0.00188091
Maff	2300009A05Rik	3	cisbp__M0273	4.11	FALSE	0.00148429
Maff	3110043O21Rik	4	cisbp__M0273	4.11	FALSE	0.00178073
Maff	Acsl3	4	cisbp__M0273	4.11	FALSE	0.00111278
Maff	AI504432	4	cisbp__M0273	4.11	FALSE	0.00148783
Maff	Amdhd2	3	cisbp__M0273	4.11	FALSE	0.0015455
Maff	Amfr	1	cisbp__M0273	4.11	FALSE	0.001275
Maff	Amz2	7	cisbp__M0273	4.11	FALSE	0.00195701
Maff	Arih2	3	cisbp__M0273	4.11	FALSE	0.00105142
Maff	Bambi	2	cisbp__M0273	4.11	FALSE	0.00106193
Maff	Bcl2a1b	4	cisbp__M0273	4.11	FALSE	0.00535537
Maff	Bhlhe40	6	cisbp__M0273	4.11	FALSE	0.00562138
Maff	Bmp2k	2	cisbp__M0273	4.11	FALSE	0.00380165
Maff	Btaf1	8	cisbp__M0273	4.11	FALSE	0.00161808
Maff	Ccnd2	7	cisbp__M0273	4.11	FALSE	0.00192604
Maff	Ccrl2	3	cisbp__M0273	4.11	FALSE	0.00320054
Maff	Cd33	3	cisbp__M0273	4.11	FALSE	0.00249288
Maff	Chd1	5	cisbp__M0273	4.11	FALSE	0.00109644
Maff	Cic	3	cisbp__M0273	4.11	FALSE	0.00105847
Maff	Clcn6	4	cisbp__M0273	4.11	FALSE	0.00137237
Maff	Clec5a	3	cisbp__M0273	4.11	FALSE	0.0025747
Maff	Crtc2	4	cisbp__M0273	4.11	FALSE	0.00182929
Maff	Cttnbp2nl	12	cisbp__M0273	4.11	FALSE	0.00256471
Maff	Dhx40	7	cisbp__M0273	4.11	FALSE	0.00198578
Maff	Dnajc13	2	cisbp__M0273	4.11	FALSE	0.00114924
Maff	Ell	2	cisbp__M0273	4.11	FALSE	0.00111568
Maff	Emilin1	2	cisbp__M0273	4.11	FALSE	0.00118585
Maff	Errfi1	7	cisbp__M0273	4.11	FALSE	0.00246257
Maff	Etv3	8	cisbp__M0273	4.11	FALSE	0.0132821
Maff	Fbxw9	5	cisbp__M0273	4.11	FALSE	0.00202354
Maff	Fnip2	4	cisbp__M0273	4.11	FALSE	0.00207916
Maff	Gadd45g	2	cisbp__M0273	4.11	FALSE	0.00168709
Maff	Gmds	3	cisbp__M0273	4.11	FALSE	0.00186066
Maff	Gmpr2	4	cisbp__M0273	4.11	FALSE	0.00157251
Maff	Gnl1	5	cisbp__M0273	4.11	FALSE	0.00203346
Maff	Gosr1	5	cisbp__M0273	4.11	FALSE	0.00136088
Maff	Gpr132	1	cisbp__M0273	4.11	FALSE	0.0038877
Maff	Gtpbp4	3	cisbp__M0273	4.11	FALSE	0.0013602
Maff	H2-Aa	5	cisbp__M0273	4.11	FALSE	0.00249816
Maff	H2-DMa	3	cisbp__M0273	4.11	FALSE	0.00178267
Maff	H3f3b	6	cisbp__M0273	4.11	FALSE	0.00176014
Maff	Hint3	4	cisbp__M0273	4.11	FALSE	0.00118608
Maff	Idi1	3	cisbp__M0273	4.11	FALSE	0.0011962
Maff	Ipo5	6	cisbp__M0273	4.11	FALSE	0.00183551
Maff	Kifc3	5	cisbp__M0273	4.11	FALSE	0.00189627
Maff	Lactb2	4	cisbp__M0273	4.11	FALSE	0.00150442
Maff	Lars	3	cisbp__M0273	4.11	FALSE	0.00148007
Maff	Lclat1	4	cisbp__M0273	4.11	FALSE	0.00116173
Maff	Lmnb1	5	cisbp__M0273	4.11	FALSE	0.00134105
Maff	Mapk6	13	cisbp__M0273	4.11	FALSE	0.00384897
Maff	Myo1e	4	cisbp__M0273	4.11	FALSE	0.00241287
Maff	Nfix	3	cisbp__M0273	4.11	FALSE	0.00140958
Maff	Nostrin	6	cisbp__M0273	4.11	FALSE	0.00485921
Maff	Nt5dc2	5	cisbp__M0273	4.11	FALSE	0.00150373
Maff	Nudt3	3	cisbp__M0273	4.11	FALSE	0.00124556
Maff	Nudt9	2	cisbp__M0273	4.11	FALSE	0.00139294
Maff	Pde4b	4	cisbp__M0273	4.11	FALSE	0.00358307
Maff	Pkib	4	cisbp__M0273	4.11	FALSE	0.00103895
Maff	Plau	3	cisbp__M0273	4.11	FALSE	0.00385324
Maff	Plk3	7	cisbp__M0273	4.11	FALSE	0.00226773
Maff	Polr3d	3	cisbp__M0273	4.11	FALSE	0.00129366
Maff	Pop4	5	cisbp__M0273	4.11	FALSE	0.00106303
Maff	Preb	8	cisbp__M0273	4.11	FALSE	0.00103579
Maff	Ptgs2	3	cisbp__M0273	4.11	FALSE	0.0065988
Maff	Ptpn23	3	cisbp__M0273	4.11	FALSE	0.00255096
Maff	Rabgef1	5	cisbp__M0273	4.11	FALSE	0.00304797
Maff	Ralgds	7	cisbp__M0273	4.11	FALSE	0.00502858
Maff	Rapgef2	14	cisbp__M0273	4.11	FALSE	0.00490317
Maff	Rbm4b	3	cisbp__M0273	4.11	FALSE	0.00147609
Maff	Rgl1	7	cisbp__M0273	4.11	FALSE	0.0038317
Maff	Rnf19b	1	cisbp__M0273	4.11	FALSE	0.00246305
Maff	Rnft1	6	cisbp__M0273	4.11	FALSE	0.00113446
Maff	Rps6ka5	4	cisbp__M0273	4.11	FALSE	0.00209238
Maff	Rrad	6	cisbp__M0273	4.11	FALSE	0.00184295
Maff	Samd4b	1	cisbp__M0273	4.11	FALSE	0.00139406
Maff	Sbds	5	cisbp__M0273	4.11	FALSE	0.00185857
Maff	Scfd2	7	cisbp__M0273	4.11	FALSE	0.00157833
Maff	Sec16a	8	cisbp__M0273	4.11	FALSE	0.00175716
Maff	Sec24c	7	cisbp__M0273	4.11	FALSE	0.00100712
Maff	Skil	5	cisbp__M0273	4.11	FALSE	0.00625289
Maff	Slamf9	6	cisbp__M0273	4.11	FALSE	0.00335992
Maff	Slc35b1	8	cisbp__M0273	4.11	FALSE	0.00106373
Maff	Slc7a11	1	cisbp__M0273	4.11	FALSE	0.00108476
Maff	Snrnp25	1	cisbp__M0273	4.11	FALSE	0.00105058
Maff	Srebf2	8	cisbp__M0273	4.11	FALSE	0.00117247
Maff	Srf	2	cisbp__M0273	4.11	FALSE	0.00163922
Maff	St8sia6	2	cisbp__M0273	4.11	FALSE	0.00182973
Maff	Styx	2	cisbp__M0273	4.11	FALSE	0.00376353
Maff	Sub1	5	cisbp__M0273	4.11	FALSE	0.00111491
Maff	Tank	7	cisbp__M0273	4.11	FALSE	0.00358715
Maff	Tasp1	8	cisbp__M0273	4.11	FALSE	0.00351518
Maff	Tlr4	4	cisbp__M0273	4.11	FALSE	0.00113142
Maff	Tpp1	3	cisbp__M0273	4.11	FALSE	0.00133483
Maff	Trem1	3	cisbp__M0273	4.11	FALSE	0.00265591
Maff	Trio	1	cisbp__M0273	4.11	FALSE	0.00136016
Maff	Txndc12	5	cisbp__M0273	4.11	FALSE	0.0012912
Maff	Ubap2	5	cisbp__M0273	4.11	FALSE	0.00138927
Maff	Ubxn8	3	cisbp__M0273	4.11	FALSE	0.00142644
Maff	Uso1	4	cisbp__M0273	4.11	FALSE	0.00151814
Maff	Uxt	5	cisbp__M0273	4.11	FALSE	0.0010015
Maff	Zfp110	5	cisbp__M0273	4.11	FALSE	0.00184872
Maff	Zfp516	7	cisbp__M0273	4.11	FALSE	0.00115868
Maff	Zmym2	6	cisbp__M0273	4.11	FALSE	0.00177017
Maff	Arhgap22	3	cisbp__M6156	4.1	FALSE	0.0123432
Maff	B4galt6	4	cisbp__M6156	4.1	FALSE	0.00810677
Maff	Dennd5b	2	cisbp__M6156	4.1	FALSE	0.00518012
Maff	Dot1l	5	cisbp__M6156	4.1	FALSE	0.0117185
Maff	F11r	4	cisbp__M6156	4.1	FALSE	0.00888545
Maff	Malt1	1	cisbp__M6156	4.1	FALSE	0.00913196
Maff	Marcksl1	4	cisbp__M6156	4.1	FALSE	0.0179288
Maff	Rasgef1b	5	cisbp__M6156	4.1	FALSE	0.00684874
Maff	Them4	1	cisbp__M6156	4.1	FALSE	0.00527245
Maff	Tnfrsf12a	10	cisbp__M6156	4.1	FALSE	0.00792978
Maff	Zc3h12a	10	cisbp__M6156	4.1	FALSE	0.0109283
Maff	Apoc1	2	transfac_public__M00517	3.88	FALSE	0.00175506
Maff	Arap3	11	transfac_public__M00517	3.88	FALSE	0.00508052
Maff	Ass1	3	transfac_public__M00517	3.88	FALSE	0.00148439
Maff	Atg14	1	transfac_public__M00517	3.88	FALSE	0.00113634
Maff	Axl	5	transfac_public__M00517	3.88	FALSE	0.00269377
Maff	Bach1	3	transfac_public__M00517	3.88	FALSE	0.00168705
Maff	Bach2	6	transfac_public__M00517	3.88	FALSE	0.00426577
Maff	Bcl9l	5	transfac_public__M00517	3.88	FALSE	0.00182113
Maff	Ccdc97	4	transfac_public__M00517	3.88	FALSE	0.00117429
Maff	Celf4	5	transfac_public__M00517	3.88	FALSE	0.00175323
Maff	Csrnp1	6	transfac_public__M00517	3.88	FALSE	0.00819886
Maff	Dennd4a	3	transfac_public__M00517	3.88	FALSE	0.00335423
Maff	Dhrs3	4	transfac_public__M00517	3.88	FALSE	0.00114146
Maff	Dnajc11	2	transfac_public__M00517	3.88	FALSE	0.00236902
Maff	Eif4e	6	transfac_public__M00517	3.88	FALSE	0.00391382
Maff	Emp1	5	transfac_public__M00517	3.88	FALSE	0.00201791
Maff	Fam110a	7	transfac_public__M00517	3.88	FALSE	0.0034078
Maff	Fosl2	6	transfac_public__M00517	3.88	FALSE	0.00100508
Maff	Gkap1	8	transfac_public__M00517	3.88	FALSE	0.00156823
Maff	Lmna	11	transfac_public__M00517	3.88	FALSE	0.00479911
Maff	Map2k3	4	transfac_public__M00517	3.88	FALSE	0.00225625
Maff	Mmp12	7	transfac_public__M00517	3.88	FALSE	0.00590701
Maff	Mpv17	7	transfac_public__M00517	3.88	FALSE	0.00116141
Maff	Mtmr2	4	transfac_public__M00517	3.88	FALSE	0.00117264
Maff	Nav2	4	transfac_public__M00517	3.88	FALSE	0.00253362
Maff	Ndrg1	6	transfac_public__M00517	3.88	FALSE	0.00247895
Maff	Nfil3	5	transfac_public__M00517	3.88	FALSE	0.00126311
Maff	Nmt2	2	transfac_public__M00517	3.88	FALSE	0.00119225
Maff	Pea15a	5	transfac_public__M00517	3.88	FALSE	0.00448103
Maff	Pik3c2a	2	transfac_public__M00517	3.88	FALSE	0.00133884
Maff	Plekha5	3	transfac_public__M00517	3.88	FALSE	0.00146522
Maff	Rtn4	6	transfac_public__M00517	3.88	FALSE	0.00102214
Maff	Sdc4	9	transfac_public__M00517	3.88	FALSE	0.0083846
Maff	Sipa1l2	4	transfac_public__M00517	3.88	FALSE	0.00199639
Maff	Slc48a1	5	transfac_public__M00517	3.88	FALSE	0.00131513
Maff	Smox	7	transfac_public__M00517	3.88	FALSE	0.00153506
Maff	Ssfa2	1	transfac_public__M00517	3.88	FALSE	0.00222378
Maff	Stk40	6	transfac_public__M00517	3.88	FALSE	0.00106984
Maff	Tex264	4	transfac_public__M00517	3.88	FALSE	0.00180017
Maff	Timp2	5	transfac_public__M00517	3.88	FALSE	0.00110827
Maff	Tmbim1	5	transfac_public__M00517	3.88	FALSE	0.00221701
Maff	Zbtb43	2	transfac_public__M00517	3.88	FALSE	0.00134953
Maff	Zcchc24	2	transfac_public__M00517	3.88	FALSE	0.00106901
Maff	2310022A10Rik	1	transfac_pro__M01186	3.77	FALSE	0.00195678
Maff	Ap1g1	5	transfac_pro__M01186	3.77	FALSE	0.00137505
Maff	Arl2	1	transfac_pro__M01186	3.77	FALSE	0.00166344
Maff	Arl2bp	4	transfac_pro__M01186	3.77	FALSE	0.00375888
Maff	Atg10	5	transfac_pro__M01186	3.77	FALSE	0.00289854
Maff	Atp6ap2	2	transfac_pro__M01186	3.77	FALSE	0.0010581
Maff	Atp6v1a	3	transfac_pro__M01186	3.77	FALSE	0.00120888
Maff	Batf3	2	transfac_pro__M01186	3.77	FALSE	0.00147814
Maff	Bcas3	5	transfac_pro__M01186	3.77	FALSE	0.00219246
Maff	Cbx5	5	transfac_pro__M01186	3.77	FALSE	0.00186228
Maff	Clic4	3	transfac_pro__M01186	3.77	FALSE	0.00433897
Maff	Ctsd	3	transfac_pro__M01186	3.77	FALSE	0.0015946
Maff	Eif2a	4	transfac_pro__M01186	3.77	FALSE	0.00121434
Maff	Eps8	1	transfac_pro__M01186	3.77	FALSE	0.00163687
Maff	Erlec1	2	transfac_pro__M01186	3.77	FALSE	0.00186872
Maff	Fahd2a	7	transfac_pro__M01186	3.77	FALSE	0.00153252
Maff	Gpr146	1	transfac_pro__M01186	3.77	FALSE	0.00164571
Maff	Gpr89	2	transfac_pro__M01186	3.77	FALSE	0.00277755
Maff	Jag1	2	transfac_pro__M01186	3.77	FALSE	0.00177372
Maff	Ldlr	1	transfac_pro__M01186	3.77	FALSE	0.00131335
Maff	Lpcat1	2	transfac_pro__M01186	3.77	FALSE	0.00168258
Maff	Lrrc59	4	transfac_pro__M01186	3.77	FALSE	0.00164703
Maff	Lsr	2	transfac_pro__M01186	3.77	FALSE	0.00154216
Maff	Man1c1	2	transfac_pro__M01186	3.77	FALSE	0.00131147
Maff	Map3k10	5	transfac_pro__M01186	3.77	FALSE	0.00198414
Maff	Ncstn	5	transfac_pro__M01186	3.77	FALSE	0.00111549
Maff	Nfia	2	transfac_pro__M01186	3.77	FALSE	0.00182783
Maff	Nfkbib	3	transfac_pro__M01186	3.77	FALSE	0.00269501
Maff	Nup188	1	transfac_pro__M01186	3.77	FALSE	0.00227737
Maff	Odc1	3	transfac_pro__M01186	3.77	FALSE	0.00287935
Maff	Osgin2	1	transfac_pro__M01186	3.77	FALSE	0.00171639
Maff	Papss1	3	transfac_pro__M01186	3.77	FALSE	0.00225761
Maff	Pias4	3	transfac_pro__M01186	3.77	FALSE	0.00195137
Maff	Pip5k1a	4	transfac_pro__M01186	3.77	FALSE	0.00158412
Maff	Pld3	3	transfac_pro__M01186	3.77	FALSE	0.00286619
Maff	Pom121	3	transfac_pro__M01186	3.77	FALSE	0.00200142
Maff	Prps1	4	transfac_pro__M01186	3.77	FALSE	0.00112851
Maff	Ptov1	4	transfac_pro__M01186	3.77	FALSE	0.00237738
Maff	Rab11fip1	5	transfac_pro__M01186	3.77	FALSE	0.00129134
Maff	Rab3il1	2	transfac_pro__M01186	3.77	FALSE	0.0016229
Maff	Rfc4	3	transfac_pro__M01186	3.77	FALSE	0.00249379
Maff	Sirt2	2	transfac_pro__M01186	3.77	FALSE	0.00141633
Maff	Slc15a3	1	transfac_pro__M01186	3.77	FALSE	0.00168858
Maff	Slc35b2	1	transfac_pro__M01186	3.77	FALSE	0.00246189
Maff	Snx18	1	transfac_pro__M01186	3.77	FALSE	0.00101749
Maff	Timm8a1	3	transfac_pro__M01186	3.77	FALSE	0.00189418
Maff	Ube2j1	3	transfac_pro__M01186	3.77	FALSE	0.00161787
Maff	Vti1b	4	transfac_pro__M01186	3.77	FALSE	0.00120135
Maff	Wdr91	3	transfac_pro__M01186	3.77	FALSE	0.00130378
Maff	Nlrp3	2	transfac_pro__M07048	3.71	FALSE	0.0156771
Maff	Abca9	1	transfac_pro__M03544	3.7	FALSE	0.00179491
Maff	Abl1	4	transfac_pro__M03544	3.7	FALSE	0.00106585
Maff	Acvrl1	3	transfac_pro__M03544	3.7	FALSE	0.00112557
Maff	Agrn	2	transfac_pro__M03544	3.7	FALSE	0.00167007
Maff	Anapc2	2	transfac_pro__M03544	3.7	FALSE	0.00100841
Maff	Ank	1	transfac_pro__M03544	3.7	FALSE	0.00313547
Maff	Anxa11	1	transfac_pro__M03544	3.7	FALSE	0.00182118
Maff	Arid5a	5	transfac_pro__M03544	3.7	FALSE	0.0057513
Maff	Arntl	1	transfac_pro__M03544	3.7	FALSE	0.00331511
Maff	Atp6v1c1	3	transfac_pro__M03544	3.7	FALSE	0.00147529
Maff	Atp8b2	1	transfac_pro__M03544	3.7	FALSE	0.00130595
Maff	AW011738	1	transfac_pro__M03544	3.7	FALSE	0.00260805
Maff	Baiap2	3	transfac_pro__M03544	3.7	FALSE	0.00186916
Maff	Btg3	3	transfac_pro__M03544	3.7	FALSE	0.00200578
Maff	Camk2g	2	transfac_pro__M03544	3.7	FALSE	0.00119201
Maff	Carf	2	transfac_pro__M03544	3.7	FALSE	0.00136337
Maff	Ccnd1	4	transfac_pro__M03544	3.7	FALSE	0.00211899
Maff	Cd74	3	transfac_pro__M03544	3.7	FALSE	0.00214659
Maff	Cd83	2	transfac_pro__M03544	3.7	FALSE	0.00619513
Maff	Cerk	1	transfac_pro__M03544	3.7	FALSE	0.00141
Maff	Ckb	3	transfac_pro__M03544	3.7	FALSE	0.00136486
Maff	Cldnd1	4	transfac_pro__M03544	3.7	FALSE	0.001078
Maff	Cndp2	1	transfac_pro__M03544	3.7	FALSE	0.00108876
Maff	Csf2rb	1	transfac_pro__M03544	3.7	FALSE	0.00122302
Maff	Dapk1	5	transfac_pro__M03544	3.7	FALSE	0.00384053
Maff	Ddx6	3	transfac_pro__M03544	3.7	FALSE	0.00110328
Maff	Dopey2	1	transfac_pro__M03544	3.7	FALSE	0.00174805
Maff	Dst	5	transfac_pro__M03544	3.7	FALSE	0.00271366
Maff	Dusp2	2	transfac_pro__M03544	3.7	FALSE	0.00258179
Maff	Dusp3	3	transfac_pro__M03544	3.7	FALSE	0.00116694
Maff	Eef2k	1	transfac_pro__M03544	3.7	FALSE	0.00167403
Maff	Egr3	4	transfac_pro__M03544	3.7	FALSE	0.00582438
Maff	Etf1	3	transfac_pro__M03544	3.7	FALSE	0.00246278
Maff	Fam3c	1	transfac_pro__M03544	3.7	FALSE	0.00199316
Maff	Fbxw4	3	transfac_pro__M03544	3.7	FALSE	0.0011868
Maff	Fgd2	1	transfac_pro__M03544	3.7	FALSE	0.00116385
Maff	Frmd4b	6	transfac_pro__M03544	3.7	FALSE	0.00294344
Maff	Furin	2	transfac_pro__M03544	3.7	FALSE	0.00203
Maff	Gar1	1	transfac_pro__M03544	3.7	FALSE	0.00208979
Maff	Gmppa	1	transfac_pro__M03544	3.7	FALSE	0.00109336
Maff	H2-Oa	2	transfac_pro__M03544	3.7	FALSE	0.00580408
Maff	Hlx	2	transfac_pro__M03544	3.7	FALSE	0.0016542
Maff	Id1	4	transfac_pro__M03544	3.7	FALSE	0.00126039
Maff	Id3	2	transfac_pro__M03544	3.7	FALSE	0.00426423
Maff	Igsf8	3	transfac_pro__M03544	3.7	FALSE	0.00262041
Maff	Ikbkap	4	transfac_pro__M03544	3.7	FALSE	0.00133186
Maff	Impdh1	5	transfac_pro__M03544	3.7	FALSE	0.00142537
Maff	Jmy	3	transfac_pro__M03544	3.7	FALSE	0.00162054
Maff	Jund	2	transfac_pro__M03544	3.7	FALSE	0.00118073
Maff	Kptn	3	transfac_pro__M03544	3.7	FALSE	0.00122302
Maff	Lgmn	1	transfac_pro__M03544	3.7	FALSE	0.00258408
Maff	Mafk	7	transfac_pro__M03544	3.7	FALSE	0.00224308
Maff	Mapkapk3	1	transfac_pro__M03544	3.7	FALSE	0.00159189
Maff	2007-03-01	2	transfac_pro__M03544	3.7	FALSE	0.00104915
Maff	Mark4	2	transfac_pro__M03544	3.7	FALSE	0.0013372
Maff	Mbd3	3	transfac_pro__M03544	3.7	FALSE	0.00238306
Maff	Mrpl48	3	transfac_pro__M03544	3.7	FALSE	0.00101157
Maff	Mt1	1	transfac_pro__M03544	3.7	FALSE	0.00809721
Maff	Mul1	2	transfac_pro__M03544	3.7	FALSE	0.00125133
Maff	N4bp2	1	transfac_pro__M03544	3.7	FALSE	0.00125636
Maff	Nampt	3	transfac_pro__M03544	3.7	FALSE	0.00201006
Maff	Ncoa5	5	transfac_pro__M03544	3.7	FALSE	0.00261702
Maff	Nfe2l2	5	transfac_pro__M03544	3.7	FALSE	0.00510428
Maff	Nfkbid	3	transfac_pro__M03544	3.7	FALSE	0.00315085
Maff	Ninj1	2	transfac_pro__M03544	3.7	FALSE	0.0014479
Maff	Nr4a3	2	transfac_pro__M03544	3.7	FALSE	0.002892
Maff	Paf1	4	transfac_pro__M03544	3.7	FALSE	0.00266906
Maff	Pak1	3	transfac_pro__M03544	3.7	FALSE	0.00150851
Maff	Pan2	4	transfac_pro__M03544	3.7	FALSE	0.00207123
Maff	Phactr2	2	transfac_pro__M03544	3.7	FALSE	0.00132242
Maff	Phc2	8	transfac_pro__M03544	3.7	FALSE	0.00128216
Maff	Phf20	3	transfac_pro__M03544	3.7	FALSE	0.00132901
Maff	Pla2g4a	6	transfac_pro__M03544	3.7	FALSE	0.00372414
Maff	Plekhg2	3	transfac_pro__M03544	3.7	FALSE	0.00375743
Maff	Plxnc1	1	transfac_pro__M03544	3.7	FALSE	0.00182589
Maff	Plxnd1	2	transfac_pro__M03544	3.7	FALSE	0.00223183
Maff	Pmepa1	4	transfac_pro__M03544	3.7	FALSE	0.00253698
Maff	Pnrc1	3	transfac_pro__M03544	3.7	FALSE	0.00272755
Maff	Polr2d	1	transfac_pro__M03544	3.7	FALSE	0.00113025
Maff	Ppa1	2	transfac_pro__M03544	3.7	FALSE	0.00169917
Maff	Ppp6c	2	transfac_pro__M03544	3.7	FALSE	0.00107146
Maff	Prdm1	3	transfac_pro__M03544	3.7	FALSE	0.00132619
Maff	Prelid2	2	transfac_pro__M03544	3.7	FALSE	0.00149298
Maff	Rbm47	3	transfac_pro__M03544	3.7	FALSE	0.00144634
Maff	Sdc1	2	transfac_pro__M03544	3.7	FALSE	0.00102149
Maff	Serf1	3	transfac_pro__M03544	3.7	FALSE	0.00101223
Maff	Serpinf1	4	transfac_pro__M03544	3.7	FALSE	0.00366514
Maff	Sh3pxd2a	3	transfac_pro__M03544	3.7	FALSE	0.00148575
Maff	Sh3pxd2b	2	transfac_pro__M03544	3.7	FALSE	0.00157541
Maff	Siah2	1	transfac_pro__M03544	3.7	FALSE	0.00118446
Maff	Slc23a2	2	transfac_pro__M03544	3.7	FALSE	0.0015338
Maff	Slc25a30	2	transfac_pro__M03544	3.7	FALSE	0.00106325
Maff	Slc38a1	3	transfac_pro__M03544	3.7	FALSE	0.00136843
Maff	Slc39a14	3	transfac_pro__M03544	3.7	FALSE	0.0020072
Maff	Slc6a6	1	transfac_pro__M03544	3.7	FALSE	0.00270239
Maff	Srxn1	7	transfac_pro__M03544	3.7	FALSE	0.00346976
Maff	Stard8	8	transfac_pro__M03544	3.7	FALSE	0.00442763
Maff	Tmem19	1	transfac_pro__M03544	3.7	FALSE	0.00108135
Maff	Tnfaip1	3	transfac_pro__M03544	3.7	FALSE	0.00159305
Maff	Tspyl1	4	transfac_pro__M03544	3.7	FALSE	0.00130314
Maff	Ubc	5	transfac_pro__M03544	3.7	FALSE	0.00222948
Maff	Ubl3	4	transfac_pro__M03544	3.7	FALSE	0.00141228
Maff	Ubxn2a	3	transfac_pro__M03544	3.7	FALSE	0.00134118
Maff	Uck2	3	transfac_pro__M03544	3.7	FALSE	0.00247763
Maff	Ugdh	2	transfac_pro__M03544	3.7	FALSE	0.00145773
Maff	Vegfa	6	transfac_pro__M03544	3.7	FALSE	0.00314942
Maff	Ykt6	2	transfac_pro__M03544	3.7	FALSE	0.00112081
Maff	Zc3h10	3	transfac_pro__M03544	3.7	FALSE	0.00149076
Maff	Zfhx2	1	transfac_pro__M03544	3.7	FALSE	0.00100562
Maff	Zfp277	3	transfac_pro__M03544	3.7	FALSE	0.00139709
Maff	Zmynd15	2	transfac_pro__M03544	3.7	FALSE	0.00154907
Maff	Batf	2	transfac_public__M00517	3.67	FALSE	0.00618268
Maff	C2cd2	3	transfac_public__M00517	3.67	FALSE	0.0040643
Maff	C3ar1	5	transfac_public__M00517	3.67	FALSE	0.00306847
Maff	Cxcl1	3	transfac_public__M00517	3.67	FALSE	0.0111757
Maff	Gadd45b	4	transfac_public__M00517	3.67	FALSE	0.0242146
Maff	Ier3	2	transfac_public__M00517	3.67	FALSE	0.00575593
Maff	Itga5	4	transfac_public__M00517	3.67	FALSE	0.00500155
Maff	Myc	3	transfac_public__M00517	3.67	FALSE	0.0051329
Maff	Nfkbiz	4	transfac_public__M00517	3.67	FALSE	0.0106429
Maff	Pim1	2	transfac_public__M00517	3.67	FALSE	0.00386906
Maff	Socs1	2	transfac_public__M00517	3.67	FALSE	0.00336671
Maff	Traf1	3	transfac_public__M00517	3.67	FALSE	0.00536856
Maff	Tuba1c	5	transfac_public__M00517	3.67	FALSE	0.00336675
Maff	Zfp704	1	transfac_public__M00517	3.67	FALSE	0.0040866
Maff	Adam15	1	homer__TGCTGAGTCA_Bach2	3.6	FALSE	0.00129108
Maff	Bcl10	3	homer__TGCTGAGTCA_Bach2	3.6	FALSE	0.00113551
Maff	Bend4	1	homer__TGCTGAGTCA_Bach2	3.6	FALSE	0.00241625
Maff	Cacna1a	1	homer__TGCTGAGTCA_Bach2	3.6	FALSE	0.00164606
Maff	Cdkn1a	3	homer__TGCTGAGTCA_Bach2	3.6	FALSE	0.00263844
Maff	Fth1	4	homer__TGCTGAGTCA_Bach2	3.6	FALSE	0.00371025
Maff	Hipk2	4	homer__TGCTGAGTCA_Bach2	3.6	FALSE	0.00185122
Maff	Lrrfip2	2	homer__TGCTGAGTCA_Bach2	3.6	FALSE	0.00139463
Maff	Micall1	1	homer__TGCTGAGTCA_Bach2	3.6	FALSE	0.00195133
Maff	Naa25	3	homer__TGCTGAGTCA_Bach2	3.6	FALSE	0.00163368
Maff	Pak2	2	homer__TGCTGAGTCA_Bach2	3.6	FALSE	0.00112921
Maff	Pdgfb	2	homer__TGCTGAGTCA_Bach2	3.6	FALSE	0.00137242
Maff	Rabggta	2	homer__TGCTGAGTCA_Bach2	3.6	FALSE	0.00130977
Maff	Rom1	1	homer__TGCTGAGTCA_Bach2	3.6	FALSE	0.00201581
Maff	Slc3a2	1	homer__TGCTGAGTCA_Bach2	3.6	FALSE	0.00158952
Maff	9330020H09Rik	2	transfac_pro__M09580	3.58	FALSE	0.00382518
Maff	Acsl4	3	transfac_pro__M09580	3.58	FALSE	0.00136152
Maff	Cass4	2	transfac_pro__M09580	3.58	FALSE	0.00396892
Maff	Ccdc94	1	transfac_pro__M09580	3.58	FALSE	0.00180291
Maff	Cd72	1	transfac_pro__M09580	3.58	FALSE	0.00271428
Maff	Cenpa	2	transfac_pro__M09580	3.58	FALSE	0.001414
Maff	D6Wsu163e	1	transfac_pro__M09580	3.58	FALSE	0.00242551
Maff	Ddi2	3	transfac_pro__M09580	3.58	FALSE	0.0010849
Maff	Dhrs7b	1	transfac_pro__M09580	3.58	FALSE	0.00116629
Maff	Dynlt3	2	transfac_pro__M09580	3.58	FALSE	0.00124489
Maff	E2f5	2	transfac_pro__M09580	3.58	FALSE	0.00222177
Maff	Glipr1	2	transfac_pro__M09580	3.58	FALSE	0.00156117
Maff	Gmeb2	2	transfac_pro__M09580	3.58	FALSE	0.00161147
Maff	Got1	2	transfac_pro__M09580	3.58	FALSE	0.00287682
Maff	H2-Ab1	1	transfac_pro__M09580	3.58	FALSE	0.00258874
Maff	Kifap3	2	transfac_pro__M09580	3.58	FALSE	0.00118472
Maff	Maml1	2	transfac_pro__M09580	3.58	FALSE	0.00101254
Maff	Mtmr12	3	transfac_pro__M09580	3.58	FALSE	0.00206775
Maff	Myo9a	2	transfac_pro__M09580	3.58	FALSE	0.00162794
Maff	Shb	3	transfac_pro__M09580	3.58	FALSE	0.00138456
Maff	Slamf8	1	transfac_pro__M09580	3.58	FALSE	0.00280227
Maff	Tbc1d10a	3	transfac_pro__M09580	3.58	FALSE	0.00148952
Maff	Tmem176b	1	transfac_pro__M09580	3.58	FALSE	0.00329776
Maff	Tnks	2	transfac_pro__M09580	3.58	FALSE	0.0010843
Maff	Tusc2	2	transfac_pro__M09580	3.58	FALSE	0.00126924
Maff	Vps18	1	transfac_pro__M09580	3.58	FALSE	0.00229038
Maff	Wbp1	2	transfac_pro__M09580	3.58	FALSE	0.00131254
Maff	Xrcc1	2	transfac_pro__M09580	3.58	FALSE	0.00190288
Maff	Zfp655	5	transfac_pro__M09580	3.58	FALSE	0.00111891
Maff	Zfp703	3	transfac_pro__M09580	3.58	FALSE	0.00139532
Maff	Tlr2	1	dbcorrdb__NFE2__ENCSR000FAF_1__m2	3.48	FALSE	0.00575581
Maff	Dab2	2	transfac_pro__M01186	3.39	FALSE	0.00265486
Maff	Foxp4	2	transfac_pro__M01186	3.39	FALSE	0.00326167
Maff	Hipk3	4	transfac_pro__M01186	3.39	FALSE	0.0014102
Maff	Hivep3	3	transfac_pro__M01186	3.39	FALSE	0.00151594
Maff	Mgat4a	2	transfac_pro__M01186	3.39	FALSE	0.00186572
Maff	Mknk1	2	transfac_pro__M01186	3.39	FALSE	0.00138918
Maff	Nfya	1	transfac_pro__M01186	3.39	FALSE	0.00177672
Maff	Phc1	1	transfac_pro__M01186	3.39	FALSE	0.00117131
Maff	Pkd2	1	transfac_pro__M01186	3.39	FALSE	0.00105304
Maff	Ptch1	1	transfac_pro__M01186	3.39	FALSE	0.00449294
Maff	Rnf157	2	transfac_pro__M01186	3.39	FALSE	0.00168289
Maff	Spred1	3	transfac_pro__M01186	3.39	FALSE	0.00214872
Maff	Trmt2a	2	transfac_pro__M01186	3.39	FALSE	0.00135901
Maff	Zc3h18	2	transfac_pro__M01186	3.39	FALSE	0.00152581
[truncated: 273 more rows]
