# Supplementary material for: Single-cell RNA transcriptomic analysis identifies Creb5 and CD11b-DCs as regulator of asthma exacerbations
Source: Mucosal Immunol. 2022 Aug 29;15(6):1363–74. doi: 10.1038/s41385-022-00556-1 (PMC9705253; doi:10.1038/s41385-022-00556-1)
Supplement: Supplementary file 4 — Supplementary tableS4 [file 41385_2022_556_MOESM4_ESM.xlsx]

## Sheet: Sheet1
1700025G04Rik
Abca1
Ahr
Aifm1
Aimp2
Akr1b10
Ap3m2
Apba1
Arl3
Armcx3
Arrb2
Atg16l2
Avpi1
Basp1
Bcas3
Brwd3
Btbd1
C1qa
Camta1
Capn10
Ccnd1
Ccnd2
Cdk6
Celf4
Chn2
Ciao1
Ckb
Clasp1
Cldnd1
Col4a3bp
Creb5
Ctnnbip1
Cttnbp2nl
Cysltr1
Dab2
Dapk1
Daxx
Dhrs3
Dst
Eif2b2
Eif2b5
Emp1
Eps8
Ercc6
Ezh1
Fosb
Fyco1
Gart
Gas2l1
Gbf1
Gem
Gtf2h4
H2-Aa
Hivep1
Hmbs
Ints7
Ipo13
Josd1
Josd2
Kdm3a
L3mbtl3
Lmna
Lmo1
Lmo2
Lrwd1
Maff
Mfsd11
Mfsd5
Mgst3
Mid1ip1
Mkks
Mospd3
Mprip
Mthfr
Mtmr12
Mxd4
Myc
N6amt1
Nagk
Ncoa1
Nfatc2
Nfix
Nfkbiz
Nop16
Nosip
Nutf2
Olfm1
P2rx7
Pak1
Pak4
Pdk3
Pdlim7
Pgrmc2
Pi4k2a
Pkdcc
Plxnc1
Plxnd1
Pmepa1
Polrmt
Prcc
Prelid2
Prr7
Ptov1
Ptprs
Qars
Rab3gap2
Rab3il1
Rab5a
Racgap1
Rars
Rbpj
Rcl1
Rfx1
Rnf8
Rpap1
Rpf2
Sacm1l
Sacs
Sesn2
Sgms2
Sh3bp2
Skil
Slain2
Slc38a7
Smad2
Snrpa
Sphk2
Spred1
Srsf4
Sulf2
Supv3l1
Syt11
Syvn1
Tagln2
Tbc1d2
Tbc1d5
Tbcc
Tex264
Thg1l
Tmem161b
Tnfrsf11a
Tnfrsf12a
Tprn
Tram2
Trio
Trip10
Tsen34
Tspan33
Tusc2
Tyw1
Ubac1
Ubr7
Usp2
Vac14
Xab2
Xpo1
Xpot
Zfhx2
Zfp110
Zfp143
Zfp219
Zfp260
Zfp335
Zfp516
Znfx1
Zswim4
